# Supplementary material for: Copy number aberrations drive kinase rewiring, leading to genetic vulnerabilities in cancer
Source: Cell Rep. 2021 May 18;35(7):109155. doi: 10.1016/j.celrep.2021.109155 (PMC8149807; doi:10.1016/j.celrep.2021.109155)
Supplement: Table S2. Differential changes in proteins and phosphosites in T47D and MDA-MB-468 cancer cell lines, related to Figure 5 [file mmc2.xlsx]

## Sheet: Sheet1
TableS1: Significant associations between driver genes and regulated phosphosites in the pan-tumour dataset. Significance of these associations in DepMap and MCLP RPPA datasets from cancer cell lines are also indicated. Related to Figures 1 and 2
Phosphosite	Predicted Regulator	Other CNV candidates	TCGA (Association with predicted regulator, P-value with directionality)	MCLP (Association with predicted regulator, P-value with directionality)	DEPMAP (Association with predicted regulator, P-value with directionality)
ACC_pS79	CAMKK1	ARRB2|CXCL16	-3.0931e-09	0.0187268	0.415086
ACC_pS79	HNF4A	SGK2|L3MBTL1	1.23666e-13	0.0579682	1.33716e-06
Akt_pT308	PTEN	NOLC1|MMS19	-3.25173e-36	-4.86139e-07	-8.63507e-20
Akt_pT308	ENTPD4	GNRH1|PPP1R3B	5.03999e-15	0.0556906	0.436879
Akt_pT308	CHMP4C	RIPK2|E2F5	-2.64527e-16	0.306882	0.648983
Akt_pT308	EAF1	RAD18|CHCHD4	-1.7677e-15	0.073622	-0.500944
Akt_pT308	DGKE	SMURF2|NME1	-1.30012e-12	-0.540302	-1.69621e-05
Akt_pT308	CCND1	ANO1|MTL5	-3.7479e-06	0.586845	0.00252407
Akt_pT308	RPS17	IDH3A	-1.65562e-09	-0.000169115	-0.000810344
Akt_pT308	NT5M	FLCN|CCDC144A	1.82648e-09	0.251971	-0.0271774
Akt_pT308	GIT1	ANKRD13B|TLCD1	-2.19661e-08	0.0264878	-0.409438
Akt_pT308	XPOT	TSPAN31|TSFM	-3.89819e-11	-0.404125	-0.00135867
Akt_pT308	LTA4H	DCN|MED13L	-2.78038e-06	-0.295919	-2.3058e-08
Akt_pT308	DNAJB1	DDX39A|TRMT1	-1.65141e-05	0.0813036	1.14643e-07
Akt_pT308	REV3L	RNF217|PLN	1.57364e-08	2.87983e-05	0.0415713
Akt_pT308	HMGB1		-0.000154327	0.0691063	-0.37496
Akt_pT308	LASP1	TLCD1	-0.000125184	0.167887	0.0013294
Akt_pS473	PTEN	MMS19|NOLC1	-8.04309e-25	-7.67618e-11	-1.08139e-24
Akt_pS473	ENTPD4	BNIP3L|ADRA1A	9.88458e-18	0.111359	0.289299
Akt_pS473	CHMP4C	RIPK2|YWHAZ	-2.00764e-16	0.114297	0.0402387
Akt_pS473	RHEBL1	RPAP3|ATF1	-5.72372e-11	-0.0691078	-3.44746e-08
Akt_pS473	PTRH2	DGKE|NME1	-2.4795e-08	-0.436432	-0.239563
Akt_pS473	RAD18	CHCHD4|EAF1	-1.11345e-10	0.666036	-0.579879
Akt_pS473	RPS17	MAP2K1|ABHD17C	-7.8595e-13	-1.23955e-05	-0.00120559
Akt_pS473	CCND1	FADD|MTL5	-2.47938e-05	0.118004	7.40221e-07
Akt_pS473	AGAP2	CDK4|PTGES3	-1.70538e-08	-0.000108881	-1.95507e-10
Akt_pS473	USP45	REV3L|DDO	6.71033e-06	0.0916604	-0.550612
Akt_pS473	PSMD9	SRSF9|DDX55	-1.31961e-08	0.0160184	0.160164
Akt_pS473	YARS2	DNM1L|FAM60A	-5.95747e-14	-0.432366	-0.295168
Akt_pS473	FLCN	LLGL1|MYOCD	6.61944e-09	0.0106877	0.000441906
Akt_pS473	DDX39A	DNAJB1|AKAP8L	-2.19615e-13	-0.29827	-7.83782e-05
Akt_pS473	ASB13		-3.67432e-06	0.850852	-0.194879
Akt_pS473	PRR15		-3.65335e-07	-0.261227	-0.722636
p27_pT157	FNDC3B	MSL2|GOLIM4	-0.000162402	-1.54031e-05	-1.92753e-07
p27_pT198	MTDH	YWHAZ|E2F5	3.67976e-17	1.80218e-14	1.78843e-30
p27_pT198	RNGTT	ZUFSP|PRDM1	6.62304e-12	0.104331	0.215302
p27_pT198	PCBD2	F2RL1|ARHGEF28	-7.74461e-14	0.541946	-0.0771722
p27_pT198	RIOK1	SSR1|LY86	1.90029e-11	0.820451	0.319847
p27_pT198	TUBG2		-8.00492e-06	-0.969732	-0.967989
Chk1_pS345	ARL4C	TWIST2|PER2	-1.96277e-12	-0.360554	-0.00120145
Chk1_pS345	CTDNEP1	CD68|BCL6B	-2.15938e-11	-0.704979	0.653322
Chk1_pS345	P4HA2	EBF1|PDGFRB	-4.84327e-10	-0.000328363	-1.80225e-16
Chk1_pS345	ANKRD46	YWHAZ|POLR2K	3.65867e-08	0.0125359	1.89911e-13
Chk1_pS345	RHOC	CSF1|AMPD2	-2.2369e-21	-7.87552e-06	-4.51823e-19
Chk1_pS345	FAM162A	ARL6|KPNA1	3.60762e-13	-0.813045	0.0946378
Chk1_pS345	STK17B	TNFAIP6|ITGAV	-1.35672e-05	0.0375306	3.98015e-16
Chk1_pS345	MXRA8	SZRD1|PADI4	-1.14807e-14	-0.0593131	-0.000306061
Chk1_pS345	RALB	INHBB|TMEM37	-3.61303e-09	-0.000126065	-1.35459e-12
Chk1_pS345	STARD8		-3.02996e-09	-0.013208	-4.79702e-06
Chk1_pS345	ZNF395	EXTL3|SCARA5	-4.34417e-12	0.227343	0.21769
Chk1_pS345	PCDH17		-9.71723e-07	0.440536	-0.853701
Chk2_pT68	SSBP2	CXXC5|FAF2	-2.29392e-13	-0.185771	-0.00791987
Chk2_pT68	EEF1E1	SSR1|RNF8	1.36384e-14	0.0963179	-0.503906
Chk2_pT68	MB21D1	ADAT2|KATNA1	1.193e-06	0.51334	0.000618639
Chk2_pT68	MTPAP	MASTL|NUDT5	5.49152e-12	0.474577	-0.110434
Chk2_pT68	UBE2V2	YWHAZ|PRKDC	3.93986e-16	0.423599	-0.619347
Chk2_pT68	XPO5	RNF8|PPP2R5D	2.27263e-15	0.825634	-0.338309
Chk2_pT68	CAD	AGBL5|PPM1G	9.57377e-09	0.399471	0.798872
Chk2_pT68	DNMT1	S1PR2	3.14435e-07	-0.252959	-0.00144414
Chk2_pT68	CREBBP		-4.01538e-07	-0.0687506	-0.0218773
Chk2_pT68	TEAD4		1.36297e-06	-0.975013	0.196449
Chk2_pT68	TXNL4B		5.58922e-05	-0.290114	-0.658913
EGFR_pY1173	GPR4	APLP1|DMPK	6.67816e-11	-0.682764	-0.235212
EGFR_pY1173	HSPG2	MTFR1L|CLIC4	4.41279e-08	-0.00846728	-0.00032684
EGFR_pY1173	FLT1	THSD1|LATS2	1.45731e-09	0.493298	-0.0191904
EGFR_pY1173	IL15RA	FBXO18|ANKRD16	-2.01594e-06	0.960979	-0.00241782
EGFR_pY1173	COL4A2	SLITRK6	2.86518e-08	-0.801732	-1.37155e-06
EGFR_pY1173	SORBS2	DCTD|TLL1	2.7745e-06	-0.00499374	-0.0421175
EGFR_pY1173	WDR19		1.37406e-05	0.00908685	0.386439
EGFR_pY1173	PTGFRN	S1PR1|EXTL2	0.000113479	-0.0141592	-0.0133364
EGFR_pY1173	MBD4	PODXL2|ISY1	-9.65097e-06	0.745507	0.838416
EGFR_pY1068	ERBB2	GRB7|CDK12	3.86237e-90	4.01942e-19	3.33376e-36
EGFR_pY1068	EPN3	SPAG9|ABCC3	1.3314e-19	5.87707e-18	5.8852e-25
EGFR_pY1068	SLC5A1	PRR14L|DEPDC5	6.64834e-10	0.0799397	0.000230649
EGFR_pY1068	RGS10	HTRA1|BCCIP	-3.14134e-09	0.456977	0.307351
EGFR_pY1068	NDFIP2	SPRY2|RBM26	5.32937e-05	0.494279	0.413256
EGFR_pY1068	IL2RA	FBXO18|ANKRD16	-1.52755e-09	0.000235249	0.0070449
EGFR_pY1068	ZMYM1	ZMYM6	1.2814e-05	-0.603254	-0.316899
EGFR_pY1068	LSM1		-4.70199e-06	-0.136838	-0.00788096
X4E.BP1_pT70	PPP2R2A	WRN|MCPH1	-1.61351e-24	-0.375194	-0.00603378
X4E.BP1_pT70	SMAD5	MSH3|POLK	-2.13588e-15	0.937687	0.0105911
X4E.BP1_pT70	EEF2	CIRBP|NFIC	-8.73962e-34	-0.218084	-0.00123521
X4E.BP1_pT70	CNEP1R1	NUP93|SLC7A5	6.01111e-21	0.207026	0.258218
X4E.BP1_pT70	ZBTB4	CRK|KIAA0753	-1.26985e-12	0.0108881	0.000985906
X4E.BP1_pT70	RPS6KA6	BRWD3|HDX	-3.12755e-08	0.916393	-0.204549
X4E.BP1_pT70	IMPDH2	CISH|ZNF445	-7.56722e-14	-0.226369	-0.0202345
X4E.BP1_pT70	RORC	FAM63A|RPS27	-9.89877e-08	0.355082	-0.000137381
X4E.BP1_pT70	POLI		-2.50344e-06	0.157019	-0.930604
X4E.BP1_pT70	SPRED1		-4.48689e-06	-0.918918	0.00445793
X4E.BP1_pT37T46	HSPA9	ATP6V0E1|TMED7	-1.28811e-16	-0.0338052	-0.827758
X4E.BP1_pT37T46	C5AR1	RELB|BBC3	-2.35769e-10	0.140654	-0.0215717
X4E.BP1_pT37T46	NTMT1	SLC44A1|TMEM38B	-5.18836e-13	0.783384	9.45789e-05
X4E.BP1_pT37T46	EXOC6	ERLIN1|PTEN	-4.55997e-10	-0.128664	-0.359983
X4E.BP1_pT37T46	SALL4	SLC9A8|GID8	1.01725e-09	0.311683	0.666696
X4E.BP1_pT37T46	PPP2R2A	TNFRSF10A|PPP3CC	-1.0659e-09	-0.0103721	-0.0585461
X4E.BP1_pT37T46	GADD45A	RAP1A|RABGGTB	-1.55582e-16	-0.626682	0.109318
X4E.BP1_pT37T46	EEF2	SBNO2|GPX4	-6.4133e-13	-0.0235771	-0.0177612
X4E.BP1_pT37T46	ZNF398	KMT2C|ZNF862	2.95546e-24	0.912026	0.0155078
X4E.BP1_pT37T46	PPA2	NFKB1|CCNI	-7.24645e-10	-0.340021	-4.03622e-05
X4E.BP1_pT37T46	CISH	NKIRAS1|UBE2E2	-1.63709e-13	0.0970962	0.251456
X4E.BP1_pT37T46	RB1		-2.08258e-08	-0.101988	-0.147158
X4E.BP1_pT37T46	VPS54		4.46497e-08	0.978623	0.0114082
X4E.BP1_pT37T46	ABCB7		-1.10972e-06	-0.620687	-0.135009
X4E.BP1_pS65	PPP2R2A	TNFRSF10A|MCPH1	-4.95639e-19	-0.141911	-0.288041
X4E.BP1_pS65	IVNS1ABP	TPR|FAM129A	1.77697e-115	4.26253e-09	1.45895e-15
X4E.BP1_pS65	CSF1R	ATP6V0E1|CDX1	-5.0095e-13	0.213127	0.934301
X4E.BP1_pS65	CISH	ACY1|GLT8D1	-3.42986e-14	0.188632	-0.0799421
X4E.BP1_pS65	E2F3		1.06668e-06	0.00435794	1.36046e-13
X4E.BP1_pS65	ECI1	NUBP2|FLYWCH2	-1.09416e-08	-0.0200144	-0.725861
X4E.BP1_pS65	CFD	RPS15|GPX4	-1.81986e-06	-0.00193329	-0.0009336
X4E.BP1_pS65	ESD		-4.26926e-06	-0.869811	0.0383665
HER2_pY1248	EGFR	SEC61G|VOPP1	2.08789e-115	0.102002	0.00386352
HER2_pY1248	DDHD2	POLB|LSM1	-3.19577e-07	-0.218464	-0.0021608
HER2_pY1248	AIM1	NUS1|TRAF3IP2	2.23437e-05	0.00284838	0.0004182
HER2_pY1248	DDX19A	SNTB2	4.6454e-07	-0.0968507	-3.34957e-05
HER2_pY1248	GATA3	ASB13|ANKRD16	-4.4984e-09	0.0704085	0.0109852
HER2_pY1248	FAT1	ACSL1	2.62091e-08	-0.0330203	-0.0547304
HER2_pY1248	CSNK1A1L		2.53548e-06	-0.230202	0.465656
HER3_pY1289	SOX2	LSG1|DNAJC19	-3.87418e-13	0.0406219	0.016428
HER3_pY1289	ZRANB1	SLK|EIF3A	4.62376e-07	0.28277	-0.65113
HER3_pY1289	ALDH4A1	IQCC|CDKN2C	-5.87433e-11	0.00136069	0.430019
HER3_pY1289	ERBB2	GRB7|PGAP3	2.65522e-10	5.65846e-09	0.00476146
HER3_pY1289	FLNB	NISCH	1.89404e-10	3.32017e-21	-1.0338e-10
HER3_pY1289	TMC6		-0.000123681	-2.99784e-06	9.57565e-06
HER3_pY1289	PLEKHG3		0.000151499	3.04031e-09	-9.77705e-05
ER.alpha_pS118	HCN3	CLK2|NUF2	3.57943e-15	0.000803569	4.7878e-14
ER.alpha_pS118	PALMD	S1PR1|RAP1A	-1.25743e-12	-0.0589109	-0.208122
ER.alpha_pS118	NR3C1	IRF1|ZNF366	-1.35528e-13	-0.0468681	-1.15876e-07
ER.alpha_pS118	SP100	TNS1|SP140L	-1.73257e-14	-0.000152986	-1.70352e-23
ER.alpha_pS118	TNFRSF13B		-4.63595e-08	0.209366	0.00119135
FOXO3a_pS318_S321	BZW2	CBX3|RALA	-4.46549e-19	-0.50319	-0.0701072
FOXO3a_pS318_S321	MYC	FAM49B|MTBP	-3.25726e-11	0.366802	0.0624091
FOXO3a_pS318_S321	CDK4	CPSF6|CTDSP2	-5.11271e-09	0.322523	-0.186932
FOXO3a_pS318_S321	MS4A2	TNKS1BP1|SERPING1	2.15727e-08	0.00473829	0.00183102
FOXO3a_pS318_S321	CENPA	UBXN2A|LRPPRC	-1.32669e-18	-0.605182	-0.0766585
FOXO3a_pS318_S321	SMC1A		-7.50847e-11	-0.760008	0.471913
FOXO3a_pS318_S321	DHX9	SMG7|HNRNPU	-4.26439e-31	-0.808216	-0.80713
FOXO3a_pS318_S321	GPN3	ATP2B1|SART3	-6.18312e-15	0.740961	-0.0103628
FOXO3a_pS318_S321	ALG10	YARS2|FAM60A	-1.22702e-09	-0.512295	-0.516627
FOXO3a_pS318_S321	NONO	BRWD3|PGK1	-1.00707e-18	-0.917624	0.611729
FOXO3a_pS318_S321	DBF4	CLDN12|BAZ1B	-4.71391e-19	0.786941	0.32648
FOXO3a_pS318_S321	RPS6KB1	TRIM25|SKA2	-1.38558e-05	-0.479573	-0.224016
FOXO3a_pS318_S321	PPP1R3B	FAM160B2|PDLIM2	1.1152e-18	0.39314	-0.708656
FOXO3a_pS318_S321	CD2AP		-2.45623e-06	0.815244	0.301272
FOXO3a_pS318_S321	NAPB		-7.3373e-05	0.757007	0.104724
GSK3_pS9	KIF20B	CEP55|PTEN	-5.45839e-16	-0.117769	-0.0470687
GSK3_pS9	TNKS	ENTPD4|FAM160B2	7.31704e-17	0.140018	0.00107718
GSK3_pS9	ADCY9	SLX4|PDPK1	1.67963e-11	0.106747	4.72876e-13
GSK3_pS9	CKS2	ANP32B|IARS	-1.5835e-17	0.44742	0.87141
GSK3_pS9	KIF4A	IL2RG|ERCC6L	-1.30935e-07	0.699159	0.311342
GSK3_pS9	GSK3A	RELB|DEDD2	-1.41585e-12	0.057011	-0.264576
GSK3_pS9	MAP2K1	FAM96A|TIPIN	-3.44327e-12	-0.664092	-0.233638
GSK3_pS9	RPS6	DMRT2	-8.24207e-11	-0.103467	-0.0372929
GSK3_pS9	CDK4	TSFM|B4GALNT1	-1.47652e-07	-0.742896	0.155551
GSK3_pS9	CHCHD4		-1.14769e-13	-0.595288	-0.881995
GSK3.alpha.beta_pS21_S9	ZNF225	ZNF226|ZNF223	7.55717e-25	0.000170737	0.00105026
GSK3.alpha.beta_pS21_S9	TNKS	ENTPD4|PPP1R3B	1.20468e-09	0.0577426	0.0263167
GSK3.alpha.beta_pS21_S9	ECT2	RPL22L1|EIF5A2	-2.83296e-21	0.292728	-0.122689
GSK3.alpha.beta_pS21_S9	ZC3H7A	ERCC4|SLX4	1.00691e-11	0.113944	0.00457447
GSK3.alpha.beta_pS21_S9	AGO4	ZMYM1|ZMYM6	2.20982e-23	0.0125925	0.301512
GSK3.alpha.beta_pS21_S9	CKS2	ANP32B|RFK	-2.74593e-19	0.658435	0.508924
GSK3.alpha.beta_pS21_S9	PTEN	EIF5AL1|PI4K2A	-2.40474e-06	-0.0197792	-0.0400377
MEK1_pS217_S221	DOCK5	KIF13B|PDLIM2	2.28535e-13	0.108458	1.88236e-24
MEK1_pS217_S221	LSG1	MAGEF1|ECT2	-9.41956e-13	-0.502115	-0.0157604
MEK1_pS217_S221	RNPEPL1	SP140L|AP1S3	5.80498e-10	-0.985326	0.513724
MEK1_pS217_S221	CCDC58	ECT2|TFDP2	-5.08676e-08	0.65814	-0.138262
MEK1_pS217_S221	AZIN1	FBXO43|GRHL2	-5.44475e-11	-0.0875267	-0.000258022
MEK1_pS217_S221	ADCY7	PIEZO1|MMP2	5.64247e-09	-0.238966	0.984874
MEK1_pS217_S221	NIPSNAP1	EIF4ENIF1|CDC45	-6.50635e-11	-0.145252	-1.85628e-06
MEK1_pS217_S221	MTMR4	RAD51C|GDPD1	-9.45688e-08	-0.673274	-3.58229e-18
MEK1_pS217_S221	LPAR6	WDFY2|THSD1	3.29616e-08	1.0414e-05	0.00210292
MEK1_pS217_S221	SH3D19	WWC2|VEGFC	3.90579e-06	0.122599	3.38588e-30
MEK1_pS217_S221	MED7		2.39822e-05	-0.0999473	0.230856
MAPK_pT202_Y204	CAMK2B	NEUROD6|HNRNPA2B1	-2.60536e-16	-0.545755	-0.03322
MAPK_pT202_Y204	KIF13B	EGR3|PDLIM2	2.26954e-12	0.413861	-0.147998
MAPK_pT202_Y204	ECT2	CAMK2N2|ALG3	-3.22561e-16	0.153823	0.00756858
MAPK_pT202_Y204	PTPN21	GALC|NRDE2	3.91918e-39	0.00167142	1.97083e-38
MAPK_pT202_Y204	GAPDH	LTBR|CLEC2D	-1.8381e-15	0.00474747	2.55858e-05
MAPK_pT202_Y204	KLF13	CCNDBP1|FRMD5	1.15131e-32	-0.0173574	-0.00413714
MAPK_pT202_Y204	E2F1	RALY|TPX2	-1.96351e-11	0.943521	-0.000175374
MAPK_pT202_Y204	ATP5J2	SHFM1|POLR2J	-4.52788e-17	0.265622	0.665285
MAPK_pT202_Y204	FAT4	SPRY1|WWC2	1.16305e-16	0.0097821	7.48843e-10
MAPK_pT202_Y204	FAM49B	KCNQ3	-3.96081e-07	-0.281958	-3.30267e-12
MAPK_pT202_Y204	KLHL9		1.80586e-09	-0.890042	0.00986084
p38_pT180_Y182	ADRA1A	GNRH1|PPP1R3B	1.06728e-15	0.910286	-0.446269
p38_pT180_Y182	E2F1	HCK|AHCY	-1.77496e-11	0.0407482	-0.000626409
p38_pT180_Y182	FAM49B	HSF1|RIPK2	-5.65849e-13	0.359428	-0.00714783
p38_pT180_Y182	CKS2	ANP32B|IARS	-3.48818e-22	0.0501535	0.421064
p38_pT180_Y182	MARS	RHEBL1|DDIT3	-1.77469e-11	0.00841036	-0.0849122
p38_pT180_Y182	MAPKBP1	RHOV|DUOXA1	3.17239e-14	-0.560415	-0.515274
p38_pT180_Y182	HDGF	EXO1|DUSP12	-1.74653e-10	0.99226	0.24924
p38_pT180_Y182	HRK	NAP1L1|PSMD9	-7.63555e-09	0.256811	-0.000190549
p38_pT180_Y182	MICAL1	DOPEY1|TUBE1	9.64125e-08	0.325954	-0.00372654
p38_pT180_Y182	SLC12A7		-2.73228e-06	-0.00246443	-0.915378
p38_pT180_Y182	TOM1L2	GRAPL|EVPLL	3.65661e-15	-0.0388405	0.000519198
p38_pT180_Y182	ADAMTS1	CYYR1	5.4236e-12	-0.285715	1.99462e-05
p38_pT180_Y182	VWA5A	VSIG2|ZNF202	2.67339e-13	-0.010387	0.0337212
p38_pT180_Y182	SNED1		1.33455e-05	0.640109	0.823402
p38_pT180_Y182	ERGIC2	FAM60A	-2.37555e-05	-0.0117915	0.000622317
p38_pT180_Y182	EPC2		1.79129e-06	0.0679217	-0.135848
p38_pT180_Y182	DTD1	MGME1	-3.78089e-06	-0.703525	0.00456222
mTOR_pS2448	FLCN	ZNF287|PMP22	1.91169e-11	0.6001	0.05063
mTOR_pS2448	PDPK1	SEC14L5|PKD1	1.11782e-17	-0.880951	0.523041
mTOR_pS2448	YARS2	DNM1L|FAM60A	-2.56785e-16	-0.22705	-0.0249479
mTOR_pS2448	MYC		-1.5554e-05	-0.000199968	-7.55324e-09
mTOR_pS2448	FAT4		4.01206e-08	0.0753428	3.90168e-06
mTOR_pS2448	DGKD	UGT1A4	1.16662e-08	-0.0236347	-0.00807448
mTOR_pS2448	PUS1	PARPBP|SFSWAP	-1.11075e-23	-0.00944191	-2.67447e-05
PDK1_pS241	BLVRA	DBNL|URGCP	4.2416e-17	0.792889	0.262569
PDK1_pS241	HSPB1	DNAJC30|STYXL1	9.90667e-19	0.679564	0.537433
PDK1_pS241	ECT2	YEATS2|USP13	-7.16111e-22	-0.956532	0.100105
PDK1_pS241	PTK6	OPRL1|OGFR	5.00725e-16	0.0123162	-0.387829
PDK1_pS241	CD74	SLC22A5|MED7	9.81262e-11	0.365825	-0.0360836
PDK1_pS241	DEK	SOX4|KDM1B	-7.46659e-24	-0.819998	9.94676e-05
PDK1_pS241	ZNF146	CEBPG|RYR1	-4.28061e-20	-0.491235	0.00630038
PDK1_pS241	CCDC88A	PSME4|RPS27A	-5.19581e-11	-0.0115836	0.643096
PDK1_pS241	CCDC138	LIMS1|RGPD3	-1.57339e-18	-0.380513	0.0193131
PDK1_pS241	SMC2	ZFAND5|TLE1	-1.26543e-19	-0.774193	0.00701205
PDK1_pS241	IRX3	IRX5|CNEP1R1	2.19396e-09	0.0448775	0.113459
PDK1_pS241	CDCA5	LRFN4|MRPL11	-3.35769e-20	0.220146	0.00210976
PDK1_pS241	ARFIP1	CDS1|FBXW7	8.97866e-08	0.000111941	1.87261e-05
PDK1_pS241	XPO5	SLC29A1|MLIP	-5.82972e-16	-0.199569	0.0601365
PDK1_pS241	F3	CNN3|LRRC39	-5.51663e-08	-0.315623	-0.000194909
AMPK_pT172	IKBKAP	ERCC6L2|CTNNAL1	3.80903e-11	-0.613594	0.00150522
AMPK_pT172	PIAS4	ZNF555|GNA11	9.19553e-09	-0.135685	4.25534e-07
AMPK_pT172	GOLGB1	ARL13B|CEP97	2.74392e-09	-0.371743	-0.0314056
AMPK_pT172	PPP1R3B	ERI1	-4.6902e-47	-0.222845	-0.000238873
AMPK_pT172	ACAP2	UBXN7|TBCCD1	2.0609e-09	0.857675	0.00171359
AMPK_pT172	JRKL	ANKRD49|HEPHL1	-1.05301e-07	0.395778	0.182352
PKC.alpha_pS657	CCDC50	TNFSF10|RTP4	3.54238e-06	0.14116	0.164047
PKC.alpha_pS657	TNFSF13	ADORA2B|CCDC42	5.27284e-07	0.134643	0.00252433
C.Raf_pS338	F13A1	TXNDC5|SSR1	3.97146e-07	0.295841	0.0492373
C.Raf_pS338	ZRANB1		1.103e-06	-0.776106	-0.0146472
C.Raf_pS338	CTDSP2	METTL21B|TSPAN31	8.99376e-13	0.740429	0.987747
C.Raf_pS338	MB21D1		0.000103983	-0.760423	0.000387541
C.Raf_pS338	LIPH		-9.29105e-08	-0.602836	0.720456
Rictor_pT1135	KNG1	DNAJC19|RPL39L	-5.73868e-07	-0.0604332	-0.0567769
Rictor_pT1135	BCL6B	KIAA0753	3.66624e-23	-0.496486	0.295083
Rictor_pT1135	ZNF569	ZNF527	2.4065e-05	0.0830144	1.32083e-06
S6_pS235_S236	RPL18A	UPF1|AKAP8L	-1.55677e-16	-0.000323487	-2.11439e-11
S6_pS235_S236	CYLD	CNEP1R1|N4BP1	4.669e-14	0.299133	0.844804
S6_pS235_S236	RPS6KA1	SH3BGRL3|TCEB3	8.95811e-13	-0.0160689	-2.9044e-14
S6_pS235_S236	IL10RA	NNMT|PCSK7	8.75434e-11	-0.0384474	-4.07423e-08
S6_pS235_S236	PMM2	CARHSP1|USP7	7.61146e-10	0.0215713	1.34083e-15
S6_pS235_S236	RPS27	GOLPH3L|CLK2	-7.72216e-10	-0.00240215	-8.24222e-09
S6_pS235_S236	EGR3	TNFRSF10B|PDLIM2	3.11854e-33	-0.712788	0.000123146
S6_pS235_S236	ACSL1	SPCS3|CASP3	3.46131e-09	-0.240388	0.00010249
S6_pS235_S236	ULBP2	RAET1G|RAET1E	1.72339e-09	0.00900923	3.06198e-10
S6_pS235_S236	ZNF507		-1.38304e-08	-0.0893597	-0.0116304
S6_pS240_S244	UPF1	RPL18A|AKAP8L	-5.53174e-22	-0.000303874	-0.568717
S6_pS240_S244	EEF2	RPS15|UBXN6	-5.14344e-22	-0.000791222	-3.88185e-05
S6_pS240_S244	CYLD	N4BP1|CNEP1R1	4.77277e-11	0.320503	0.600919
S6_pS240_S244	HNRNPL	ZNF599|ZNF146	-1.86911e-17	-0.0329772	-0.952808
S6_pS240_S244	APOA5	UBE4A|PPP2R1B	1.14963e-09	-0.0610273	-0.386543
S6_pS240_S244	GOLPH3L	CLK2|RPS27	-4.27379e-11	-0.0628999	-0.0544449
S6_pS240_S244	EXOC5	MAPK1IP1L|GCH1	6.13078e-08	0.871207	0.000384416
S6_pS240_S244	TRIM26	C2|CFB	2.59156e-21	0.383229	6.8446e-05
p90RSK_pT359_S363	FAM49B	TRPS1|ATAD2	-2.64267e-11	-0.0870187	-0.491044
p90RSK_pT359_S363	UBE2L3	RANBP1|CDC45	-3.82145e-10	-0.77818	-0.414895
p90RSK_pT359_S363	PPP1R3B		2.28586e-12	0.0188801	-0.492161
p90RSK_pT359_S363	ERN2	ANKS4B|GGA2	5.38697e-05	-0.578058	0.359085
p90RSK_pT359_S363	RPL22L1		-2.95924e-06	0.710171	-0.297501
p90RSK_pT359_S363	ANKRD40		-0.00014781	0.655285	0.841648
p70S6K_pT389	PKD2L1	BTRC|GOT1	1.3986e-09	-0.0675702	-0.643395
p70S6K_pT389	SLC25A20	NCKIPSD	2.1772e-12	-0.6356	0.00347212
Src_pY416	TAGAP	QKI|PLG	4.41049e-21	0.000347223	8.64705e-38
Src_pY416	DDI2	MYSM1|RSC1A1	2.93382e-37	-0.815133	0.0508684
Src_pY416	DSTN	DTD1|NDUFAF5	-4.89535e-11	-0.000138898	-5.88695e-24
Src_pY416	ARV1	TSEN15|S100A13	-1.20784e-15	-0.165914	0.320559
Src_pY527	PTPN21	FOS|PRKCH	5.25955e-52	0.00129922	2.85921e-08
Src_pY527	ALG3	MAGEF1|ECT2	-1.99698e-18	0.00985103	0.192233
Src_pY527	SMAD3	MYO9A|MAP2K5	8.82694e-13	0.699535	-0.00147455
Src_pY527	YES1	ZBTB14|ARHGAP28	1.93308e-09	1.22867e-18	1.08664e-40
Src_pY527	ATXN1	NEDD9|MYLIP	7.36278e-17	-0.57437	-0.421165
Src_pY527	DDI2	HSPG2|ARID1A	6.27502e-27	0.217838	0.0128176
Src_pY527	SMCR8	ZNF624|CCDC144A	7.46282e-33	0.120881	0.00309029
Src_pY527	GAPDH	RHNO1|TNFRSF1A	-9.0667e-26	-0.370761	-0.0572421
Src_pY527	FAT4	MFSD8|ANKRD50	1.47997e-29	0.0433326	0.000597468
Src_pY527	EBF2	PPP2R2A	5.17884e-12	0.526972	0.000207538
Src_pY527	GOPC	LAMA4|FRK	9.72126e-13	-0.873082	1.80815e-05
Src_pY527	GLTSCR1L		2.50913e-17	-0.0281745	0.420235
Tuberin_pT1462	TTC9C	TRMT112|PPP1R14B	-2.84835e-16	0.968059	-0.0424199
Tuberin_pT1462	PPP1R3B	RHOBTB2|ENTPD4	9.84714e-19	0.263482	0.037739
Tuberin_pT1462	CHORDC1	BIRC3|CTSC	-1.22467e-18	0.427778	-0.000628187
Tuberin_pT1462	FLCN		1.69905e-13	0.0160941	0.00193188
Tuberin_pT1462	EIF5AL1	ANXA11	-2.14864e-15	0.287582	0.91197
YAP_pS127	PPP1CC	MPHOSPH9|CRY1	-4.04887e-15	-0.000661485	-0.392962
YAP_pS127	PFKM	LARP4|SHMT2	-2.65264e-15	-0.000110932	0.0111758
YAP_pS127	MTMR4	RAD51C|PPM1E	-1.17995e-12	-0.000431963	-2.11467e-07
YAP_pS127	EAF1	RAD18|FANCD2	-7.50963e-30	-0.0156236	-0.000507558
YAP_pS127	UBXN7	FBXO45|PAK2	-2.57775e-09	-0.000982127	-0.0843095
YAP_pS127	KIAA1524	ABHD10|LRRC58	-3.17298e-29	-0.605923	0.97586
YAP_pS127	BRCA1	KPNB1|CCDC43	-1.37268e-19	-4.57153e-05	-0.538403
YAP_pS127	TM7SF3	ALG10|YARS2	-2.91364e-08	0.268894	0.493848
YAP_pS127	ARHGEF17	P2RY6|GDPD5	9.97216e-19	4.79834e-20	0.0106849
YAP_pS127	CHMP5		-2.95912e-09	4.34195e-07	8.77267e-06
YAP_pS127	PLA2G16	RASGRP2|DNAJC4	2.52194e-08	4.62231e-08	3.74743e-12
YAP_pS127	IMPA2		-3.81618e-05	0.018486	0.0161627
YB.1_pS102	LRIG3	STAT2|CNPY2	3.48188e-22	0.00215968	7.84927e-27
YB.1_pS102	CMAS	CPNE8	8.19388e-06	0.534895	0.000794107
YB.1_pS102	STAT5B	RAB5C	-2.89589e-11	-0.155524	-1.16052e-13
YB.1_pS102	MTL5	CPT1A	-2.50501e-09	-0.00615636	-0.00661076
YB.1_pS102	FNIP1		-3.34955e-06	-0.198429	0.397079
