# Supplementary material for: Copy number aberrations drive kinase rewiring, leading to genetic vulnerabilities in cancer
Source: Cell Rep. 2021 May 18;35(7):109155. doi: 10.1016/j.celrep.2021.109155 (PMC8149807; doi:10.1016/j.celrep.2021.109155)
Supplement: Table S3. Significant associations between driver genes and regulated phosphosites in the pan-tumor dataset, related to Figures 1 and 2 — Significance of these associations in DepMap and MCLP RPPA datasets from cancer cell lines are also indicated. [file mmc3.xlsx]

## Sheet: T47D Protein
Table S2: Differential changes in proteins in T47D cancer cell lines. Related to Figure 5.
UniprotID	GeneSymbol	logFC	AveExpr	t	P.Value	FDR
Q96PE2	ARHGEF17	-3.37746	5.60913	-29.5882	2.47e-10	1.97e-06
P14061	HSD17B1	-1.30512	5.91717	-17.974	2.11e-08	8.42e-05
P05161	ISG15	-1.40201	6.38343	-14.8132	1.16e-07	0.000153809
P20591	MX1	-1.28672	7.15809	-15.9578	6.04e-08	0.000153809
P54868	HMGCS2	1.20565	7.21453	14.9032	1.1e-07	0.000153809
Q9Y2D4	EXOC6B	-1.04565	4.81714	-15.16	9.47e-08	0.000153809
Q96GT9	XAGE2	-1.15933	6.3456	-13.7726	2.19e-07	0.000248773
O14684	PTGES	0.792441	8.18053	13.4303	2.72e-07	0.00027085
P53985	SLC16A1	0.697782	6.0924	13.0775	3.43e-07	0.000303199
P35219	CA8	-0.624331	6.50928	-12.8245	4.06e-07	0.000323081
O75582	RPS6KA5	-0.763825	5.6851	-12.6425	4.59e-07	0.000325769
Q9P212	PLCE1	-1.28433	4.15028	-12.5443	4.91e-07	0.000325769
O15394	NCAM2	0.707644	7.14641	11.7694	8.49e-07	0.000520057
P12429	ANXA3	-0.775075	7.42067	-10.7168	1.89e-06	0.0010723
Q9NZN4	EHD2	-0.595588	5.53664	-10.0203	3.32e-06	0.001763
Q6NVY1	HIBCH	0.641433	7.83835	9.89504	3.69e-06	0.00183648
Q68CZ2	TNS3	-0.806359	5.66088	-9.7023	4.35e-06	0.00203723
O00622	CYR61	-0.703964	5.84096	-9.43172	5.5e-06	0.00243483
P09914	IFIT1	-0.849082	5.55231	-9.22415	6.62e-06	0.00252604
Q9BX40	LSM14B	-0.738668	5.6369	-9.21694	6.66e-06	0.00252604
Q9C002	C15orf48	-0.787689	5.2641	-9.22254	6.63e-06	0.00252604
P08842	STS	1.05024	6.12155	8.98616	8.21e-06	0.00292668
Q8TCU6	PREX1	-0.795801	5.76321	-8.95467	8.45e-06	0.00292668
P21333	FLNA	-0.626393	7.53747	-8.29122	1.59e-05	0.00422056
P29728	OAS2	-0.631127	6.9314	-8.28818	1.59e-05	0.00422056
P55786	NPEPPS	-0.558086	7.76587	-8.36876	1.47e-05	0.00422056
Q6JQN1	ACAD10	0.528601	6.32827	8.30564	1.56e-05	0.00422056
Q6QHC5	DEGS2	0.514828	5.83895	8.37029	1.47e-05	0.00422056
Q8NB91	FANCB	-1.2695	2.28458	-8.32968	1.53e-05	0.00422056
Q9UN76	SLC6A14	-0.673602	4.25107	-8.45285	1.36e-05	0.00422056
P08294	SOD3	-0.605965	6.71081	-8.2157	1.71e-05	0.00424848
Q8N118	CYP4X1	0.539655	6.7418	8.22387	1.69e-05	0.00424848
Q765P7	MTSS1L	-0.442211	4.03143	-8.15326	1.82e-05	0.00438178
Q8IY21	DDX60	-0.470132	4.32769	-8.06476	1.98e-05	0.00464435
P19012	KRT15	-0.602166	5.01251	-7.97555	2.17e-05	0.00479708
Q9H3G5	CPVL	0.656821	6.21476	8.00339	2.11e-05	0.00479708
P48200	IREB2	0.446157	7.1486	7.82687	2.52e-05	0.00542782
P19013	KRT4	-1.11321	5.87063	-7.78829	2.62e-05	0.00549805
P63096	GNAI1	0.498932	4.84592	7.75062	2.73e-05	0.00556867
Q9ULG6	CCPG1	0.530525	6.11243	7.64569	3.04e-05	0.00605268
Q9UKY7	CDV3	-0.449043	7.23523	-7.53693	3.41e-05	0.0066169
Q9UIK4	DAPK2	-0.455591	5.10563	-7.50759	3.51e-05	0.00666223
O95786	DDX58	-0.579487	6.59019	-7.46233	3.69e-05	0.00682638
A6NDU8	C5orf51	-0.563835	5.77465	-7.37206	4.06e-05	0.00684367
O43379	WDR62	-0.494274	5.35094	-7.36335	4.1e-05	0.00684367
O76070	SNCG	0.554518	8.17169	7.37938	4.03e-05	0.00684367
P43121	MCAM	-0.595758	5.4409	-7.33752	4.21e-05	0.00684367
Q96D09	GPRASP2	-0.694163	3.44334	-7.35545	4.13e-05	0.00684367
Q9Y2J4	AMOTL2	-0.437161	5.21464	-7.35731	4.12e-05	0.00684367
Q99715	COL12A1	-0.54599	5.60869	-7.29643	4.4e-05	0.00700995
O43570	CA12	0.411364	7.5295	7.15457	5.13e-05	0.00730314
P19021	PAM	-0.51354	6.76766	-7.13815	5.23e-05	0.00730314
P32004	L1CAM	-0.505301	6.05712	-7.14748	5.17e-05	0.00730314
Q13325	IFIT5	-0.667739	5.78005	-7.1586	5.11e-05	0.00730314
Q9NXB9	ELOVL2	0.952287	4.47697	7.21982	4.78e-05	0.00730314
Q9UMX1	SUFU	0.774706	3.34779	7.16011	5.1e-05	0.00730314
Q9Y3Z3	SAMHD1	-0.437908	7.09686	-7.15299	5.14e-05	0.00730314
Q8N1S5	SLC39A11	0.41786	7.06189	7.07576	5.6e-05	0.00768659
O43164	PJA2	-0.349777	5.45124	-7.03272	5.87e-05	0.0079243
P09493	TPM1	-0.676596	8.45483	-6.97875	6.23e-05	0.00823838
Q9Y217	MTMR6	-0.561864	5.90769	-6.96773	6.31e-05	0.00823838
Q96SQ9	CYP2S1	-0.396817	6.23797	-6.91182	6.72e-05	0.00862833
Q6PJF5	RHBDF2	0.693365	4.16363	6.86228	7.1e-05	0.00871809
Q96SY0	INTS14	0.423113	6.25774	6.86058	7.12e-05	0.00871809
Q9H1H9	KIF13A	0.467929	4.5111	6.87437	7.01e-05	0.00871809
O15121	DEGS1	0.452637	6.97138	6.82926	7.37e-05	0.00889505
O95164	UBL3	-0.498212	6.162	-6.71775	8.37e-05	0.00982848
P08195	SLC3A2	-0.429041	6.58988	-6.71529	8.39e-05	0.00982848
Q5QJ74	TBCEL	-0.592538	4.51808	-6.63907	9.16e-05	0.0104214
Q7Z6K5	ARPIN	-0.345976	6.1636	-6.64023	9.15e-05	0.0104214
O15194	CTDSPL	0.347289	5.81513	6.5621	0.000100151	0.0106994
P17540	CKMT2	0.434697	5.88512	6.56462	9.99e-05	0.0106994
P21397	MAOA	0.612167	7.30018	6.59139	9.68e-05	0.0106994
Q15942	ZYX	-0.389658	6.26521	-6.54697	0.00010193	0.0106994
Q6NUK1	SLC25A24	-0.491304	7.56076	-6.59895	9.6e-05	0.0106994
Q9GZV1	ANKRD2	-0.672064	4.14205	-6.5454	0.000102117	0.0106994
Q8N0X4	CLYBL	0.494077	6.26308	6.51604	0.000105675	0.0109284
Q9HA82	CERS4	0.569272	6.32566	6.48142	0.000110045	0.0112345
Q9BYE2	TMPRSS13	-0.515745	5.15515	-6.45793	0.000113122	0.0114024
Q9BU02	THTPA	-0.633601	4.98876	-6.44039	0.000115481	0.0114947
A2AJT9	BCLAF3	-0.478085	4.99067	-6.38662	0.000123052	0.0116391
O95831	AIFM1	-0.351641	7.95653	-6.36865	0.000125702	0.0116391
P0C870	JMJD7	0.570898	6.07557	6.41008	0.000119685	0.0116391
P62873	GNB1	-0.353308	6.63089	-6.40658	0.00012018	0.0116391
Q13569	TDG	-0.613603	4.86235	-6.39082	0.000122442	0.0116391
Q9Y4U1	MMACHC	-0.319339	4.86915	-6.37179	0.000125234	0.0116391
Q14055	COL9A2	-0.620754	5.81443	-6.31975	0.000133232	0.0121946
O75865	TRAPPC6A	0.542543	5.271	6.25592	0.000143808	0.0123133
P04798	CYP1A1	-0.614565	4.48037	-6.3006	0.000136312	0.0123133
P48739	PITPNB	-0.649498	7.39695	-6.25934	0.000143219	0.0123133
Q5JPH6	EARS2	0.377667	7.31071	6.26083	0.000142962	0.0123133
Q99758	ABCA3	0.387774	5.90639	6.25796	0.000143457	0.0123133
Q9UKG9	CROT	0.596513	6.17558	6.27483	0.000140583	0.0123133
Q9H1K4	SLC25A18	0.611001	5.21983	6.24223	0.000146194	0.0123845
Q5T3I0	GPATCH4	-0.334491	6.59383	-6.22205	0.000149789	0.0125555
P22392	NME2	-0.342588	9.89769	-6.19062	0.000155581	0.0127498
P27144	AK4	0.400678	6.50687	6.18382	0.000156867	0.0127498
Q8NBZ7	UXS1	-0.452827	6.03984	-6.18359	0.00015691	0.0127498
O94919	ENDOD1	0.449192	4.97183	6.13787	0.000165858	0.0133407
P05090	APOD	0.524717	6.47279	6.12761	0.000167941	0.0133731
O75363	BCAS1	0.42037	6.21889	6.0774	0.000178554	0.0138734
P15104	GLUL	-0.370398	5.13971	-6.07035	0.000180103	0.0138734
Q9Y4K4	MAP4K5	-0.597168	5.43925	-6.06628	0.000181002	0.0138734
Q9Y625	GPC6	0.40249	6.7042	6.06543	0.000181193	0.0138734
P46937	YAP1	-0.599388	6.50855	-6.04055	0.000186807	0.0141671
P05166	PCCB	0.335241	7.74415	6.01243	0.000193384	0.014409
P13646	KRT13	-0.769965	4.12117	-6.01146	0.000193616	0.014409
P60033	CD81	0.326763	6.43081	5.98868	0.000199135	0.0144171
Q96J66	ABCC11	0.495259	5.7977	5.9931	0.000198051	0.0144171
Q9Y448	KNSTRN	-0.36091	6.69476	-5.9886	0.000199156	0.0144171
O60356	NUPR1	-0.377552	6.73675	-5.97927	0.000201464	0.0144193
P11171	EPB41	0.374338	6.19121	5.96672	0.000204619	0.0144193
Q9NZM1	MYOF	0.336362	7.44383	5.969	0.000204041	0.0144193
Q6ZNC4	ZNF704	-0.729894	3.16756	-5.95857	0.000206694	0.0144378
O95163	ELP1	-0.393363	6.53732	-5.93792	0.00021206	0.0145572
Q9H1U4	MEGF9	0.409877	7.1692	5.94321	0.000210672	0.0145572
P48539	PCP4	-0.527681	7.59514	-5.9166	0.000217757	0.0148205
Q14766	LTBP1	-0.576652	5.15801	-5.9066	0.000220486	0.0148791
P24844	MYL9	-0.413407	5.76799	-5.89725	0.000223073	0.0149271
P42224	STAT1	-0.505602	7.17089	-5.89033	0.000225007	0.0149311
P47712	PLA2G4A	0.39832	6.40536	5.84814	0.000237205	0.0155679
P49006	MARCKSL1	0.459598	7.31463	5.84375	0.000238513	0.0155679
Q5T2W1	PDZK1	0.480282	6.86915	5.82928	0.000242888	0.0157245
Q02750	MAP2K1	-0.323094	7.96079	-5.77528	0.000259991	0.0166961
O14879	IFIT3	-0.503328	5.32115	-5.75444	0.000266939	0.0170051
Q13433	SLC39A6	0.429429	6.13495	5.70159	0.000285476	0.0180416
P49753	ACOT2	0.3767	6.50671	5.69057	0.000289514	0.0181527
O43805	SSNA1	-0.332983	9.25062	-5.67424	0.000295611	0.0182477
Q63ZY3	KANK2	0.418669	4.47702	5.67904	0.000293804	0.0182477
Q9NU22	MDN1	0.328254	5.25352	5.66592	0.000298771	0.0183009
O94832	MYO1D	0.368303	7.33251	5.65596	0.000302602	0.0183535
Q9NS87	KIF15	-0.371447	5.60901	-5.65175	0.00030424	0.0183535
Q08426	EHHADH	0.320025	7.66013	5.62904	0.000313229	0.0187537
Q9UNE7	STUB1	-0.332191	6.86254	-5.61929	0.000317177	0.0188483
Q14894	CRYM	-0.924194	3.80145	-5.60982	0.00032106	0.0189378
Q9P289	STK26	-0.299819	6.38543	-5.596	0.000326825	0.0191361
P10636	MAPT	0.366092	6.73496	5.55386	0.0003451	0.0192864
P50238	CRIP1	-0.375021	7.3686	-5.56326	0.000340932	0.0192864
Q8WUP2	FBLIM1	-0.453552	6.49319	-5.55108	0.000346346	0.0192864
Q9H2C0	GAN	-0.35935	6.42528	-5.56146	0.000341727	0.0192864
Q9P2C4	TMEM181	0.284284	6.08342	5.56204	0.000341467	0.0192864
Q9Y2V2	CARHSP1	-0.306729	8.70534	-5.55147	0.000346173	0.0192864
Q9Y6M1	IGF2BP2	0.562048	4.9295	5.56276	0.00034115	0.0192864
O94992	HEXIM1	-0.336173	7.27913	-5.52166	0.00035981	0.019897
P01034	CST3	0.386963	7.30668	5.51407	0.000363376	0.0199556
P05783	KRT18	-0.448202	7.67562	-5.4719	0.000383898	0.0202249
P08493	MGP	0.3109	5.47532	5.48254	0.000378602	0.0202249
P25685	DNAJB1	-0.663993	7.41279	-5.47388	0.000382904	0.0202249
Q7Z5L9	IRF2BP2	0.298185	6.73714	5.46783	0.000385945	0.0202249
Q8N1A6	C4orf33	0.298896	7.70451	5.4676	0.000386058	0.0202249
Q9BWC9	CCDC106	-0.589593	4.61121	-5.48336	0.000378201	0.0202249
Q9NUI1	DECR2	0.287334	5.92098	5.49755	0.000371269	0.0202249
P48553	TRAPPC10	0.458823	3.6685	5.43952	0.000400504	0.0208446
Q96A58	RERG	-0.854697	4.32939	-5.43288	0.000404002	0.0208901
O75554	WBP4	-0.484685	5.2645	-5.40073	0.000421425	0.0211124
O95340	PAPSS2	-0.392916	7.18574	-5.40049	0.000421558	0.0211124
Q8IXL6	FAM20C	-0.489811	3.5993	-5.40805	0.000417387	0.0211124
Q9NP72	RAB18	-0.320511	8.28476	-5.41366	0.000414325	0.0211124
Q9NT62	ATG3	-0.389377	7.9435	-5.41767	0.000412145	0.0211124
P53370	NUDT6	0.557702	4.08587	5.37405	0.000436499	0.021724
P51397	DAP	-0.284524	5.90514	-5.36791	0.000440053	0.0217649
P06280	GLA	0.442253	6.75132	5.35578	0.000447157	0.0219797
P16219	ACADS	0.423126	5.58933	5.34811	0.00045172	0.0220459
P23458	JAK1	0.383242	6.21662	5.33508	0.000459579	0.0220459
Q14802	FXYD3	0.333987	8.76481	5.33955	0.000456867	0.0220459
Q9H4G0	EPB41L1	0.360738	5.63439	5.34295	0.000454815	0.0220459
P23229	ITGA6	0.288541	6.04323	5.32503	0.000465743	0.0222079
Q15654	TRIP6	-0.533727	4.65941	-5.29318	0.000485867	0.0229874
Q9UPU9	SAMD4A	-0.395558	4.93652	-5.2901	0.000487865	0.0229874
P47895	ALDH1A3	-0.653137	4.91107	-5.27832	0.000495578	0.0231336
Q14542	SLC29A2	0.29364	7.18077	5.26859	0.000502055	0.0231336
Q15223	NECTIN1	0.343145	5.76307	5.26779	0.000502589	0.0231336
Q96AH8	RAB7B	0.55957	3.46242	5.27438	0.000498191	0.0231336
P38935	IGHMBP2	-0.375968	5.57987	-5.22663	0.000531024	0.024302
Q96Q83	ALKBH3	-0.402618	4.81678	-5.21136	0.00054201	0.0245229
Q9HBL7	PLGRKT	0.441179	7.76624	5.21223	0.000541383	0.0245229
P54652	HSPA2	-0.486313	5.13986	-5.19758	0.000552137	0.0247004
Q92485	SMPDL3B	0.319363	8.04351	5.19897	0.000551106	0.0247004
O96033	MOCS2	-0.371091	7.17463	-5.18273	0.000563281	0.0250492
Q9BRG2	SH2D3A	-0.345548	5.43417	-5.17886	0.000566225	0.0250492
O95379	TNFAIP8	-0.480314	5.02245	-5.17406	0.000569898	0.0250723
Q01813	PFKP	-0.301912	7.31695	-5.16847	0.000574205	0.025123
Q9UI32	GLS2	0.483876	4.49188	5.15939	0.000581287	0.0252939
Q01167	FOXK2	0.40948	5.82044	5.15367	0.000585789	0.0253513
P05091	ALDH2	0.32115	6.12169	5.14021	0.000596547	0.0254023
P08567	PLEK	-0.59257	5.74381	-5.14347	0.000593918	0.0254023
P58557	YBEY	-0.322085	7.53086	-5.14587	0.000591994	0.0254023
Q6UXG2	KIAA1324	0.459052	6.43607	5.13236	0.000602919	0.0254023
Q96PX9	PLEKHG4B	-0.521056	3.69801	-5.13266	0.000602672	0.0254023
Q96KN1	FAM84B	0.313218	6.34649	5.1278	0.000606648	0.0254249
Q13308	PTK7	0.307602	6.19349	5.11704	0.000615556	0.0256632
Q5XXA6	ANO1	0.398921	5.3094	5.09894	0.000630866	0.0261645
O14798	TNFRSF10C	0.389829	5.61771	5.08633	0.000641776	0.0262075
O60890	OPHN1	-0.470167	5.20788	-5.08776	0.000640526	0.0262075
Q9BQE5	APOL2	-0.2819	7.63552	-5.09058	0.00063807	0.0262075
Q15166	PON3	0.286827	6.47541	5.0815	0.000646007	0.0262457
Q8TBK6	ZCCHC10	-0.5237	5.49395	-5.07694	0.000650025	0.0262749
P19388	POLR2E	0.359548	5.44933	5.06848	0.000657562	0.0264453
P07996	THBS1	-0.420355	4.99347	-5.04271	0.000681097	0.0271179
Q96C19	EFHD2	0.493773	5.76843	5.04296	0.000680864	0.0271179
Q86UK0	ABCA12	0.327936	6.78198	5.0271	0.000695789	0.0274416
Q8TDB6	DTX3L	-0.515535	6.04077	-5.02676	0.000696119	0.0274416
P01116	KRAS	0.336165	8.5158	5.01412	0.000708272	0.0277831
Q9UMR5	PPT2	0.774192	3.20974	4.99686	0.000725238	0.0283092
O00560	SDCBP	0.320964	5.21106	4.97069	0.00075181	0.0290227
P29762	CRABP1	0.632857	5.14372	4.96866	0.000753916	0.0290227
Q92800	EZH1	0.341948	4.19509	4.96814	0.000754452	0.0290227
P41214	EIF2D	-0.3238	7.1437	-4.96088	0.000762037	0.029034
Q14573	ITPR3	0.309078	6.10387	4.96398	0.000758792	0.029034
P49023	PXN	-0.426456	7.04506	-4.94222	0.00078191	0.0296493
Q96KB5	PBK	-0.448263	5.60098	-4.93731	0.000787237	0.0297098
Q8WTS6	SETD7	-0.28598	7.27453	-4.93012	0.000795096	0.0297296
Q9H649	NSUN3	0.299916	5.62601	4.93	0.000795228	0.0297296
Q9UNN8	PROCR	0.481843	5.46786	4.92434	0.000801478	0.0298232
Q8WXA3	RUFY2	-0.368231	6.09073	-4.92092	0.00080528	0.0298253
P53814	SMTN	-0.371378	4.7002	-4.90015	0.00082879	0.0302655
Q5VU43	PDE4DIP	-0.28666	5.78271	-4.90109	0.000827713	0.0302655
Q96FS4	SIPA1	0.295408	5.26628	4.89705	0.000832367	0.0302655
Q9UKI2	CDC42EP3	-0.507963	5.16053	-4.90471	0.000823565	0.0302655
Q9UH03	2003-09-01	0.502018	4.68171	4.88508	0.000846309	0.0306325
Q6GQQ9	OTUD7B	-0.294484	5.78355	-4.88134	0.000850728	0.0306531
Q92754	TFAP2C	0.376943	6.25251	4.87411	0.000859319	0.030685
Q9UKU7	ACAD8	0.311541	6.52188	4.87656	0.000856393	0.030685
Q7Z695	ADCK2	0.583379	4.35237	4.8684	0.000866174	0.0307917
O15382	BCAT2	0.486431	6.31159	4.86512	0.000870138	0.0307951
P15151	PVR	-0.287053	7.46157	-4.85795	0.000878862	0.0309663
P09668	CTSH	0.526631	5.56763	4.85211	0.00088605	0.031082
P68402	PAFAH1B2	-0.366653	5.73119	-4.8435	0.000896748	0.0311825
Q9UEW8	STK39	0.32101	7.79477	4.84362	0.000896596	0.0311825
Q5T6F2	UBAP2	-0.240498	5.96999	-4.83992	0.000901245	0.0312027
Q86UY8	NT5DC3	0.370067	6.30794	4.82811	0.00091623	0.0315841
Q9Y5Y6	ST14	0.395306	7.44352	4.81224	0.0009368	0.032154
Q5T3F8	TMEM63B	0.280608	6.29034	4.80319	0.000948745	0.0323815
Q96D31	ORAI1	0.248238	7.30354	4.80107	0.000951561	0.0323815
P35548	MSX2	-0.383382	4.69668	-4.79472	0.000960071	0.0325321
P17096	HMGA1	0.566685	7.80073	4.78736	0.00097004	0.0327306
Q6P996	PDXDC1	-0.270365	6.38581	-4.77974	0.000980468	0.0329429
P21695	GPD1	0.566965	5.97075	4.75584	0.00101399	0.0338601
Q92522	H1FX	-0.419974	7.01947	-4.75424	0.00101627	0.0338601
Q6KB66	KRT80	-0.3887	7.57014	-4.74663	0.00102723	0.0340827
Q9BR39	JPH2	0.402022	5.6773	4.72572	0.00105799	0.0349575
Q9BUP0	EFHD1	-0.310825	8.00542	-4.71762	0.00107016	0.0352137
P23378	GLDC	0.490702	5.06915	4.7132	0.00107687	0.0352886
Q96LZ7	RMDN2	0.309896	6.27608	4.70229	0.00109362	0.0356907
Q9UDT6	CLIP2	-0.595928	4.65428	-4.68534	0.00112021	0.036409
Q6YN16	HSDL2	0.291516	6.86062	4.67686	0.00113376	0.0366998
Q15003	NCAPH	-0.354198	6.33033	-4.67129	0.00114277	0.0367616
Q969P0	IGSF8	0.375448	5.63554	4.66714	0.00114952	0.0367616
Q9H098	FAM107B	-0.346289	7.70918	-4.66945	0.00114576	0.0367616
Q9H1P3	OSBPL2	-0.291287	5.38596	-4.65658	0.00116691	0.0371685
O95833	CLIC3	-0.670925	6.89548	-4.64606	0.00118452	0.0373319
Q6UWJ8	CD164L2	0.39429	5.37665	4.64512	0.00118611	0.0373319
Q8WUD6	CHPT1	0.308619	5.83709	4.64633	0.00118407	0.0373319
P13051	UNG	0.456972	6.74646	4.63872	0.00119697	0.0373607
Q9BRB3	PIGQ	0.298045	5.47729	4.6363	0.0012011	0.0373607
Q9GZP4	PITHD1	0.381287	5.24295	4.64013	0.00119457	0.0373607
P33908	MAN1A1	0.562106	5.21778	4.62602	0.00121884	0.0376188
P60981	DSTN	-0.324383	8.3368	-4.6286	0.00121436	0.0376188
Q9UPQ0	LIMCH1	-0.307578	4.7115	-4.60654	0.00125324	0.038531
Q9H0X9	OSBPL5	0.304142	5.08625	4.60123	0.00126278	0.038675
P40189	IL6ST	0.450555	4.96974	4.59776	0.00126907	0.0387189
P00367	GLUD1	0.256756	7.92726	4.59195	0.00127967	0.0388932
Q86YS3	RAB11FIP4	0.338817	6.49592	4.57721	0.00130697	0.0394303
Q96R06	SPAG5	-0.443967	4.85963	-4.57707	0.00130725	0.0394303
Q9BZX2	UCK2	-0.280054	5.64808	-4.56687	0.00132651	0.0398605
Q6ZUT1	NKAPD1	0.251506	6.84451	4.56152	0.00133674	0.0400168
Q9NYJ1	COA4	-0.388969	7.29312	-4.55542	0.0013485	0.0402177
P52565	ARHGDIA	-0.251472	8.15594	-4.54804	0.0013629	0.0403449
Q9ULF5	SLC39A10	0.496124	4.37103	4.54884	0.00136133	0.0403449
O96007	MOCS2	-0.594942	5.80794	-4.54055	0.00137766	0.0403699
Q14642	INPP5A	0.292603	6.75061	4.5399	0.00137895	0.0403699
Q9H4G4	GLIPR2	0.371123	3.73814	4.54097	0.00137684	0.0403699
Q12955	ANK3	-0.283148	5.96833	-4.52934	0.00140009	0.0407951
Q9BUM1	G6PC3	0.333066	7.0401	4.52754	0.00140372	0.0407951
P20810	CAST	-0.266382	6.42991	-4.51981	0.00141945	0.0411021
A1L170	C1orf226	0.411306	5.5508	4.51039	0.00143888	0.0415138
Q8NFD5	ARID1B	0.295666	5.64752	4.49715	0.00146665	0.0421623
Q7Z449	CYP2U1	0.59834	4.87904	4.49236	0.00147686	0.042303
Q15646	OASL	-0.47729	4.57262	-4.48347	0.00149597	0.0426968
P0CG38	POTEI	-0.2997	3.99765	-4.46985	0.00152579	0.0430161
P43378	PTPN9	-0.887956	2.835	-4.4685	0.00152877	0.0430161
Q16651	PRSS8	0.272558	7.35754	4.47315	0.0015185	0.0430161
Q6ZN28	MACC1	-0.547505	4.28429	-4.47247	0.00151999	0.0430161
P48723	HSPA13	-0.293392	6.88888	-4.4545	0.00156015	0.0434387
Q14320	FAM50A	-0.320659	7.91726	-4.45548	0.00155792	0.0434387
Q14651	PLS1	-0.227629	7.79612	-4.45688	0.00155475	0.0434387
O00303	EIF3F	-0.291516	6.4316	-4.44918	0.00157224	0.0436227
Q9H0H3	KLHL25	0.732107	2.84536	4.43836	0.00159715	0.0440072
Q9NP59	SLC40A1	0.422128	5.58244	4.43956	0.00159438	0.0440072
Q07812	BAX	0.229447	6.63654	4.4359	0.00160288	0.0440128
Q9NR12	PDLIM7	-0.292125	5.29048	-4.42196	0.00163572	0.0447603
P18669	PGAM1	-0.713339	7.41819	-4.40338	0.00168063	0.0456152
P38435	GGCX	0.340461	6.13216	4.4016	0.00168501	0.0456152
Q5TC63	GRTP1	0.239881	6.07926	4.40514	0.00167632	0.0456152
Q7Z7H8	MRPL10	0.2361	7.52931	4.39901	0.00169139	0.0456152
Q9C075	KRT23	-0.444083	6.50054	-4.39731	0.0016956	0.0456152
O00592	PODXL	0.568897	4.23284	4.37991	0.00173926	0.0466321
P17301	ITGA2	0.397104	6.11573	4.37298	0.00175698	0.0467903
Q12765	SCRN1	-0.239979	7.14497	-4.37073	0.00176279	0.0467903
Q15554	TERF2	0.33068	5.93583	4.37238	0.00175853	0.0467903
Q6PCB7	SLC27A1	0.277464	6.73559	4.36572	0.00177576	0.046978
P21583	KITLG	0.394684	5.11925	4.35627	0.00180053	0.0474755
Q8N806	UBR7	-0.338407	6.8664	-4.34798	0.00182253	0.047846
Q96MT1	RNF145	0.322679	6.80392	4.34647	0.0018266	0.047846
Q6P1M0	SLC27A4	0.239162	6.82709	4.3411	0.00184104	0.0480661
Q05639	EEF1A2	-0.462151	7.36283	-4.32653	0.00188086	0.0489454
Q9UP95	SLC12A4	-0.303661	5.93584	-4.32373	0.00188864	0.0489876
P06454	PTMA	-0.30514	8.30419	-4.31414	0.00191547	0.0495225
P56945	BCAR1	-0.247529	5.87674	-4.30427	0.00194351	0.0500847
P62714	PPP2CB	-0.279714	7.97396	-4.28953	0.00198622	0.0510202
P02792	FTL	-0.400301	5.31269	-4.27459	0.00203053	0.0514939
P80404	ABAT	0.332574	7.77061	4.27545	0.00202793	0.0514939
Q6SJ93	FAM111B	0.26671	6.47315	4.28085	0.00201182	0.0514939
Q9Y672	ALG6	0.318443	7.13315	4.27616	0.00202583	0.0514939
O00590	ACKR2	-0.455578	6.89813	-4.26394	0.00206274	0.0515362
O14683	TP53I11	-0.259177	6.54907	-4.25376	0.00209406	0.0515362
O15013	ARHGEF10	-0.39765	4.21945	-4.27058	0.00204259	0.0515362
P55197	MLLT10	-0.492371	5.19938	-4.2542	0.0020927	0.0515362
P60891	PRPS1	-0.32506	6.31132	-4.2627	0.00206654	0.0515362
Q16626	MEA1	-0.29168	9.23845	-4.25613	0.00208671	0.0515362
Q9H939	PSTPIP2	-0.247751	6.04912	-4.26513	0.00205911	0.0515362
Q9NQ29	LUC7L	0.269466	6.40872	4.25284	0.00209692	0.0515362
Q9NUW8	TDP1	0.587184	3.45019	4.25956	0.00207616	0.0515362
Q9UGT4	SUSD2	0.328723	5.1648	4.26591	0.00205673	0.0515362
Q5VT66	2001-03-01	0.257128	7.07364	4.2405	0.00213559	0.0523251
P28065	PSMB9	-0.291269	6.63617	-4.23798	0.00214359	0.05236
P31483	TIA1	0.442075	5.50214	4.22907	0.00217212	0.0527336
Q8NBA8	DTWD2	-0.264419	6.25433	-4.22913	0.00217193	0.0527336
P21802	FGFR2	-0.218101	6.92827	-4.22456	0.00218672	0.0527892
Q96GD0	PDXP	-0.239155	6.05902	-4.22426	0.00218767	0.0527892
A8MWY0	KIAA1324L	0.40175	4.94171	4.21118	0.00223059	0.05334
P57721	PCBP3	0.418259	7.36354	4.21292	0.00222485	0.05334
Q8WWI1	LMO7	-0.244548	5.92627	-4.2142	0.00222063	0.05334
O14908	GIPC1	-0.287628	4.5707	-4.20782	0.00224177	0.053356
P08582	MELTF	-0.6553	4.02863	-4.20323	0.00225714	0.053356
Q00978	IRF9	-0.510415	4.37672	-4.20295	0.00225807	0.053356
Q96DC7	TMCO6	0.658833	2.6022	4.20352	0.00225618	0.053356
Q9NNX1	TUFT1	-0.374966	7.39453	-4.19117	0.00229802	0.0540392
Q9NZJ9	NUDT4	-0.318285	6.28071	-4.19043	0.00230055	0.0540392
Q9Y5A9	YTHDF2	-0.291848	6.47839	-4.18637	0.00231453	0.0542076
P12821	ACE	0.423988	4.96684	4.17253	0.00236279	0.054536
P54253	ATXN1	-0.455318	4.29193	-4.17304	0.00236098	0.054536
Q8N5I9	C12orf45	-0.251485	6.91074	-4.17834	0.0023424	0.054536
Q8TF74	WIPF2	-0.328566	6.94467	-4.17853	0.00234172	0.054536
Q96B23	C18orf25	-0.283305	4.87767	-4.17467	0.00235524	0.054536
Q6ZMY3	SPOCD1	0.281813	4.31342	4.16684	0.00238293	0.0548417
P54709	ATP1B3	0.245598	7.45375	4.16016	0.00240682	0.055232
P21291	CSRP1	-0.28522	8.10207	-4.15627	0.00242084	0.0553942
P23443	RPS6KB1	-0.35163	6.3573	-4.14615	0.00245776	0.0560778
Q7Z2K8	GPRIN1	0.327917	6.64947	4.13538	0.00249771	0.0564752
Q99808	SLC29A1	0.39688	6.24427	4.13382	0.00250355	0.0564752
Q9H8M7	MINDY3	-0.285614	5.29621	-4.13522	0.00249828	0.0564752
Q9NZT2	OGFR	-0.265097	5.87329	-4.13862	0.00248562	0.0564752
P43490	NAMPT	-0.22321	6.88708	-4.12162	0.00254972	0.0571069
Q6P1Q0	LETMD1	0.295883	6.86933	4.121	0.00255208	0.0571069
Q96EK9	KTI12	-0.443065	3.39216	-4.12075	0.00255307	0.0571069
P35908	KRT2	1.11659	4.65465	4.11841	0.00256203	0.0571292
Q8N9M1	C19orf47	0.356539	4.58339	4.11304	0.00258276	0.0571292
Q9P1U1	ACTR3B	0.271507	4.16158	4.11344	0.00258121	0.0571292
Q9Y6K5	OAS3	-0.404494	6.74231	-4.11577	0.00257218	0.0571292
O60701	UGDH	-0.213944	6.74037	-4.1085	0.00260039	0.0573193
O75419	CDC45	-0.309259	6.70893	-4.09284	0.0026623	0.0573193
P10586	PTPRF	0.234588	6.63804	4.08721	0.00268493	0.0573193
P27701	CD82	0.334464	8.14078	4.0956	0.00265128	0.0573193
P61764	STXBP1	0.397091	5.71143	4.10026	0.0026328	0.0573193
Q12968	NFATC3	-0.233194	4.3263	-4.08944	0.00267595	0.0573193
Q86WU2	LDHD	0.330828	6.47412	4.09601	0.00264967	0.0573193
Q8TCT8	SPPL2A	0.293249	5.83415	4.10081	0.0026306	0.0573193
Q9H8V3	ECT2	0.311425	6.04047	4.09689	0.00264615	0.0573193
Q9NTI5	PDS5B	0.369865	6.86325	4.09724	0.00264476	0.0573193
Q9NUM3	SLC39A9	0.236402	8.67617	4.10588	0.00261064	0.0573193
Q9NX74	DUS2	-0.241294	6.53864	-4.08745	0.00268398	0.0573193
Q9UPS6	SETD1B	-0.341415	4.7241	-4.08794	0.00268199	0.0573193
P57729	RAB38	0.367991	5.85057	4.07589	0.00273107	0.0581484
P04233	CD74	0.330574	5.97592	4.06492	0.00277656	0.0586466
P11532	DMD	0.4624	4.98439	4.0651	0.00277582	0.0586466
Q9BY67	CADM1	0.347571	6.16889	4.06787	0.00276427	0.0586466
Q9UHV9	PFDN2	-0.344851	7.98324	-4.05995	0.00279745	0.058834
Q9Y281	CFL2	-0.292618	8.12767	-4.0593	0.00280021	0.058834
P12532	CKMT1A	0.277742	7.38907	4.05449	0.00282058	0.0589509
P12532	CKMT1B	0.277742	7.38907	4.05449	0.00282058	0.0589509
Q15746	MYLK	0.660472	3.08527	4.05601	0.00281414	0.0589509
Q9GZR7	DDX24	-0.233216	7.29178	-4.05076	0.0028365	0.0591284
Q8IUX1	TMEM126B	0.244465	6.41968	4.04369	0.00286695	0.0596071
Q6IA86	ELP2	-0.312162	5.36537	-4.04061	0.00288029	0.0597285
O75462	CRLF1	0.44367	3.61689	4.0307	0.00292375	0.0603253
Q8NBJ4	GOLM1	0.266817	7.31784	4.0306	0.00292422	0.0603253
P04637	TP53	0.265991	6.0466	4.02214	0.00296188	0.0606478
P55010	EIF5	-0.269675	7.0248	-4.02334	0.0029565	0.0606478
Q8TBB5	KLHDC4	-0.42713	4.51877	-4.02195	0.0029627	0.0606478
P30874	SSTR2	0.927818	4.13859	4.01771	0.00298181	0.0608506
Q92478	CLEC2B	-0.284881	7.33822	-4.01636	0.00298789	0.0608506
O14681	EI24	0.311837	7.48565	4.00254	0.00305108	0.0615452
O60508	CDC40	0.275586	6.79119	4.00131	0.00305681	0.0615452
O95294	RASAL1	0.332898	4.00667	3.99782	0.00307303	0.0615452
P00441	SOD1	-0.285511	8.20515	-3.99385	0.00309156	0.0615452
Q8N465	D2HGDH	0.445985	5.41412	4.0027	0.00305035	0.0615452
Q92692	NECTIN2	0.281456	6.88174	3.99489	0.00308671	0.0615452
Q93062	RBPMS	-0.311412	6.20035	-4.007	0.00303056	0.0615452
Q9UPT8	ZC3H4	-0.216502	6.06613	-3.99651	0.00307911	0.0615452
Q9Y277	VDAC3	0.261137	7.64244	3.99644	0.00307944	0.0615452
Q9NVT9	ARMC1	0.38098	4.60882	3.98942	0.00311244	0.0618064
P13987	ENSG00000284969	0.226178	8.48363	3.98141	0.00315053	0.0619282
P13987	CD59	0.226178	8.48363	3.98141	0.00315053	0.0619282
Q7L4I2	RSRC2	0.219705	6.84214	3.98427	0.00313687	0.0619282
Q86WA6	BPHL	0.270062	7.61193	3.98047	0.003155	0.0619282
Q9BUT1	BDH2	0.342948	6.85799	3.98621	0.00312762	0.0619282
Q9Y227	ENTPD4	0.730523	2.84789	3.97996	0.00315746	0.0619282
Q12986	NFX1	-0.366749	3.54598	-3.97321	0.00318998	0.0624056
Q15059	BRD3	0.202576	6.38601	3.97167	0.00319747	0.0624056
Q15506	SPA17	-0.352115	5.61374	-3.96917	0.00320965	0.06249
Q69YL0	NCBP2-AS2	0.29027	5.57815	3.9581	0.00326418	0.063224
Q99816	TSG101	-0.267183	7.76089	-3.95624	0.00327339	0.063224
Q9P086	MED11	-0.356939	6.83267	-3.95442	0.00328248	0.063224
Q9UEG4	ZNF629	-0.378544	4.74872	-3.95351	0.00328704	0.063224
Q9UM47	NOTCH3	0.399351	4.83164	3.95716	0.00326882	0.063224
Q96JJ3	ELMO2	-0.28237	5.17192	-3.94653	0.00332218	0.0637459
Q9BTC8	MTA3	0.300565	6.47877	3.93667	0.00337246	0.0644042
Q9H1B5	XYLT2	0.323704	5.4963	3.93506	0.00338075	0.0644042
Q9Y2I1	NISCH	-0.277414	5.76474	-3.93656	0.00337306	0.0644042
P09104	ENO2	-0.257301	5.35762	-3.92978	0.00340812	0.0647595
Q8TEB1	DCAF11	-0.341762	4.62023	-3.92833	0.00341567	0.0647595
Q9NVU0	POLR3E	0.243188	5.07616	3.92632	0.00342616	0.0648041
Q70J99	UNC13D	-0.229417	6.48534	-3.92453	0.0034355	0.0648268
Q04206	RELA	-0.27391	6.7921	-3.91852	0.00346716	0.0652695
O14777	NDC80	-0.25875	6.25963	-3.9169	0.00347578	0.0652774
Q9Y4K3	TRAF6	-0.264401	5.56625	-3.915	0.00348589	0.0653133
B2RTY4	MYO9A	-0.875528	2.88359	-3.90574	0.00353555	0.0653202
P12268	IMPDH2	-0.200946	7.90873	-3.90844	0.00352097	0.0653202
P35916	FLT4	0.43604	5.2205	3.90294	0.00355075	0.0653202
Q00537	CDK17	0.299584	5.07433	3.90273	0.00355188	0.0653202
Q01804	OTUD4	-0.397579	4.3427	-3.90585	0.00353497	0.0653202
Q92622	RUBCN	0.262877	5.58398	3.90672	0.00353029	0.0653202
Q93084	ATP2A3	0.316739	5.85932	3.90375	0.00354632	0.0653202
Q9H4E7	DEF6	-0.335636	3.98923	-3.90465	0.00354145	0.0653202
P05165	PCCA	0.313165	6.93984	3.89982	0.0035677	0.0654598
O14939	PLD2	0.344097	5.69515	3.87999	0.0036777	0.0665581
O14967	CLGN	-0.350581	5.70716	-3.88372	0.00365674	0.0665581
P05023	ATP1A1	0.261028	7.88994	3.8801	0.00367705	0.0665581
Q5T2T1	MPP7	0.216404	7.48237	3.88414	0.00365439	0.0665581
Q7L7X3	TAOK1	-0.368511	6.40388	-3.88188	0.00366708	0.0665581
Q8IVT2	MISP	-0.334845	5.28086	-3.88145	0.00366949	0.0665581
Q99675	CGRRF1	-1.26166	2.29186	-3.87832	0.0036871	0.0665768
P49447	CYB561	0.264133	8.9272	3.87066	0.00373065	0.066908
Q13619	CUL4A	0.269525	6.96785	3.87164	0.00372508	0.066908
Q562R1	ACTBL2	-0.281244	6.00935	-3.87298	0.0037174	0.066908
Q8TCF1	ZFAND1	-0.243409	6.42125	-3.86691	0.0037522	0.0671434
Q53F19	NCBP3	0.2123	6.33318	3.86395	0.00376929	0.0672979
P05787	KRT8	-0.301956	8.75512	-3.83707	0.00392819	0.0693913
P45954	ACADSB	0.272708	7.09667	3.83869	0.00391841	0.0693913
Q8NF64	ZMIZ2	-0.361693	4.42703	-3.83918	0.00391547	0.0693913
Q96HP4	OXNAD1	0.268015	7.23813	3.84229	0.00389676	0.0693913
Q96QD9	FYTTD1	0.214573	7.74612	3.83675	0.00393011	0.0693913
Q9BYC5	FUT8	-0.314343	5.06052	-3.83444	0.00394414	0.0694849
Q96AQ2	TMEM125	0.519498	3.69332	3.8289	0.00397789	0.0699249
P33121	ACSL1	0.21365	8.02141	3.82479	0.00400315	0.0702139
P16278	GLB1	0.226148	7.671	3.8185	0.00404211	0.0706053
Q5RI15	COX20	-0.231317	6.92314	-3.8169	0.00405207	0.0706053
Q96J01	THOC3	0.39345	5.93385	3.81831	0.00404327	0.0706053
Q4G176	ACSF3	0.226056	6.97625	3.80988	0.00409617	0.0712179
P69905	HBA1	-0.560478	8.93074	-3.79539	0.00418877	0.0722848
P69905	HBA2	-0.560478	8.93074	-3.79539	0.00418877	0.0722848
Q16401	PSMD5	-0.232709	7.25312	-3.7932	0.00420292	0.0722848
Q658P3	STEAP3	0.353317	5.19149	3.79855	0.00416836	0.0722848
Q86VS8	HOOK3	-0.426446	6.16915	-3.79344	0.00420135	0.0722848
Q9BYI3	FAM126A	-0.463284	4.59428	-3.7959	0.00418545	0.0722848
Q96RL7	VPS13A	0.241373	5.77385	3.78311	0.00426891	0.0732616
Q86SK9	SCD5	0.989451	2.81145	3.78071	0.00428482	0.0733764
Q96P50	ACAP3	-0.231121	4.66387	-3.77766	0.00430504	0.0735644
Q8IXU6	SLC35F2	-0.271087	6.73124	-3.77172	0.00434475	0.074084
Q0VD83	APOBR	-2.08159	3.12472	-3.76702	0.00437646	0.0744652
P49789	FHIT	0.397731	5.82076	3.76411	0.00439619	0.0745462
Q96RF0	SNX18	-0.298355	6.10179	-3.76356	0.00439994	0.0745462
O75531	BANF1	0.238239	8.02559	3.7591	0.00443042	0.074783
Q14596	NBR1	-0.356179	6.62522	-3.75757	0.00444094	0.074783
Q5SGD2	PPM1L	0.308188	5.64869	3.75741	0.00444209	0.074783
Q92796	DLG3	0.266212	6.84666	3.7506	0.00448915	0.0751097
Q96GX8	C16orf74	0.442949	3.9523	3.75154	0.0044826	0.0751097
Q9P246	STIM2	-0.305011	3.80664	-3.75051	0.00448979	0.0751097
Q99996	AKAP9	-0.18141	5.17124	-3.74401	0.00453524	0.0755754
Q9P291	ARMCX1	0.387161	5.12127	3.74381	0.00453661	0.0755754
Q9NYG2	ZDHHC3	0.26973	7.34584	3.74036	0.00456099	0.0758229
P48507	GCLM	-0.308704	7.05803	-3.73843	0.00457463	0.0758912
O43581	SYT7	0.358238	6.62641	3.73441	0.00460324	0.0759714
O75828	CBR3	-0.272546	6.40312	-3.73578	0.00459351	0.0759714
Q6NW29	RWDD4	-0.23601	6.35804	-3.7324	0.00461762	0.0759714
Q96DU7	ITPKC	-0.233338	5.59653	-3.73282	0.00461461	0.0759714
Q29RF7	PDS5A	0.337332	6.89208	3.73032	0.00463258	0.0760604
Q53ET0	CRTC2	-0.305939	5.52333	-3.72412	0.00467736	0.0763299
Q86UA1	PRPF39	0.224839	6.10936	3.72589	0.00466457	0.0763299
Q96P53	WDFY2	-0.290797	6.48473	-3.72407	0.00467776	0.0763299
P07099	EPHX1	0.22107	7.45443	3.71652	0.00473289	0.0767577
Q58DX5	NAALADL2	-0.400349	5.30965	-3.71697	0.00472958	0.0767577
Q8N5G0	SMIM20	0.230095	7.7183	3.71754	0.00472539	0.0767577
O60503	ADCY9	0.365483	4.80398	3.70458	0.00482156	0.0767868
O75570	MTRF1	0.330432	4.81563	3.69807	0.00487068	0.0767868
P08727	KRT19	-0.291056	8.37169	-3.71267	0.00476131	0.0767868
P09874	PARP1	0.252374	8.22122	3.70172	0.00484306	0.0767868
P22670	RFX1	0.251673	5.83481	3.69693	0.00487933	0.0767868
P55809	OXCT1	0.488412	4.85893	3.70079	0.00485006	0.0767868
Q02318	CYP27A1	0.449999	4.61615	3.70865	0.00479114	0.0767868
Q13637	RAB32	-0.257175	6.14621	-3.70928	0.00478647	0.0767868
Q15067	ACOX1	0.198532	6.91122	3.7118	0.00476774	0.0767868
Q17R31	TATDN3	0.349185	4.56117	3.69891	0.00486433	0.0767868
Q8NC60	NOA1	0.276203	6.28363	3.70459	0.00482153	0.0767868
Q96A25	TMEM106A	-0.248957	6.57828	-3.70499	0.00481848	0.0767868
Q96IU4	ABHD14B	0.249522	8.37683	3.69707	0.00487823	0.0767868
Q9C0C9	UBE2O	-0.281792	6.81518	-3.70345	0.00483007	0.0767868
Q9UPZ3	HPS5	-0.560757	3.95441	-3.70792	0.00479659	0.0767868
P02511	CRYAB	-0.903905	4.5318	-3.69266	0.00491187	0.0768432
P24539	ATP5PB	0.262669	7.72329	3.6938	0.00490312	0.0768432
Q9Y5J9	TIMM8B	-0.526559	7.22889	-3.69361	0.00490461	0.0768432
Q9Y3X0	CCDC9	-0.289226	5.39595	-3.68789	0.00494848	0.0772642
O00764	PDXK	-0.366346	6.66121	-3.67687	0.00503416	0.0781424
Q8N4A0	GALNT4	0.231796	6.26534	3.67812	0.00502437	0.0781424
Q9NXG2	THUMPD1	-0.222659	7.17893	-3.67842	0.00502203	0.0781424
Q6NUM9	RETSAT	0.212384	7.11769	3.67094	0.00508087	0.0782067
Q7L311	ARMCX2	0.213968	5.43769	3.66888	0.00509723	0.0782067
Q8N9U0	TC2N	0.434671	5.49296	3.66917	0.00509493	0.0782067
Q96KF7	SMIM8	0.227523	6.04292	3.67295	0.00506503	0.0782067
Q9NQ84	GPRC5C	0.240688	6.40272	3.67009	0.00508761	0.0782067
Q9UHR6	ZNHIT2	-0.258911	5.55017	-3.67349	0.00506076	0.0782067
Q99766	ATP5S	-0.271802	6.31653	-3.66638	0.00511714	0.0783612
Q9Y478	PRKAB1	0.38878	5.85828	3.66511	0.00512736	0.0783669
P11137	MAP2	-0.36594	5.37614	-3.66176	0.00515423	0.0786266
Q86SF2	GALNT7	0.404743	6.32913	3.65846	0.00518079	0.0788807
P49641	MAN2A2	-0.287499	4.99926	-3.65661	0.00519578	0.0789581
Q96CV9	OPTN	-0.285891	6.73989	-3.65369	0.0052195	0.0791674
P13797	PLS3	-0.260686	6.90365	-3.64592	0.00528331	0.0798772
Q06481	APLP2	-0.221512	6.4772	-3.64555	0.00528636	0.0798772
Q07889	SOS1	-0.27495	3.6974	-3.64311	0.00530653	0.0798788
Q9Y6I4	USP3	0.278958	5.6623	3.6434	0.00530416	0.0798788
P07948	LYN	0.241984	4.81736	3.64023	0.00533044	0.0800873
Q8IVH4	MMAA	0.248304	5.43129	3.6379	0.00534994	0.0802289
Q02083	NAAA	0.224007	6.22726	3.63042	0.00541288	0.0810203
P16298	PPP3CB	0.238053	6.44977	3.62909	0.00542412	0.0810362
Q9UBM7	DHCR7	0.207	7.20552	3.62054	0.00549722	0.0819745
Q99729	HNRNPAB	0.189653	8.78495	3.61464	0.00554825	0.0825808
P57764	GSDMD	-0.218949	7.80968	-3.61109	0.00557918	0.0826532
Q9H3P7	ACBD3	-0.37478	6.56042	-3.61051	0.00558425	0.0826532
Q9UKA4	AKAP11	-0.463625	5.02026	-3.61065	0.00558304	0.0826532
O14545	TRAFD1	-0.354274	4.96189	-3.6052	0.00563093	0.082678
O95394	PGM3	-0.219847	7.75167	-3.6052	0.00563093	0.082678
P08651	NFIC	0.203256	7.08916	3.59564	0.00571599	0.082678
P42685	FRK	0.282656	5.37161	3.60126	0.00566585	0.082678
P52630	STAT2	-0.319832	5.37718	-3.59509	0.00572091	0.082678
Q01081	U2AF1	0.237654	6.88497	3.60555	0.0056278	0.082678
Q16774	GUK1	-0.245476	6.02355	-3.59609	0.00571191	0.082678
Q4KMQ1	TPRN	-0.335983	5.61819	-3.60225	0.00565703	0.082678
Q8N6G5	CSGALNACT2	-0.347198	4.37801	-3.59826	0.00569256	0.082678
Q8TBB1	LNX1	-0.317745	4.56033	-3.60087	0.00566927	0.082678
Q96I51	RCC1L	0.234017	6.57472	3.5958	0.00571458	0.082678
Q9BZL1	UBL5	-0.214928	6.47001	-3.60453	0.00563688	0.082678
Q9H910	JPT2	-0.23119	8.66321	-3.59968	0.00567989	0.082678
Q8IZD2	KMT2E	-0.350079	4.40162	-3.59274	0.00574201	0.0828327
P12931	SRC	0.317543	7.29897	3.58742	0.00579019	0.0832261
Q9NX24	NHP2	-0.22895	7.58109	-3.58807	0.00578432	0.0832261
O60502	OGA	-0.291028	6.52442	-3.57069	0.00594434	0.0847656
Q13439	GOLGA4	-0.195555	7.36993	-3.57217	0.00593052	0.0847656
Q15262	PTPRK	0.254174	4.97317	3.57003	0.00595051	0.0847656
Q86V48	LUZP1	-0.231445	5.68463	-3.57324	0.00592062	0.0847656
Q8IZ21	PHACTR4	-0.242115	5.74532	-3.57276	0.00592503	0.0847656
Q9Y3M8	STARD13	-0.325929	6.07267	-3.56249	0.00602149	0.0856234
P31323	PRKAR2B	0.251046	6.29437	3.5567	0.00607662	0.0856709
Q9BSY4	CHCHD5	-0.34997	5.89355	-3.55967	0.00604829	0.0856709
Q9UK41	VPS28	-0.181393	7.41072	-3.55649	0.00607862	0.0856709
Q9Y4F1	FARP1	0.264768	4.80348	3.56026	0.00604266	0.0856709
Q9Y508	RNF114	-0.293352	6.02885	-3.55751	0.00606884	0.0856709
P11387	TOP1	0.189954	7.6261	3.55532	0.00608976	0.0856763
Q02086	SP2	-0.330315	5.58492	-3.55313	0.00611081	0.0857137
Q9NV96	TMEM30A	0.215728	6.95942	3.5528	0.00611395	0.0857137
Q96CW1	AP2M1	0.235793	7.78119	3.55135	0.006128	0.0857597
P30281	CCND3	0.197753	6.67985	3.5494	0.00614683	0.0858723
P26447	S100A4	-0.196742	8.48094	-3.54828	0.00615764	0.0858727
P09497	CLTB	-0.230996	8.43655	-3.54484	0.00619105	0.0858873
P60520	GABARAPL2	-0.254688	5.88315	-3.54536	0.00618602	0.0858873
Q6NTF9	RHBDD2	0.238912	8.35065	3.54486	0.0061909	0.0858873
P49795	RGS19	0.231603	7.93449	3.54258	0.00621316	0.0860441
P50402	EMD	-0.20582	6.66594	-3.54107	0.006228	0.0860999
Q9NUQ6	SPATS2L	-0.241599	5.1388	-3.53166	0.00632102	0.0872344
O75689	ADAP1	0.926229	2.28993	3.52858	0.00635177	0.0875072
P53582	METAP1	0.201187	5.83363	3.52549	0.00638282	0.087783
Q96EY5	MVB12A	-0.235019	6.23973	-3.52265	0.0064114	0.0879308
Q9BVI0	PHF20	-0.338406	4.42145	-3.52223	0.00641565	0.0879308
P11233	RALA	0.250581	7.92843	3.51648	0.00647417	0.0885804
Q08722	CD47	0.223699	7.42517	3.51434	0.00649605	0.0886651
Q0P6D6	CCDC15	-0.278024	4.81257	-3.5137	0.00650262	0.0886651
Q96A19	CCDC102A	-0.320406	4.06024	-3.50841	0.00655719	0.0892563
Q5T6S3	PHF19	-0.30131	5.8121	-3.50522	0.00659027	0.0894009
Q9Y4F3	MARF1	-0.569389	3.06232	-3.50607	0.00658147	0.0894009
Q9Y294	ASF1A	-0.215671	6.17683	-3.50302	0.00661319	0.0895593
Q13428	TCOF1	0.247935	7.55031	3.50109	0.00663337	0.0895792
Q9NYU1	UGGT2	0.319621	3.75492	3.50073	0.00663716	0.0895792
Q13356	PPIL2	0.260486	6.36435	3.49671	0.0066795	0.0899385
Q14C86	GAPVD1	-0.281992	6.5576	-3.49499	0.00669767	0.0899385
Q86TB9	PATL1	-0.236772	5.06326	-3.4956	0.00669117	0.0899385
Q14192	FHL2	-0.314449	8.33727	-3.49376	0.00671068	0.0899615
Q99985	SEMA3C	-0.33163	6.00888	-3.49118	0.00673816	0.0901781
O95427	PIGN	-0.483604	3.98466	-3.48376	0.00681769	0.0902094
P04075	ALDOA	-0.267819	8.09363	-3.48021	0.00685606	0.0902094
P04075	ENSG00000285043	-0.267819	8.09363	-3.48021	0.00685606	0.0902094
P50336	PPOX	0.251939	6.19615	3.47938	0.00686511	0.0902094
P63010	AP2B1	0.383713	7.18302	3.48511	0.00680317	0.0902094
Q13480	GAB1	-0.354073	6.22652	-3.47939	0.00686497	0.0902094
Q32P28	P3H1	-0.237558	5.17021	-3.48546	0.00679938	0.0902094
Q4G0X4	KCTD21	0.263234	5.57132	3.48425	0.00681241	0.0902094
Q8NCL4	GALNT6	0.503036	6.52112	3.48697	0.00678309	0.0902094
Q92506	HSD17B8	0.238384	6.75496	3.48307	0.00682511	0.0902094
Q9H0M0	WWP1	0.792534	2.10548	3.48572	0.00679658	0.0902094
Q9NP84	TNFRSF12A	-0.652	4.1771	-3.48029	0.00685515	0.0902094
P04040	CAT	0.195741	7.71792	3.4749	0.00691391	0.0904345
Q8WXE0	CASKIN2	-0.251736	4.86862	-3.47468	0.00691631	0.0904345
Q96DG6	CMBL	0.261942	6.22731	3.47491	0.00691387	0.0904345
P55084	HADHB	0.22364	7.98581	3.47081	0.00695878	0.0908406
Q9GZN7	ROGDI	-0.243806	6.39696	-3.46274	0.00704833	0.0918
Q9H9S3	SEC61A2	0.200574	6.28925	3.46211	0.00705533	0.0918
Q96M27	PRRC1	-0.271111	8.15493	-3.45947	0.00708501	0.0920358
Q9H6K4	OPA3	0.403192	5.37483	3.45754	0.00710662	0.0921661
Q8NFW8	CMAS	0.224258	6.65107	3.45437	0.00714248	0.0924806
Q9Y6H1	CHCHD2	0.177285	8.36707	3.45287	0.00715947	0.09255
O00629	KPNA4	0.247528	5.96522	3.4476	0.00721951	0.093175
Q9NWD8	TMEM248	0.350024	4.54722	3.44513	0.00724794	0.0933905
O43708	GSTZ1	-0.405374	7.51916	-3.44394	0.00726156	0.0934149
P11498	PC	0.263518	6.09104	3.44257	0.00727733	0.0934667
A4D1S5	RAB19	-0.265836	7.46043	-3.43889	0.00732002	0.0938093
O00193	C11orf58	-0.236248	7.36456	-3.43824	0.00732757	0.0938093
Q9NUP1	BLOC1S4	-0.274657	4.42982	-3.4363	0.00735019	0.093948
Q53GL7	PARP10	-0.473198	4.01079	-3.43479	0.00736783	0.0940225
Q9UNP9	PPIE	0.18981	7.26442	3.43299	0.00738889	0.0941403
P82970	HMGN5	0.244467	6.90774	3.42891	0.00743692	0.094601
Q9Y4E1	WASHC2C	-0.308118	5.39833	-3.42785	0.00744938	0.0946083
P82664	MRPS10	0.27027	6.69531	3.42477	0.007486	0.094922
Q9Y646	CPQ	0.235382	6.49598	3.42187	0.00752056	0.0952086
Q13003	GRIK3	0.564469	3.71558	3.41818	0.00756471	0.0956156
O94760	DDAH1	0.267694	7.03041	3.41689	0.0075803	0.0956608
Q9NR33	POLE4	-0.233382	8.1613	-3.41524	0.00760013	0.0957593
O00505	KPNA3	0.232446	6.82742	3.40777	0.00769103	0.096519
Q9UBK8	MTRR	-0.251451	5.38827	-3.40789	0.00768958	0.096519
Q9Y5G0	PCDHGB5	-0.525291	4.36452	-3.4073	0.00769679	0.096519
Q13393	PLD1	0.203696	6.47909	3.40278	0.00775232	0.0969101
Q8NFT2	STEAP2	0.256473	5.9969	3.40351	0.00774331	0.0969101
Q5T4B2	CERCAM	0.321223	5.75528	3.40004	0.00778617	0.0971807
P13637	ATP1A3	-0.30229	5.29191	-3.39733	0.00781986	0.0974484
Q32NB8	PGS1	0.281361	5.3347	3.39437	0.00785667	0.0975824
Q9HCU4	CELSR2	0.486376	4.64124	3.39352	0.00786738	0.0975824
Q9UHW9	SLC12A6	0.294626	5.94699	3.39399	0.0078615	0.0975824
Q02833	RASSF7	-0.184787	5.50978	-3.3913	0.00789519	0.0976233
Q13796	SHROOM2	-0.194924	5.1868	-3.39184	0.00788849	0.0976233
O75911	DHRS3	-0.262812	5.77845	-3.38376	0.00799063	0.0986503
Q8TDH9	BLOC1S5	-0.166557	6.96631	-3.37998	0.00803883	0.0989526
Q96BW9	TAMM41	0.338576	5.99041	3.37989	0.00803998	0.0989526
Q86UU1	PHLDB1	-0.236744	5.51813	-3.37767	0.00806855	0.0991511
P15586	GNS	0.216328	5.35567	3.37638	0.00808513	0.0992017
P35670	ATP7B	0.299259	5.96653	3.3699	0.00816913	0.0999272
Q8N4C8	MINK1	0.451996	4.08157	3.36988	0.00816936	0.0999272
O00116	AGPS	-0.480814	3.65502	-3.36565	0.0082246	0.100449
Q92974	ARHGEF2	-0.218663	6.42063	-3.36353	0.00825248	0.100635
O75496	GMNN	-0.220326	5.50406	-3.35366	0.0083835	0.101302
P51970	NDUFA8	-0.207467	8.37484	-3.35587	0.00835393	0.101302
Q92628	KIAA0232	-1.01563	2.57578	-3.35384	0.00838109	0.101302
Q96M89	CCDC138	0.535226	3.14158	3.35556	0.00835816	0.101302
Q9UKX7	NUP50	0.244841	6.15945	3.35494	0.00836638	0.101302
Q9Y5I1	PCDHA11	-0.277036	4.24088	-3.35644	0.00834641	0.101302
Q8N9R8	SCAI	0.230598	5.06008	3.35055	0.0084252	0.101651
P07992	ERCC1	0.204807	5.54121	3.34769	0.00846377	0.101655
P63218	GNG5	0.447712	6.60538	3.34774	0.00846304	0.101655
Q4KMQ2	ANO6	-0.379979	5.14357	-3.34787	0.00846136	0.101655
O95363	FARS2	0.234535	6.62944	3.34344	0.00852142	0.101876
Q86W74	ANKRD46	0.187675	7.20281	3.34256	0.00853334	0.101876
Q92930	RAB8B	-0.1873	6.90547	-3.34385	0.00851578	0.101876
Q969T9	WBP2	-0.23815	6.79966	-3.34423	0.00851061	0.101876
Q8IWJ2	GCC2	-0.283075	5.12676	-3.34111	0.00855316	0.101959
P09758	TACSTD2	-0.183788	8.46769	-3.33824	0.00859255	0.102064
P78310	CXADR	0.286707	7.55766	3.33927	0.00857835	0.102064
Q5MIZ7	PPP4R3B	0.301049	5.01736	3.33766	0.00860042	0.102064
P12273	PIP	0.299099	7.23011	3.3353	0.00863301	0.102299
P10588	NR2F6	0.236555	4.1815	3.33156	0.00868474	0.102667
Q9Y6X5	ENPP4	-0.188248	6.51131	-3.33119	0.00868989	0.102667
P15328	FOLR1	0.199972	6.34604	3.33011	0.00870488	0.102692
Q9BZK7	TBL1XR1	-0.18063	6.96413	-3.32831	0.00872989	0.102834
P40424	PBX1	-0.206493	5.515	-3.31975	0.00885028	0.103916
Q16619	CTF1	-0.324803	5.32663	-3.319	0.00886089	0.103916
Q6IC98	GRAMD4	0.275704	5.94807	3.32049	0.00883983	0.103916
Q8N531	FBXL6	0.218371	6.74334	3.31638	0.00889809	0.104046
Q8N684	CPSF7	0.352221	7.02441	3.31697	0.00888973	0.104046
O75716	STK16	0.212373	5.54553	3.31085	0.00897723	0.104359
P06401	PGR	0.419324	6.62142	3.31139	0.00896951	0.104359
P40763	STAT3	-0.18381	6.98998	-3.31218	0.00895809	0.104359
Q13286	CLN3	-0.243413	5.96581	-3.31157	0.00896695	0.104359
Q8NHG7	SVIP	-0.219619	6.24742	-3.30881	0.00900666	0.104396
Q9BXR0	QTRT1	0.190581	7.24266	3.30912	0.00900212	0.104396
Q15464	SHB	0.421223	4.33009	3.3068	0.00903558	0.104427
Q9BSE2	TMEM79	0.241888	5.95915	3.30714	0.00903073	0.104427
O75691	UTP20	0.190979	5.56979	3.30194	0.00910621	0.104939
Q8N2F6	ARMC10	0.281912	6.31573	3.30264	0.009096	0.104939
P09601	HMOX1	-0.192644	5.95874	-3.29849	0.00915669	0.105064
P53816	PLA2G16	-0.311784	7.56799	-3.29948	0.00914218	0.105064
Q6Y2X3	DNAJC14	0.254383	4.51541	3.29913	0.00914729	0.105064
A5PLL7	TMEM189	0.310443	3.70918	3.29707	0.00917757	0.105152
Q5T3J3	LRIF1	0.192069	5.51986	3.29555	0.00919983	0.105256
Q9BY49	PECR	0.271707	6.28167	3.29299	0.00923766	0.105537
P51452	DUSP3	-0.239885	7.67769	-3.28994	0.00928304	0.105904
Q8WV99	ZFAND2B	-0.208057	4.23167	-3.28511	0.00935506	0.106561
Q9Y305	ACOT9	-0.195624	7.58267	-3.28429	0.00936738	0.106561
Q9H2U2	PPA2	0.166921	7.40755	3.28272	0.00939111	0.106678
P55263	ADK	-0.271851	6.72965	-3.28171	0.00940631	0.106699
Q9NQT8	KIF13B	0.231193	6.06282	3.27973	0.00943625	0.106886
Q7L8L6	FASTKD5	0.259692	6.34341	3.27865	0.00945259	0.106919
Q86YT6	MIB1	-0.235027	6.31594	-3.26804	0.00961486	0.1086
P02786	TFRC	0.196089	8.08542	3.26559	0.00965275	0.108676
P31641	SLC6A6	0.337844	5.65674	3.2632	0.00968978	0.108676
Q5HYJ3	FAM76B	0.23128	5.11399	3.26459	0.00966828	0.108676
Q9HD20	ATP13A1	0.199534	6.33467	3.26335	0.00968743	0.108676
Q9NXR1	NDE1	-0.174114	6.36099	-3.26413	0.00967532	0.108676
P54198	HIRA	0.330257	4.9053	3.26119	0.00972109	0.108721
Q96HC4	PDLIM5	-0.226383	7.22582	-3.26133	0.00971896	0.108721
P37802	TAGLN2	-0.336786	7.37612	-3.25356	0.00984098	0.109017
Q14554	PDIA5	0.338863	6.28899	3.25167	0.00987084	0.109017
Q8NBJ5	COLGALT1	0.169934	6.79655	3.25373	0.00983835	0.109017
Q9BVG8	KIFC3	-0.586903	3.5898	-3.25352	0.00984161	0.109017
Q9H6S1	AZI2	-0.383507	4.31076	-3.25217	0.00986301	0.109017
Q9H920	RNF121	-0.196214	6.34245	-3.25619	0.00979954	0.109017
Q9UBY8	CLN8	0.207502	6.59299	3.25293	0.00985103	0.109017
Q9UN79	SOX13	-0.224346	5.60421	-3.25812	0.00976912	0.109017
Q9Y5U8	MPC1	-1.37193	1.99009	-3.25572	0.00980695	0.109017
Q92466	DDB2	0.283087	6.41451	3.24281	0.0100125	0.110429
O60573	EIF4E2	-0.226958	6.73219	-3.24077	0.0100454	0.110638
Q16706	MAN2A1	0.270532	6.17765	3.2343	0.0101503	0.111486
Q92626	PXDN	-0.212877	4.50698	-3.23438	0.010149	0.111486
O43439	CBFA2T2	-0.58308	4.86834	-3.22634	0.0102812	0.112767
Q2NL82	TSR1	-0.173848	5.46804	-3.22421	0.0103165	0.112999
P30047	GCHFR	-0.288495	5.41647	-3.22086	0.0103722	0.113298
Q9UHG3	PCYOX1	0.234482	7.58159	3.22161	0.0103598	0.113298
Q8WYQ3	CHCHD10	0.432272	4.09961	3.21757	0.0104273	0.113743
Q2M3V2	SOWAHA	0.355443	4.82539	3.21641	0.0104468	0.1138
Q5TFE4	NT5DC1	-0.241498	6.26186	-3.21456	0.0104779	0.113894
Q8N668	COMMD1	-0.186959	5.87888	-3.2142	0.010484	0.113894
P51580	TPMT	0.179885	6.86136	3.21171	0.0105262	0.114197
P25311	AZGP1	-0.229378	6.56419	-3.21039	0.0105485	0.114283
Q69YU3	ANKRD34A	-0.414898	4.52628	-3.20927	0.0105676	0.114334
Q08378	GOLGA3	-0.226566	6.68695	-3.20751	0.0105977	0.114409
Q9H467	CUEDC2	-0.28818	5.74337	-3.20718	0.0106033	0.114409
P43007	SLC1A4	0.188883	6.32087	3.20569	0.0106287	0.114528
O75461	E2F6	0.397214	5.58144	3.20361	0.0106645	0.114758
O95684	FGFR1OP	-0.248502	6.36215	-3.20026	0.0107221	0.115067
Q8WVX3	C4orf3	0.254009	5.95633	3.20042	0.0107193	0.115067
Q6IQ49	SDE2	0.205662	6.95619	3.19826	0.0107567	0.115283
Q92785	DPF2	0.185356	6.52861	3.19734	0.0107727	0.1153
P49448	GLUD2	0.201723	5.15921	3.19459	0.0108205	0.115312
Q16822	PCK2	-0.188272	7.77843	-3.19395	0.0108317	0.115312
Q9UPR3	SMG5	-0.255671	4.87373	-3.1959	0.0107977	0.115312
Q9Y2Z2	MTO1	-0.292258	4.8093	-3.19517	0.0108104	0.115312
Q7L5A8	FA2H	0.194667	5.40098	3.18763	0.0109426	0.116103
Q96ME7	ZNF512	0.204452	5.96046	3.18723	0.0109498	0.116103
Q9H0G5	NSRP1	0.213646	5.94429	3.18846	0.010928	0.116103
Q9Y6A5	TACC3	-0.16681	5.77309	-3.18607	0.0109703	0.116165
Q14168	MPP2	0.359031	3.71975	3.18096	0.011061	0.116815
Q6KCM7	SLC25A25	-0.258993	4.27683	-3.18102	0.0110599	0.116815
Q9NXC5	MIOS	0.263596	5.33954	3.18008	0.0110767	0.116826
Q5C9Z4	NOM1	0.166294	5.47292	3.17856	0.011104	0.116959
Q86UX7	FERMT3	-0.432101	5.54842	-3.17762	0.0111208	0.116982
Q96EP1	CHFR	-0.319234	4.72472	-3.17606	0.0111487	0.11712
Q05682	CALD1	-0.263763	6.76331	-3.17507	0.0111666	0.117154
O75319	DUSP11	0.206975	5.58889	3.16737	0.0113062	0.118152
P30042	NA	0.233205	8.74041	3.16737	0.0113062	0.118152
Q9P275	USP36	0.250278	6.26287	3.16864	0.0112831	0.118152
Q7Z3V4	UBE3B	0.201433	6.91979	3.16553	0.01134	0.118349
Q92597	NDRG1	-0.272412	6.80909	-3.162	0.0114048	0.118714
Q9NYD6	HOXC10	-0.174964	6.51758	-3.16233	0.0113986	0.118714
Q01974	ROR2	0.211808	5.32711	3.15662	0.0115042	0.119436
Q9H1E3	NUCKS1	-0.339467	7.2072	-3.15739	0.0114899	0.119436
Q9P2E9	RRBP1	0.199957	7.95458	3.15537	0.0115275	0.119523
O00462	MANBA	0.270926	6.27077	3.15164	0.0115972	0.119722
Q12772	SREBF2	0.202606	5.00979	3.15304	0.011571	0.119722
Q8TBC3	SHKBP1	-0.23576	3.9008	-3.15113	0.0116068	0.119722
Q96PZ2	FAM111A	0.232615	5.7253	3.15197	0.0115911	0.119722
O95347	SMC2	-0.218745	7.08601	-3.14975	0.0116326	0.11982
Q08AD1	CAMSAP2	-0.310521	5.36633	-3.14902	0.0116464	0.11982
Q6P1R4	DUS1L	-0.181635	5.95912	-3.14583	0.0117066	0.120048
Q9BTY7	HGH1	-0.18961	5.36585	-3.14465	0.0117289	0.120048
Q9BXL6	CARD14	-0.233693	5.31896	-3.14618	0.0116999	0.120048
Q9Y487	ATP6V0A2	0.224756	5.46058	3.1454	0.0117147	0.120048
Q9Y6B2	EID1	-0.320385	4.76499	-3.1412	0.0117946	0.120565
Q9BRF8	CPPED1	0.233269	7.03139	3.1376	0.0118634	0.121113
P61758	VBP1	-0.175719	7.47484	-3.13643	0.0118858	0.121186
Q13045	FLII	-0.213922	6.66583	-3.13545	0.0119047	0.121224
Q9H3F6	KCTD10	0.194717	6.33756	3.13353	0.0119416	0.121445
Q13424	SNTA1	0.240519	6.21616	3.1309	0.0119926	0.121807
O60942	RNGTT	-0.235013	6.29091	-3.12671	0.0120741	0.122324
Q96I34	PPP1R16A	0.242019	5.5792	3.12707	0.0120672	0.122324
P11117	ACP2	-0.258909	5.78142	-3.12405	0.0121263	0.122649
Q6ICG6	KIAA0930	0.533378	3.15639	3.1235	0.012137	0.122649
P35611	ADD1	-0.229558	5.75059	-3.12183	0.0121699	0.122803
Q8IUI8	CRLF3	-0.204335	6.23212	-3.12038	0.0121986	0.122803
Q9BQ67	GRWD1	0.352759	5.18346	3.12058	0.0121946	0.122803
O95376	ARIH2	-0.189993	5.32155	-3.1172	0.0122615	0.123081
Q03001	DST	-0.188863	5.58118	-3.11751	0.0122552	0.123081
Q96IZ7	RSRC1	0.241568	5.96216	3.11586	0.012288	0.123081
Q9Y6J0	CABIN1	0.186003	5.0931	3.11594	0.0122864	0.123081
O60762	DPM1	0.162445	5.88739	3.10978	0.0124096	0.123175
P12830	CDH1	0.291975	7.06867	3.1116	0.012373	0.123175
Q00653	NFKB2	-0.169965	6.40781	-3.11071	0.012391	0.123175
Q13547	HDAC1	0.183893	7.72266	3.11296	0.0123459	0.123175
Q6P3W7	SCYL2	-0.25774	6.92124	-3.1142	0.0123211	0.123175
Q96SK2	TMEM209	0.318306	5.96934	3.10988	0.0124077	0.123175
Q9H0T7	RAB17	0.186074	6.07238	3.10921	0.0124211	0.123175
Q9HCG7	GBA2	0.285066	4.39332	3.10943	0.0124167	0.123175
O95858	TSPAN15	0.242606	8.08475	3.10255	0.0125559	0.124356
O14657	TOR1B	0.171979	6.75561	3.10148	0.0125776	0.124405
P21926	CD9	0.256031	7.72176	3.09848	0.0126389	0.124405
Q15678	PTPN14	-0.206261	5.69011	-3.09942	0.0126195	0.124405
Q6UX53	METTL7B	0.247176	5.25537	3.09913	0.0126256	0.124405
Q9NZV1	CRIM1	-0.435	4.44804	-3.09893	0.0126296	0.124405
Q14657	LAGE3	-0.164709	7.03224	-3.09494	0.0127115	0.124811
Q15398	DLGAP5	-0.224791	5.53667	-3.09518	0.0127065	0.124811
P56277	CMC4	-0.301728	6.39184	-3.08857	0.0128435	0.125951
Q99836	MYD88	-0.553172	4.36175	-3.08752	0.0128653	0.12601
Q15031	LARS2	0.229938	6.9937	3.08612	0.0128946	0.126105
Q5SVS4	SLC25A30	0.396955	3.7605	3.08554	0.0129067	0.126105
P0CG12	CHTF8	-0.361004	4.85379	-3.08458	0.0129268	0.126148
P78332	RBM6	0.197746	5.57682	3.08055	0.0130115	0.126819
P30533	LRPAP1	-0.272028	7.25364	-3.07832	0.0130588	0.126968
Q9NZ63	C9orf78	-0.204089	7.13524	-3.07862	0.0130523	0.126968
Q9H8H3	METTL7A	0.153981	8.9271	3.07355	0.0131601	0.127798
Q8NDZ4	C3orf58	0.19846	6.56626	3.07045	0.0132265	0.128285
Q9NPJ3	ACOT13	-0.247011	8.4008	-3.06821	0.0132746	0.128596
O15145	ARPC3	-0.274307	7.7788	-3.06508	0.0133422	0.129094
Q86SX3	TEDC1	-0.201652	5.17297	-3.06357	0.0133751	0.129255
Q8N6S5	ARL6IP6	-0.212059	6.31125	-3.06233	0.013402	0.129357
Q14571	ITPR2	0.231053	5.52457	3.06142	0.0134218	0.129392
P35221	CTNNA1	0.209929	7.66234	3.05972	0.0134589	0.129593
P62491	RAB11A	0.200432	7.49427	3.05519	0.0135582	0.130241
Q96DX7	TRIM44	-0.327877	5.79608	-3.05516	0.0135589	0.130241
P21860	ERBB3	0.194221	5.66236	3.05212	0.013626	0.130397
Q70HW3	SLC25A26	0.404134	3.48507	3.05358	0.0135937	0.130397
Q86U42	PABPN1	-0.226815	8.02344	-3.05174	0.0136344	0.130397
Q8NBX0	SCCPDH	-0.228098	5.47989	-3.05146	0.0136406	0.130397
Q8TC12	RDH11	0.171653	7.68826	3.04857	0.0137048	0.130853
Q9BXH1	BBC3	0.290159	3.71394	3.04708	0.013738	0.131013
P41227	NAA10	-0.480267	6.16373	-3.04358	0.0138163	0.13133
Q3MII6	TBC1D25	-0.308772	4.10057	-3.04338	0.0138207	0.13133
Q99755	PIP5K1A	0.341783	6.69657	3.04383	0.0138108	0.13133
Q15434	RBMS2	-0.228677	5.63796	-3.04143	0.0138646	0.131589
P07858	CTSB	0.188483	8.08988	3.03938	0.013911	0.131873
Q96F10	SAT2	0.248902	6.46194	3.03814	0.013939	0.131981
P34059	GALNS	0.211909	7.29402	3.03736	0.0139566	0.131991
Q9Y548	YIPF1	-0.24648	6.03697	-3.03663	0.0139732	0.131991
Q96CW5	TUBGCP3	-0.21721	6.1511	-3.03176	0.0140843	0.132883
O75800	ZMYND10	0.273593	3.91402	3.03021	0.0141199	0.132972
P78417	GSTO1	0.292003	5.91258	3.02989	0.0141272	0.132972
Q08257	CRYZ	0.188888	6.91765	3.0289	0.0141499	0.133029
Q6P597	KLC3	-0.249355	5.30182	-3.02695	0.0141949	0.133295
Q9Y4K1	CRYBG1	-0.270743	6.2452	-3.02502	0.0142394	0.133555
P61601	NCALD	0.329707	5.03893	3.02365	0.0142713	0.133697
Q9H496	TOR1AIP2	-0.320584	5.2532	-3.02189	0.0143122	0.133841
Q9NQP4	PFDN4	-0.173612	7.96338	-3.02154	0.0143203	0.133841
Q6P1Q9	METTL2B	-0.254669	6.37472	-3.01904	0.0143786	0.134228
Q9UHN1	POLG2	-0.226499	5.77379	-3.01754	0.0144137	0.134398
P45973	CBX5	0.176575	8.20028	3.01638	0.014441	0.134495
P15735	PHKG2	-0.237321	5.50775	-3.01102	0.0145674	0.135356
Q9P273	TENM3	-0.245903	5.37661	-3.01118	0.0145637	0.135356
Q6P0N0	MIS18BP1	0.301396	3.8888	3.00914	0.014612	0.135612
P54252	ATXN3	-0.310583	4.89872	-3.00728	0.0146563	0.135707
P61962	DCAF7	0.194447	6.64801	3.00732	0.0146555	0.135707
Q7Z417	NUFIP2	-0.160734	7.56937	-3.00433	0.0147269	0.136044
Q96CN5	LRRC45	-0.207542	5.41085	-3.0048	0.0147157	0.136044
Q86VR7	VSIG10L	0.270382	5.43358	3.00213	0.0147798	0.136375
P78406	RAE1	0.192139	7.24779	3.00058	0.014817	0.136436
Q07065	CKAP4	0.195532	8.68494	2.99972	0.0148378	0.136436
Q9UFW8	CGGBP1	0.254519	6.80048	3.00039	0.0148216	0.136436
Q01650	SLC7A5	-0.391227	9.25239	-2.99857	0.0148655	0.136533
Q9P2J9	PDP2	-0.305723	4.61807	-2.99727	0.0148972	0.136666
Q9Y6N8	CDH10	1.147	3.32332	2.99544	0.0149415	0.136915
O95772	STARD3NL	-0.166368	6.4641	-2.9896	0.0150842	0.137432
P00450	CP	1.54192	1.38957	2.98998	0.0150751	0.137432
P63151	PPP2R2A	0.178533	6.90915	2.99242	0.0150152	0.137432
Q69YQ0	SPECC1L	-0.249078	6.03098	-2.99129	0.0150428	0.137432
Q9P2B2	PTGFRN	0.308166	6.72022	2.98979	0.0150798	0.137432
P45880	VDAC2	0.199632	8.16563	2.9853	0.0151904	0.138241
A7E2V4	ZSWIM8	0.195082	5.28001	2.98294	0.0152489	0.138457
P49189	ALDH9A1	0.162934	7.63901	2.98299	0.0152476	0.138457
Q5QJE6	DNTTIP2	0.194294	5.84397	2.98018	0.0153177	0.13883
Q8WW35	TCTEX1D2	0.255173	5.76064	2.97989	0.0153248	0.13883
P49773	HINT1	-0.253255	7.03928	-2.97799	0.0153723	0.138944
Q6NWY9	PRPF40B	0.224249	5.6306	2.97842	0.0153616	0.138944
P35080	PFN2	0.226309	7.15941	2.97651	0.0154096	0.139123
Q9HAS0	C17orf75	-0.456198	4.65199	-2.97548	0.0154354	0.139198
Q8WWM7	ATXN2L	-0.179134	6.79334	-2.9734	0.0154876	0.139511
P09629	HOXB7	0.774467	1.98083	2.97171	0.0155304	0.139738
Q96MW1	CCDC43	-0.208674	7.80956	-2.97094	0.01555	0.139757
Q9NRG4	SMYD2	-0.192245	5.72575	-2.96897	0.0156001	0.140049
P48556	PSMD8	-0.185569	7.08032	-2.96719	0.0156452	0.140138
Q5T1M5	FKBP15	-0.204698	6.55759	-2.9674	0.01564	0.140138
Q6NXG1	ESRP1	0.21685	6.91601	2.96553	0.0156876	0.14036
Q7Z388	DPY19L4	-0.359978	4.45014	-2.96334	0.0157437	0.140704
O00268	TAF4	0.232948	4.65101	2.96258	0.0157633	0.140721
Q8TA86	RP9	0.231294	7.05383	2.96044	0.0158184	0.140897
Q9UIV1	CNOT7	0.225512	6.97485	2.96105	0.0158027	0.140897
Q8WWC4	MAIP1	0.205099	7.12709	2.95619	0.0159284	0.141556
Q9NWT6	HIF1AN	0.189129	6.95163	2.95605	0.0159321	0.141556
Q9ULP9	TBC1D24	0.209071	6.43173	2.95553	0.0159457	0.141556
Q9UIC8	LCMT1	-0.186377	6.27903	-2.95317	0.016007	0.141942
Q14914	PTGR1	0.232258	7.10084	2.94882	0.0161211	0.142794
P18206	VCL	-0.185157	7.79024	-2.94782	0.0161474	0.142825
P53680	AP2S1	0.309239	6.93308	2.94733	0.0161605	0.142825
Q96G04	EEF2KMT	-0.298027	5.21638	-2.94498	0.0162224	0.143214
Q13009	TIAM1	1.0576	2.19099	2.9441	0.0162457	0.143261
P30825	SLC7A1	0.239139	6.00982	2.94289	0.0162778	0.143385
Q53H54	TRMT12	-0.227471	6.2142	-2.93817	0.0164036	0.144334
P35754	GLRX	0.233635	6.44586	2.93532	0.0164802	0.144398
P84157	MXRA7	0.226164	4.99272	2.93536	0.0164791	0.144398
Q6P0Q8	MAST2	-0.29948	4.50358	-2.93628	0.0164543	0.144398
Q8IXL7	MSRB3	-0.209993	6.1433	-2.93452	0.0165016	0.144398
Q8NAV1	PRPF38A	0.146683	7.0015	2.93499	0.016489	0.144398
Q9BUH6	PAXX	-0.208296	7.13454	-2.9329	0.0165453	0.144621
Q9NSY0	NRBP2	0.263505	5.23626	2.93201	0.0165693	0.144673
Q9UK22	FBXO2	0.296958	6.87168	2.92719	0.0167002	0.145656
O75880	SCO1	0.187524	8.41823	2.92541	0.0167491	0.145763
P25445	FAS	0.269342	6.60099	2.92596	0.0167339	0.145763
Q9NWB6	ARGLU1	0.196417	6.882	2.92359	0.0167989	0.146036
Q6PL18	ATAD2	0.255312	5.76366	2.92187	0.0168461	0.146287
Q66K89	E4F1	-0.242884	4.84013	-2.91805	0.0169514	0.147041
Q5W0Z9	ZDHHC20	0.187627	6.23339	2.91736	0.0169707	0.147049
A6NDG6	PGP	-0.242509	6.49844	-2.91336	0.017082	0.147852
O60513	B4GALT4	-0.265278	7.29461	-2.91225	0.0171129	0.147861
Q15126	PMVK	-0.310561	6.67084	-2.91132	0.0171387	0.147861
Q96IF1	AJUBA	-0.343475	4.73058	-2.91168	0.0171288	0.147861
Q15021	NCAPD2	-0.205261	6.88873	-2.90793	0.0172341	0.148523
Q9H1A3	METTL9	0.226072	5.52733	2.90687	0.0172639	0.148619
Q96GX2	ATXN7L3B	-0.160873	8.62571	-2.90424	0.0173384	0.149099
Q9BSM1	PCGF1	0.194164	6.00046	2.90257	0.0173857	0.149184
Q9Y6D6	ARFGEF1	0.216578	6.65405	2.90282	0.0173786	0.149184
Q9H2G9	BLZF1	0.301904	5.63678	2.8965	0.0175591	0.150509
Q969X5	ERGIC1	0.146941	8.16801	2.89523	0.0175955	0.150659
P78536	ADAM17	0.20997	4.99431	2.8921	0.0176859	0.150946
Q6ZT21	TMPPE	-0.429018	4.20112	-2.89247	0.017675	0.150946
Q9NRL3	STRN4	-0.19894	5.56733	-2.89313	0.0176559	0.150946
P0DI82	TRAPPC2B	0.236504	6.24153	2.88584	0.0178676	0.15095
P43234	CTSO	0.391647	4.29798	2.8893	0.0177671	0.15095
P54727	RAD23B	-0.216073	6.56372	-2.88677	0.0178405	0.15095
Q3ZCW2	LGALSL	-0.294975	5.37597	-2.88745	0.0178207	0.15095
Q5K651	SAMD9	-0.432595	5.62842	-2.88984	0.0177513	0.15095
Q96T66	NMNAT3	0.225531	6.55449	2.8869	0.0178367	0.15095
Q96TC7	RMDN3	0.169213	7.33043	2.88833	0.0177952	0.15095
Q9GZS1	POLR1E	0.166627	6.90206	2.88556	0.0178758	0.15095
Q9UJX0	OSGIN1	0.640723	2.62301	2.88556	0.0178759	0.15095
Q9Y385	UBE2J1	-0.268556	4.92136	-2.89102	0.017717	0.15095
Q9NQH7	XPNPEP3	0.189183	7.33392	2.88391	0.0179243	0.151198
Q15032	R3HDM1	0.18238	4.60337	2.88275	0.0179583	0.151203
Q9UJA3	MCM8	0.346319	3.7891	2.8826	0.0179628	0.151203
O43933	PEX1	0.187425	6.65862	2.88085	0.018014	0.151452
Q01459	CTBS	0.164726	6.31929	2.87982	0.0180445	0.151452
Q5TGY1	TMCO4	-0.239571	5.3935	-2.87965	0.0180494	0.151452
P16591	FER	-0.254325	5.28535	-2.87792	0.0181006	0.151561
Q96PM9	ZNF385A	0.198251	6.41138	2.87845	0.018085	0.151561
P24863	CCNC	-0.22041	7.14174	-2.87648	0.0181433	0.15176
P50440	GATM	-0.190757	4.99555	-2.8704	0.0183248	0.152769
Q5T440	IBA57	0.158305	7.193	2.86974	0.0183445	0.152769
Q6UXM1	LRIG3	-0.376923	4.07677	-2.8695	0.0183518	0.152769
Q9NVE5	USP40	-0.241862	4.39122	-2.87013	0.0183327	0.152769
Q9ULR3	PPM1H	-0.184303	5.628	-2.86923	0.0183599	0.152769
Q13309	SKP2	0.284704	4.79065	2.86818	0.0183913	0.15287
O43399	TPD52L2	-0.195416	7.4912	-2.86676	0.0184341	0.152952
Q8TBP5	FAM174A	0.337705	5.01158	2.86658	0.0184395	0.152952
O43149	ZZEF1	-0.162171	5.17295	-2.86509	0.0184847	0.153005
Q96S94	CCNL2	0.310836	6.85906	2.86391	0.0185205	0.153005
Q9HC35	EML4	-0.394427	5.80991	-2.86383	0.0185227	0.153005
Q9UK76	JPT1	-0.273562	7.34633	-2.86429	0.018509	0.153005
Q9UPP1	PHF8	-0.252755	5.49036	-2.863	0.0185479	0.153054
Q96FJ2	DYNLL2	0.170273	6.81731	2.86134	0.0185983	0.153311
P08758	ANXA5	-0.223305	8.08879	-2.86022	0.0186325	0.153434
O14936	CASK	0.202831	6.27926	2.85862	0.0186812	0.153676
Q86YP4	GATAD2A	0.165934	5.90677	2.85733	0.0187207	0.153719
Q9BUF5	TUBB6	0.179463	6.81225	2.8572	0.018725	0.153719
Q86X29	LSR	0.208751	6.43876	2.85633	0.0187516	0.153779
P20962	PTMS	-0.18168	10.2484	-2.85192	0.0188874	0.154636
Q9HCU9	BRMS1	0.293276	6.36368	2.85167	0.018895	0.154636
Q8IX12	CCAR1	0.149779	7.2303	2.84837	0.0189975	0.155315
O95631	NTN1	-0.613633	4.02682	-2.84739	0.0190281	0.155364
Q96IZ5	RBM41	-0.330602	4.90066	-2.84693	0.0190424	0.155364
Q99551	MTERF1	-0.275307	4.21082	-2.84421	0.0191274	0.155897
P22234	PAICS	-0.190667	7.45101	-2.84257	0.0191788	0.155996
Q9NWX5	ASB6	0.205203	5.49499	2.84266	0.0191759	0.155996
Q8TDY4	ASAP3	-0.194024	6.07638	-2.84015	0.019255	0.156457
O43237	DYNC1LI2	-0.16577	6.349	-2.83853	0.0193059	0.156711
O14737	PDCD5	-0.178366	8.04539	-2.83668	0.0193646	0.156975
Q15005	SPCS2	0.170113	7.4326	2.83606	0.0193844	0.156975
Q9H9C1	VIPAS39	-0.227074	7.0386	-2.83564	0.0193976	0.156975
O14672	ADAM10	0.179565	6.16933	2.8347	0.0194276	0.157057
P57737	CORO7	0.237746	5.74345	2.83323	0.0194744	0.157277
Q92503	SEC14L1	-0.189027	5.09441	-2.83129	0.0195364	0.157617
Q8IUC6	TICAM1	-0.304918	5.26922	-2.83024	0.0195701	0.157626
Q8TAQ2	SMARCC2	0.156769	6.83583	2.83002	0.0195771	0.157626
P14859	POU2F1	0.328975	5.66748	2.82927	0.0196012	0.157661
O75884	RBBP9	0.34075	6.62319	2.82791	0.0196448	0.157852
P34897	SHMT2	0.193191	7.94415	2.82331	0.0197934	0.15808
Q8IWI9	MGA	-0.149543	5.20268	-2.82476	0.0197466	0.15808
Q8TD26	CHD6	-0.253497	4.58613	-2.82514	0.0197343	0.15808
Q8WX93	PALLD	-0.226647	6.36335	-2.82273	0.0198122	0.15808
Q9H0P0	NT5C3A	0.156524	7.60064	2.8229	0.0198068	0.15808
Q9HC98	NEK6	0.57399	5.49465	2.82283	0.0198089	0.15808
Q9NWS8	RMND1	0.333874	6.65963	2.82459	0.0197521	0.15808
Q8TAD7	C12orf75	0.326476	6.26245	2.82002	0.0199004	0.158557
Q9H2B4	SLC26A1	-0.373423	3.65338	-2.81968	0.0199117	0.158557
O14763	TNFRSF10B	0.319911	4.7855	2.81772	0.0199756	0.158907
A4D1P6	WDR91	0.207036	6.65299	2.81212	0.0201599	0.159462
O14744	PRMT5	-0.175434	7.09832	-2.81391	0.0201009	0.159462
P06733	ENO1	-0.324424	7.95683	-2.81023	0.0202224	0.159462
P29597	TYK2	-0.366523	4.0258	-2.81194	0.0201656	0.159462
P49759	CLK1	0.269431	5.15856	2.81075	0.0202053	0.159462
P51606	RENBP	-0.806458	2.89727	-2.81311	0.020127	0.159462
Q8NEZ3	WDR19	0.295573	3.5566	2.81133	0.0201858	0.159462
Q9NQC7	CYLD	0.45007	3.67163	2.81334	0.0201195	0.159462
Q9NXK8	FBXL12	0.255372	4.40588	2.81013	0.0202256	0.159462
Q6ZU65	UBN2	-0.284415	4.56301	-2.80895	0.0202648	0.159613
Q8N9L9	ACOT4	-0.202516	6.14363	-2.80676	0.0203378	0.160029
Q6NUQ1	RINT1	-0.210548	4.54935	-2.80521	0.0203895	0.160278
Q15052	ARHGEF6	-1.00939	2.65019	-2.80221	0.02049	0.160909
Q8WUH1	CHURC1	-0.263697	6.07497	-2.80047	0.0205484	0.161209
Q96Q11	TRNT1	0.167756	7.64891	2.79509	0.0207307	0.162409
Q9BUT9	MCRIP2	-0.236193	4.28465	-2.79475	0.0207421	0.162409
Q96GX9	APIP	0.187881	6.25195	2.79088	0.0208743	0.163283
A2RUC4	TYW5	-0.327774	4.87046	-2.78639	0.0210284	0.163684
Q969S9	GFM2	0.163282	5.33402	2.78849	0.0209561	0.163684
Q9H2H8	PPIL3	-0.334179	7.93871	-2.78665	0.0210194	0.163684
Q9NRL2	BAZ1A	0.220529	6.46656	2.78706	0.0210054	0.163684
Q9P2E5	CHPF2	-0.30513	5.45043	-2.78764	0.0209854	0.163684
Q86VI3	IQGAP3	-0.200509	5.53128	-2.78575	0.0210508	0.163699
P53384	NUBP1	-0.225959	5.40124	-2.78155	0.021196	0.164347
Q3MJ16	PLA2G4E	0.511726	4.76697	2.78252	0.0211623	0.164347
Q8N9N8	EIF1AD	-0.189417	7.24862	-2.78209	0.0211775	0.164347
P30038	ALDH4A1	0.195306	7.49041	2.77907	0.0212824	0.164536
Q96G03	PGM2	-0.222762	7.02486	-2.77931	0.0212741	0.164536
Q9BUR5	APOO	0.150954	8.64352	2.77908	0.021282	0.164536
O00186	STXBP3	0.160319	6.7977	2.77807	0.0213176	0.164648
Q8IVL6	P3H3	-0.364563	3.70347	-2.7736	0.0214746	0.1657
P82933	MRPS9	0.198809	6.87612	2.77028	0.0215916	0.166441
Q9P287	BCCIP	-0.197242	5.48768	-2.76854	0.0216534	0.166756
O75052	NOS1AP	0.232163	5.28917	2.76726	0.021699	0.166876
Q9UL46	PSME2	-0.374142	6.72659	-2.76693	0.0217108	0.166876
Q12791	KCNMA1	0.175697	5.45763	2.76479	0.0217871	0.166998
Q99933	BAG1	-0.229776	6.01794	-2.7657	0.0217546	0.166998
Q9BTC0	DIDO1	0.183524	6.17523	2.76472	0.0217896	0.166998
O94979	SEC31A	-0.163157	7.43526	-2.76203	0.021886	0.167414
Q9H5V8	CDCP1	0.349788	4.41	2.76203	0.021886	0.167414
Q99797	MIPEP	0.262297	7.5639	2.75962	0.0219728	0.167917
O15541	RNF113A	-0.182978	7.43389	-2.75713	0.0220627	0.168264
Q9H246	C1orf21	0.26303	4.91841	2.75723	0.0220592	0.168264
Q9NSV4	DIAPH3	-0.28707	4.48664	-2.75661	0.0220816	0.168264
Q5VTE6	ANGEL2	0.181275	5.18085	2.75544	0.0221242	0.168427
P35568	IRS1	-0.24309	5.26314	-2.75477	0.0221483	0.16845
Q7Z5U6	WDR53	0.228024	6.34771	2.75412	0.022172	0.168469
Q14011	CIRBP	0.227429	8.36908	2.75128	0.0222755	0.168987
Q68D91	MBLAC2	0.230158	5.78876	2.75109	0.0222826	0.168987
Q96T88	UHRF1	0.212244	6.42903	2.75003	0.0223215	0.169121
O15212	PFDN6	-0.318273	7.37917	-2.74882	0.0223657	0.169245
O60437	PPL	-0.155368	7.11291	-2.748	0.022396	0.169245
P35659	DEK	0.39001	7.48046	2.74612	0.0224653	0.169245
Q9BRP1	PDCD2L	-1.07627	2.40892	-2.74644	0.0224535	0.169245
Q9C0H5	ARHGAP39	0.452568	5.69995	2.74763	0.0224094	0.169245
Q9UM54	MYO6	0.219204	6.7925	2.74618	0.0224631	0.169245
O43169	CYB5B	0.182913	7.76431	2.74458	0.0225219	0.16951
Q8N490	PNKD	0.339162	6.93057	2.74297	0.0225816	0.169799
O15488	GYG2	-0.818819	2.14278	-2.74146	0.0226378	0.170003
Q17RN3	FAM98C	-0.189876	4.45736	-2.74059	0.0226702	0.170003
Q96RU3	FNBP1	-0.234782	6.39696	-2.74052	0.0226728	0.170003
Q460N5	PARP14	-0.24789	5.15759	-2.73784	0.0227725	0.17027
Q8N4B1	PHETA1	0.26064	3.01504	2.73827	0.0227566	0.17027
Q8WXA9	SREK1	0.226399	7.42958	2.73828	0.0227564	0.17027
O60828	PQBP1	-0.155064	7.70004	-2.73518	0.0228724	0.170487
P58107	EPPK1	-0.168302	6.97551	-2.73501	0.0228788	0.170487
Q0VG06	FAAP100	0.296769	3.8143	2.73479	0.0228871	0.170487
Q6AI39	BICRAL	0.196305	6.98067	2.73555	0.0228586	0.170487
Q00796	SORD	0.443141	7.6488	2.73263	0.0229683	0.170931
P46926	GNPDA1	0.274901	4.95739	2.72996	0.0230692	0.171323
Q8IWY9	CDAN1	-0.172663	5.51677	-2.72954	0.0230854	0.171323
Q8WVC6	DCAKD	0.403908	6.39281	2.72962	0.0230821	0.171323
O75165	DNAJC13	0.184717	6.85924	2.7259	0.0232237	0.17151
P00491	PNP	-0.154631	6.59905	-2.72667	0.0231943	0.17151
P15374	UCHL3	-0.221879	7.44332	-2.72801	0.0231432	0.17151
Q96HI0	SENP5	0.207053	5.32875	2.72409	0.0232927	0.17151
Q96JH7	VCPIP1	-0.147856	6.27351	-2.72416	0.0232902	0.17151
Q99961	SH3GL1	-0.170634	7.50906	-2.72399	0.0232967	0.17151
Q9BVV7	TIMM21	0.175516	8.13096	2.72378	0.0233045	0.17151
Q9NXA8	SIRT5	0.187877	5.78737	2.72381	0.0233036	0.17151
Q9P000	COMMD9	-0.277508	5.41896	-2.72452	0.0232763	0.17151
Q06787	FMR1	-0.154622	6.49386	-2.72157	0.0233893	0.171898
Q5SQH8	C6orf136	0.252263	6.36136	2.7196	0.0234651	0.171898
Q86UB9	TMEM135	0.321411	5.79922	2.71973	0.0234602	0.171898
Q969Z0	TBRG4	0.210695	6.82193	2.72044	0.0234329	0.171898
Q9UJ41	RABGEF1	-0.162623	6.67627	-2.72047	0.0234316	0.171898
P54105	CLNS1A	-0.208814	8.1914	-2.71809	0.0235234	0.172166
Q8IXS6	PALM2	0.1772	5.86073	2.71659	0.0235818	0.172435
P08240	SRPRA	0.174404	7.22292	2.71572	0.0236155	0.172523
Q02218	OGDH	0.169958	7.0345	2.71342	0.0237047	0.17281
Q6P2C8	MED27	0.142079	7.22378	2.71303	0.0237199	0.17281
Q8TF05	PPP4R1	-0.174518	5.85453	-2.71382	0.0236891	0.17281
Q8IVF2	AHNAK2	0.186129	6.12465	2.71225	0.0237502	0.172873
P78411	IRX5	-0.323179	3.66597	-2.7111	0.0237951	0.172887
Q5R3I4	TTC38	0.254527	3.85433	2.71109	0.0237956	0.172887
Q6ZMP0	THSD4	0.238318	5.27466	2.70932	0.0238648	0.173074
Q96GG9	DCUN1D1	-0.31652	7.27036	-2.70958	0.0238546	0.173074
O15066	KIF3B	0.170754	6.84544	2.70749	0.0239367	0.173122
Q719H9	KCTD1	0.243465	5.34152	2.70758	0.0239332	0.173122
Q96AN5	TMEM143	0.328982	4.84699	2.70785	0.0239227	0.173122
O00400	SLC33A1	0.151332	6.09557	2.70254	0.0241324	0.174292
Q8WUX9	CHMP7	-0.191773	6.15094	-2.70229	0.0241421	0.174292
Q8IXJ6	SIRT2	-0.191954	6.2975	-2.7004	0.0242174	0.174677
Q5TC82	RC3H1	0.217602	4.26983	2.69859	0.0242893	0.174879
Q8WVD5	RNF141	0.561045	2.15942	2.69897	0.0242743	0.174879
O76054	SEC14L2	0.306106	5.54836	2.69667	0.0243662	0.175274
O14929	HAT1	-0.202532	7.51216	-2.69479	0.0244418	0.175342
Q04917	YWHAH	0.323541	7.80054	2.69519	0.0244256	0.175342
Q9BPX7	C7orf25	-0.192334	5.30588	-2.69489	0.0244375	0.175342
P06702	S100A9	-0.860311	5.5295	-2.69319	0.0245058	0.175644
Q8IV63	VRK3	0.270878	5.38203	2.69104	0.0245927	0.176108
Q9HCL2	GPAM	0.34939	5.4833	2.68896	0.0246772	0.176554
Q8NB90	SPATA5	-0.233819	5.49357	-2.68711	0.024752	0.17693
O15270	SPTLC2	0.235038	6.62482	2.6855	0.0248176	0.177081
Q8NHU6	TDRD7	-0.199053	5.41831	-2.68604	0.0247957	0.177081
Q15120	PDK3	0.206038	5.95409	2.68164	0.0249757	0.17805
P78316	NOP14	0.168325	7.10595	2.68081	0.0250098	0.178133
P01024	C3	-0.399454	4.49435	-2.67848	0.025106	0.178206
P30039	PBLD	0.277999	5.15636	2.67839	0.0251096	0.178206
Q56VL3	OCIAD2	-0.180166	6.90113	-2.67924	0.0250744	0.178206
Q9UBK9	UXT	0.185194	6.45353	2.67959	0.0250599	0.178206
Q9H8M2	BRD9	0.169773	5.88821	2.67782	0.0251329	0.178213
Q04695	KRT17	-0.54508	4.89086	-2.67631	0.0251957	0.178245
Q16630	CPSF6	0.185734	6.96105	2.67609	0.0252045	0.178245
Q7Z7E8	UBE2Q1	-0.185088	7.52995	-2.6764	0.0251918	0.178245
Q8NE62	CHDH	0.155092	6.05873	2.67318	0.0253255	0.178941
Q9UBU8	MORF4L1	0.227861	5.32834	2.67205	0.0253725	0.179115
P78337	PITX1	-0.183471	5.46905	-2.66951	0.025479	0.179544
Q14764	MVP	0.238422	5.51305	2.66805	0.0255399	0.179544
Q8WUW1	BRK1	-0.188352	6.99038	-2.66791	0.0255461	0.179544
Q96EH3	MALSU1	-0.18751	5.01089	-2.6681	0.0255379	0.179544
Q9UGM3	DMBT1	-0.430893	4.66246	-2.66852	0.0255205	0.179544
Q8NFJ5	GPRC5A	-0.405439	3.49569	-2.66551	0.0256468	0.180093
Q9BRQ6	CHCHD6	0.208016	6.78336	2.66458	0.0256864	0.180212
Q96B21	TMEM45B	-0.301428	4.50952	-2.66368	0.0257241	0.180318
P04350	TUBB4A	-0.392636	4.62902	-2.6626	0.0257702	0.180323
Q16576	RBBP7	0.340435	8.65558	2.66289	0.0257575	0.180323
O00233	PSMD9	-0.211402	6.4051	-2.6614	0.0258209	0.180423
O14920	IKBKB	0.233477	5.57785	2.65928	0.025911	0.180423
P07355	ANXA2	-0.55653	8.29121	-2.65906	0.0259204	0.180423
P30405	PPIF	0.231103	8.09853	2.65983	0.0258876	0.180423
Q4AC94	C2CD3	-0.192004	4.09594	-2.66073	0.0258493	0.180423
Q9C035	TRIM5	-0.198234	4.73153	-2.66014	0.0258744	0.180423
Q9NRX4	PHPT1	-0.253278	6.79884	-2.65843	0.0259473	0.180453
O76041	NEBL	-0.333187	6.04296	-2.65784	0.0259725	0.18047
Q8IY33	MICALL2	-0.203122	5.88985	-2.65647	0.026031	0.180562
Q9UHA4	LAMTOR3	0.202865	5.06335	2.65667	0.0260224	0.180562
P35914	HMGCL	-0.2158	6.22444	-2.65577	0.0260611	0.180613
P26038	MSN	0.226428	5.28485	2.65447	0.0261169	0.180771
P49770	EIF2B2	-0.135407	7.05928	-2.6526	0.0261974	0.180771
P62699	YPEL5	-0.338697	5.21803	-2.65339	0.0261632	0.180771
Q15025	TNIP1	-0.180465	4.57048	-2.65274	0.0261912	0.180771
Q86VZ5	SGMS1	0.258902	5.67724	2.65279	0.0261892	0.180771
O75821	EIF3G	-0.171448	6.26441	-2.65087	0.0262719	0.180912
P15941	MUC1	0.177195	7.93999	2.65002	0.0263087	0.180912
P16383	GCFC2	-0.387196	4.62783	-2.65031	0.0262962	0.180912
Q9HCG8	CWC22	0.154128	6.23673	2.65024	0.0262994	0.180912
P51808	DYNLT3	-0.205635	7.30393	-2.64726	0.0264285	0.181579
P09455	RBP1	1.0384	2.55668	2.64553	0.0265038	0.181844
Q9NXV2	KCTD5	0.430889	5.46984	2.64532	0.0265127	0.181844
Q8WUA2	PPIL4	0.191058	6.09085	2.64293	0.0266174	0.182404
P13994	CCDC130	0.192823	3.85551	2.64073	0.0267137	0.182907
Q99614	TTC1	-0.160633	7.87276	-2.63878	0.0267995	0.183337
O00515	LAD1	-0.380437	5.57118	-2.63769	0.0268477	0.183509
Q9H7D0	DOCK5	-0.232941	5.32735	-2.6361	0.026918	0.183832
Q8N0W3	FUK	0.225493	5.2358	2.63551	0.0269444	0.183854
L0R819	ASDURF	-0.207762	6.57848	-2.63365	0.0270267	0.184101
P49593	PPM1F	0.255213	5.28111	2.634	0.0270112	0.184101
Q9P031	CCDC59	0.238948	5.47606	2.63305	0.0270536	0.184126
Q9NWW6	NMRK1	-0.274468	5.11761	-2.63185	0.0271069	0.184332
P34913	EPHX2	0.338677	5.90332	2.63099	0.0271451	0.184434
O75144	ICOSLG	0.317192	4.96849	2.62865	0.0272499	0.184988
Q9Y618	NCOR2	0.136914	5.96518	2.62718	0.0273161	0.185279
P0DI83	RAB34	-0.225217	4.368	-2.62615	0.0273621	0.185434
Q8IWA0	WDR75	0.2157	6.02311	2.62534	0.0273986	0.185523
Q9UH62	ARMCX3	0.267154	6.94214	2.62211	0.0275448	0.186354
B2RUZ4	SMIM1	0.250747	6.89961	2.62077	0.0276054	0.186532
O43688	PLPP2	0.335752	4.97839	2.61999	0.0276412	0.186532
Q2TAZ0	ATG2A	-0.411186	4.3256	-2.62043	0.027621	0.186532
O00165	HAX1	-0.158516	5.19669	-2.61887	0.027692	0.186592
P11473	VDR	-0.23257	6.25416	-2.61876	0.0276971	0.186592
Q92536	SLC7A6	0.236364	5.84926	2.61723	0.0277667	0.186903
Q7Z412	PEX26	0.219826	5.6025	2.61601	0.0278228	0.187123
Q5ZPR3	CD276	0.182093	6.46796	2.61449	0.0278925	0.187433
Q15040	JOSD1	0.326705	4.37138	2.61358	0.0279342	0.187555
P00734	F2	-0.358943	6.54328	-2.61078	0.028063	0.187944
Q9UMZ2	SYNRG	0.175515	6.27057	2.61162	0.0280244	0.187944
Q9Y6A9	SPCS1	0.157033	7.78195	2.61127	0.0280404	0.187944
Q562E7	WDR81	0.220995	4.16271	2.60885	0.0281524	0.188227
Q9NX00	TMEM160	0.331598	6.14891	2.60932	0.0281306	0.188227
P20618	PSMB1	-0.177965	6.49346	-2.60568	0.0282997	0.188233
Q15286	RAB35	0.160286	7.53515	2.60476	0.0283425	0.188233
Q5T653	MRPL2	0.399105	5.82523	2.60672	0.0282514	0.188233
Q6P1K1	SLC48A1	0.308383	5.88362	2.60539	0.0283131	0.188233
Q8TDM6	DLG5	0.151188	5.52659	2.60484	0.0283387	0.188233
Q9H7E9	C8orf33	0.164205	7.16231	2.60561	0.0283029	0.188233
Q9H814	PHAX	-0.192508	6.80753	-2.60561	0.0283031	0.188233
Q9HAB8	PPCS	-0.259828	7.16394	-2.60567	0.0283002	0.188233
Q9Y285	FARSA	-0.169477	7.41722	-2.60293	0.0284279	0.188643
Q96ME1	FBXL18	-0.150024	5.28538	-2.60219	0.0284627	0.188716
Q99447	PCYT2	-0.137762	6.31758	-2.60031	0.0285506	0.189142
P42285	MTREX	0.183295	6.90094	2.59939	0.028594	0.189272
O96008	TOMM40	0.172434	7.48083	2.59741	0.0286875	0.189614
Q13332	PTPRS	0.221477	4.31491	2.59678	0.0287172	0.189614
Q9P1Z2	CALCOCO1	-0.20696	6.428	-2.59716	0.0286991	0.189614
O94826	TOMM70	0.224289	7.29281	2.59513	0.0287952	0.18994
P78383	SLC35B1	-0.633334	2.94675	-2.59473	0.0288141	0.18994
Q05655	PRKCD	0.183069	6.27486	2.59305	0.0288937	0.189992
Q6UWJ1	TMCO3	0.232833	7.17991	2.5934	0.0288775	0.189992
Q9NZ09	UBAP1	-0.340721	4.72185	-2.59394	0.0288517	0.189992
P0DPD7	EEF1AKMT4	0.373365	3.43248	2.59115	0.0289844	0.190118
P15848	ARSB	-0.241594	5.73165	-2.59154	0.0289656	0.190118
Q9BVJ6	UTP14A	0.20046	6.54241	2.59116	0.0289839	0.190118
Q8IY42	C4orf19	-0.174959	5.54017	-2.58784	0.0291429	0.191
P49366	DHPS	-0.203253	4.54385	-2.58665	0.0291998	0.191215
Q9Y2T7	YBX2	-0.236743	5.96577	-2.58557	0.0292517	0.191398
O15551	CLDN3	0.160452	8.2214	2.57951	0.0295452	0.19194
O43809	NUDT21	0.270259	8.34833	2.57692	0.0296711	0.19194
O75367	H2AFY	0.196504	8.16724	2.58234	0.0294078	0.19194
O75391	SPAG7	-0.189114	6.68051	-2.57809	0.0296142	0.19194
O94842	TOX4	-0.193849	6.27205	-2.57603	0.029715	0.19194
P51659	HSD17B4	0.192567	6.86077	2.58043	0.0295003	0.19194
Q8TED1	GPX8	-0.16633	7.78553	-2.5828	0.0293857	0.19194
Q8WUY1	THEM6	0.173344	6.40292	2.58066	0.0294893	0.19194
Q96KR6	FAM210B	0.471407	4.47166	2.57518	0.0297564	0.19194
Q96MX6	WDR92	0.219464	5.75888	2.57625	0.0297039	0.19194
Q96RP9	GFM1	0.206764	7.65138	2.57687	0.0296737	0.19194
Q99805	TM9SF2	0.220656	7.65459	2.57493	0.0297684	0.19194
Q9H3L0	MMADHC	-0.195804	6.29587	-2.57577	0.0297274	0.19194
Q9H8H0	NOL11	0.181962	6.13668	2.5752	0.0297553	0.19194
Q9NXD2	MTMR10	0.905857	2.39274	2.57684	0.0296752	0.19194
Q9P0P8	C6orf203	0.188256	6.28065	2.57598	0.029717	0.19194
Q9Y2B5	VPS9D1	0.154738	6.01243	2.57844	0.0295971	0.19194
Q9Y6Y0	IVNS1ABP	-0.170855	4.5711	-2.57622	0.0297054	0.19194
Q8N8J7	FAM241A	-0.180118	5.81744	-2.57394	0.029817	0.192008
Q9H8M1	COQ10B	-0.613837	3.37869	-2.57374	0.0298272	0.192008
P86397	HTD2	-0.192151	5.21206	-2.57221	0.029902	0.192334
O95674	CDS2	0.164398	7.82973	2.57159	0.0299328	0.192377
P22830	FECH	0.141592	7.38258	2.57001	0.0300105	0.19248
Q6DT37	CDC42BPG	0.225248	5.49698	2.57039	0.0299918	0.19248
Q92599	2008-09-01	0.341624	6.03626	2.5693	0.0300455	0.19248
Q9Y2I9	TBC1D30	0.168101	6.29841	2.56974	0.030024	0.19248
O75380	NDUFS6	-0.436561	6.14217	-2.56825	0.0300978	0.19266
O43920	NDUFS5	-0.199782	7.03222	-2.56593	0.0302131	0.193203
O94903	PLPBP	-0.134943	7.18488	-2.56489	0.0302645	0.193203
P06746	POLB	0.205128	6.14239	2.5603	0.0304942	0.193203
P35222	CTNNB1	0.191089	5.59849	2.56317	0.0303505	0.193203
P35579	MYH9	-0.145582	7.90507	-2.56098	0.03046	0.193203
Q01995	TAGLN	-0.249406	5.98771	-2.5621	0.0304038	0.193203
Q53FT3	HIKESHI	0.313219	5.62505	2.56369	0.0303247	0.193203
Q8N8D1	PDCD7	0.179596	5.40154	2.56086	0.0304662	0.193203
Q8TDX7	NEK7	-0.236125	6.0341	-2.56123	0.0304476	0.193203
Q9NR46	SH3GLB2	-0.159797	7.6212	-2.56076	0.0304711	0.193203
Q9P2G1	ANKIB1	0.249519	4.75757	2.56301	0.0303583	0.193203
Q9ULZ3	PYCARD	0.27322	6.06799	2.56535	0.0302419	0.193203
Q9Y2J2	EPB41L3	0.298041	5.26231	2.56022	0.030498	0.193203
Q4VC05	BCL7A	0.182053	7.14128	2.55966	0.0305265	0.193229
Q8NCM8	DYNC2H1	0.210381	4.67307	2.55843	0.0305881	0.193466
O43324	EEF1E1	0.152072	7.43661	2.55733	0.0306436	0.193663
Q02338	BDH1	0.193049	7.68044	2.55625	0.0306982	0.193854
Q12959	DLG1	0.13987	6.61347	2.5547	0.0307767	0.194196
Q15800	MSMO1	0.179278	5.4359	2.55334	0.0308453	0.194474
Q9NPF5	DMAP1	0.221641	5.89828	2.55236	0.0308952	0.194635
O15020	SPTBN2	0.145498	6.94679	2.55136	0.0309464	0.194803
O75071	EFCAB14	-0.27431	4.43953	-2.55014	0.0310085	0.194847
Q9H081	MIS12	0.148355	7.52864	2.54978	0.0310268	0.194847
Q9UNZ2	NSFL1C	-0.140403	7.73247	-2.54999	0.0310159	0.194847
Q9UFG5	C19orf25	-0.189307	6.09514	-2.54831	0.0311021	0.195166
O60749	SNX2	-0.165139	7.52509	-2.5462	0.03121	0.195689
Q4V328	GRIPAP1	-0.168475	6.73808	-2.54531	0.0312562	0.195824
P27797	CALR	0.182924	7.76534	2.54379	0.0313344	0.195852
Q16740	CLPP	0.208006	7.87463	2.54395	0.0313262	0.195852
Q7Z7A1	CNTRL	-0.50221	2.58541	-2.5447	0.0312874	0.195852
P15882	CHN1	0.271342	6.57301	2.54065	0.0314967	0.196712
P17026	ZNF22	0.227758	4.1516	2.54015	0.0315228	0.196721
Q13574	DGKZ	0.212359	5.92929	2.53805	0.0316317	0.197246
P32856	STX2	0.198979	7.13001	2.53495	0.0317933	0.197481
P59190	RAB15	-0.291778	7.23588	-2.53595	0.0317412	0.197481
Q8NDH3	NPEPL1	0.180616	6.22453	2.53542	0.031769	0.197481
Q99576	TSC22D3	0.157214	5.11734	2.53527	0.0317768	0.197481
Q9BVG4	PBDC1	-0.181947	6.50399	-2.53662	0.0317064	0.197481
P31948	STIP1	-0.138562	8.62788	-2.53278	0.0319071	0.198033
P22455	FGFR4	0.355191	4.60167	2.53169	0.0319648	0.198237
Q9BRJ6	C7orf50	-0.131715	7.97199	-2.53028	0.0320389	0.198387
Q9Y3C6	PPIL1	-0.139719	9.17138	-2.53037	0.032034	0.198387
P33527	ABCC1	-0.191789	4.98176	-2.52871	0.032122	0.198593
Q9UJ14	GGT7	0.329793	5.02162	2.52913	0.0320994	0.198593
Q9H501	ESF1	0.172221	6.45457	2.52707	0.0322086	0.198974
Q9BT67	NDFIP1	-0.224383	5.8404	-2.52514	0.0323111	0.199452
Q00688	FKBP3	-0.13415	8.52483	-2.52427	0.0323577	0.199585
O95782	AP2A1	0.179446	6.12263	2.52325	0.0324116	0.199763
Q9UH65	SWAP70	-0.201224	6.18192	-2.52265	0.0324439	0.199807
Q969H4	CNKSR1	-0.282999	4.98877	-2.52188	0.0324851	0.199907
O75815	BCAR3	-0.260271	5.39966	-2.52025	0.0325725	0.200289
Q7Z4F1	LRP10	-0.145304	5.17203	-2.51891	0.0326442	0.200575
Q15125	EBP	0.255244	8.13842	2.5147	0.0328711	0.201814
Q5SYE7	NHSL1	0.243617	4.34357	2.51269	0.0329802	0.202024
Q8IV36	HID1	0.128939	7.33897	2.51336	0.0329437	0.202024
Q9BV86	NTMT1	-0.216909	6.57792	-2.51267	0.0329814	0.202024
O60268	KIAA0513	-0.158767	6.76826	-2.5121	0.0330122	0.202057
Q5VWJ9	SNX30	0.1352	6.62883	2.51115	0.0330639	0.202063
Q8NHP8	PLBD2	0.216917	7.01113	2.51142	0.0330493	0.202063
Q4VC31	CCDC58	0.144839	6.60984	2.50937	0.0331609	0.2025
Q13825	AUH	0.165347	7.47105	2.5077	0.0332523	0.202889
Q14781	CBX2	0.487658	4.76813	2.50727	0.0332755	0.202889
Q8TCZ2	CD99L2	0.271347	4.4607	2.50541	0.0333777	0.203356
Q9NYL9	TMOD3	-0.180339	6.90894	-2.50413	0.0334483	0.20363
P10253	GAA	0.175831	7.00062	2.50324	0.0334972	0.203721
Q9UG56	PISD	0.187722	5.25448	2.50293	0.0335143	0.203721
O14618	CCS	-0.15523	7.06755	-2.50143	0.033597	0.203982
Q6P1K2	PMF1	0.200422	6.68715	2.50123	0.0336084	0.203982
P24386	CHM	-0.263097	4.39967	-2.49982	0.0336865	0.204144
P35269	GTF2F1	-0.157742	6.67416	-2.49936	0.0337117	0.204144
Q13017	ARHGAP5	-0.170995	5.95239	-2.4989	0.0337377	0.204144
Q8N8Q8	COX18	-0.172866	7.32744	-2.4993	0.0337152	0.204144
Q14116	IL18	0.219127	6.09146	2.49591	0.0339041	0.204574
Q68CZ1	RPGRIP1L	0.298866	3.89096	2.49579	0.0339108	0.204574
Q99590	SCAF11	0.1704	6.8825	2.49706	0.0338398	0.204574
Q9BV36	MLPH	-0.211888	6.06601	-2.49577	0.0339116	0.204574
P20073	ANXA7	-0.198527	7.44742	-2.49511	0.0339487	0.204643
O75027	ABCB7	0.188578	6.30136	2.49046	0.0342092	0.20572
Q8N5J2	MINDY1	0.224629	4.65597	2.49008	0.0342308	0.20572
Q96QB1	DLC1	0.490104	4.1773	2.4912	0.0341677	0.20572
Q9UBU6	FAM8A1	0.201327	5.7173	2.49036	0.0342148	0.20572
Q12802	AKAP13	-0.152528	5.54372	-2.48806	0.0343449	0.206251
Q9BVN2	RUSC1	-0.224426	5.34431	-2.4842	0.0345637	0.20728
Q9Y4D7	PLXND1	0.234362	5.3759	2.48412	0.0345683	0.20728
O00442	RTCA	0.192723	6.06661	2.4787	0.0348782	0.20898
Q96DP5	MTFMT	0.211372	6.5317	2.47805	0.0349153	0.209046
O43491	EPB41L2	-0.15149	6.05787	-2.47545	0.0350649	0.209469
Q5HYI8	RABL3	0.142692	6.21784	2.47583	0.0350435	0.209469
Q8TAA5	GRPEL2	-0.155074	6.27452	-2.47596	0.0350356	0.209469
O14832	PHYH	0.171386	7.25194	2.47334	0.0351874	0.209802
O14933	UBE2L6	-0.169442	7.09552	-2.47312	0.0351998	0.209802
Q15311	RALBP1	0.21749	5.53845	2.47383	0.035159	0.209802
P06737	PYGL	-0.186424	6.895	-2.47146	0.035296	0.209964
P20042	EIF2S2	-0.300388	6.69028	-2.47205	0.0352618	0.209964
Q08211	DHX9	0.145396	7.40884	2.47129	0.0353061	0.209964
P54646	PRKAA2	0.387159	3.30108	2.46959	0.0354049	0.21003
Q8WV22	NSMCE1	-0.194582	5.46508	-2.46929	0.0354226	0.21003
Q96CN9	GCC1	-0.134324	6.26034	-2.47054	0.0353495	0.21003
Q9P016	THYN1	0.200374	7.26478	2.46993	0.035385	0.21003
Q9UJ70	NAGK	-0.15488	7.4398	-2.4671	0.0355502	0.210629
Q5JTZ9	AARS2	0.180353	6.33892	2.46637	0.0355931	0.210648
Q9NP73	ALG13	0.331654	4.56999	2.46615	0.0356061	0.210648
Q15366	PCBP2	-0.183377	6.91764	-2.46447	0.0357045	0.211073
A5D8V6	VPS37C	-0.199138	4.71001	-2.46302	0.0357899	0.211108
O95297	MPZL1	0.247168	5.44684	2.46377	0.0357456	0.211108
Q6ZTW0	TPGS1	0.28147	4.06194	2.46341	0.0357672	0.211108
Q6PJ69	TRIM65	-0.249666	5.86899	-2.45975	0.035983	0.212089
Q9H6A9	PCNX3	0.162532	5.92133	2.45794	0.0360903	0.212442
Q9NVH2	INTS7	0.171036	6.43855	2.45784	0.0360962	0.212442
P62195	PSMC5	-0.128182	6.73005	-2.45735	0.0361252	0.212455
Q12981	BNIP1	0.150925	7.39297	2.45576	0.0362201	0.212615
Q13509	TUBB3	-0.156719	5.89014	-2.45555	0.0362324	0.212615
Q5VZM2	RRAGB	0.269433	5.65735	2.4564	0.0361818	0.212615
P56181	NDUFV3	-0.184765	6.87579	-2.45447	0.0362971	0.212838
Q69YU5	C12orf73	0.178022	8.07503	2.45307	0.0363807	0.213171
O43502	RAD51C	-0.461561	3.2633	-2.44741	0.036721	0.214503
P32456	GBP2	0.275032	5.57332	2.44661	0.0367697	0.214503
Q8NFH8	REPS2	0.229442	5.11177	2.448	0.0366854	0.214503
Q96LD4	TRIM47	-0.205203	5.69942	-2.44773	0.036702	0.214503
Q9UBV7	B4GALT7	-0.189323	5.01718	-2.44857	0.0366514	0.214503
Q9UJV9	DDX41	-0.136078	6.54945	-2.44673	0.0367625	0.214503
Q6ZXV5	TMTC3	0.15298	6.36403	2.44553	0.0368352	0.214571
Q9BU23	LMF2	0.240221	6.12554	2.44578	0.0368198	0.214571
O00212	RHOD	0.230519	5.559	2.44485	0.0368762	0.214653
O00142	TK2	0.337444	4.25804	2.44307	0.0369845	0.21474
O95870	ABHD16A	0.123499	6.44075	2.44275	0.037004	0.21474
Q06546	GABPA	-0.241495	6.12335	-2.44194	0.037053	0.21474
Q8WUX2	CHAC2	-0.169105	6.79453	-2.44373	0.0369441	0.21474
Q8WXX5	DNAJC9	-0.173119	7.78127	-2.44227	0.0370333	0.21474
Q9BUP3	HTATIP2	-0.187776	7.59756	-2.44218	0.0370388	0.21474
Q2PZI1	DPY19L1	0.180806	7.92982	2.4407	0.0371289	0.215024
P61457	PCBD1	-0.19373	6.71837	-2.43801	0.0372935	0.21582
P56385	ATP5ME	0.158614	10.3378	2.4369	0.037362	0.215903
Q96BY6	DOCK10	1.14605	2.38945	2.43732	0.0373362	0.215903
Q8N0Z3	SPICE1	-0.219938	4.60648	-2.43594	0.0374206	0.215932
Q96HW7	INTS4	0.149873	6.75879	2.43593	0.0374214	0.215932
Q92793	CREBBP	0.157372	5.887	2.43546	0.0374505	0.215944
Q15329	E2F5	0.169251	5.2907	2.43451	0.037509	0.216125
Q96GS4	BORCS6	0.163845	6.53177	2.434	0.0375404	0.216149
O15068	MCF2L	0.251977	4.75687	2.43241	0.0376386	0.216245
P08779	KRT16	-0.367814	3.81978	-2.43245	0.0376364	0.216245
Q9H0F6	SHARPIN	-0.212241	6.81134	-2.43299	0.0376027	0.216245
O95232	LUC7L3	0.247887	6.32859	2.42901	0.0378497	0.217146
Q8IWY8	ZSCAN29	0.43878	2.88756	2.42901	0.0378498	0.217146
P07195	LDHB	0.222628	5.62323	2.42854	0.0378793	0.217158
Q96BW5	PTER	0.616223	4.44332	2.42596	0.0380407	0.217871
Q96HY7	DHTKD1	0.183458	6.94011	2.42567	0.0380583	0.217871
Q9NWM3	CUEDC1	0.194303	3.68592	2.42521	0.0380874	0.217881
Q6N069	NAA16	-0.203307	5.00083	-2.42426	0.038147	0.218065
Q13472	TOP3A	-0.187845	5.79409	-2.42343	0.0381991	0.218206
Q96RT8	TUBGCP5	-0.196311	4.18083	-2.42295	0.0382294	0.218223
Q9H2V7	SPNS1	-0.161723	6.88404	-2.4222	0.0382767	0.218336
P0DJ07	PET100	0.17866	7.30616	2.41716	0.0385949	0.218395
Q12846	STX4	-0.151361	6.36021	-2.41898	0.03848	0.218395
Q15813	TBCE	-0.160168	6.98404	-2.41629	0.0386501	0.218395
Q5VWQ0	RSBN1	0.172248	5.61091	2.41712	0.0385975	0.218395
Q6DKK2	TTC19	0.184537	7.10476	2.41925	0.0384627	0.218395
Q8IZE3	SCYL3	-0.175028	5.40238	-2.41663	0.0386286	0.218395
Q8N6H7	ARFGAP2	-0.197844	6.25496	-2.42046	0.0383864	0.218395
Q96PV6	LENG8	0.200107	5.9833	2.42048	0.0383847	0.218395
Q9BQT8	SLC25A21	0.349365	4.3546	2.41732	0.0385847	0.218395
Q9BXS9	SLC26A6	0.288915	5.54445	2.42024	0.0384	0.218395
Q9NQV6	PRDM10	0.170389	7.03644	2.41628	0.0386513	0.218395
Q9NTX7	RNF146	-0.258384	5.29334	-2.41633	0.0386477	0.218395
Q9UKS6	PACSIN3	0.144255	6.81349	2.41597	0.038671	0.218395
Q9UNL2	SSR3	0.163902	6.77585	2.41703	0.0386034	0.218395
P62633	CNBP	-0.228144	7.92316	-2.4131	0.0388538	0.219272
Q8NB78	KDM1B	0.445259	4.16576	2.41195	0.0389272	0.219531
O95573	ACSL3	-0.149932	6.26423	-2.41093	0.0389927	0.219744
Q9NX55	HYPK	-0.509224	7.35996	-2.40977	0.0390672	0.220009
Q9Y2A7	NCKAP1	0.152645	6.3589	2.40828	0.039163	0.220392
P55317	FOXA1	0.174586	6.24555	2.40724	0.03923	0.220457
Q14849	STARD3	0.17558	6.86499	2.40764	0.039204	0.220457
Q9GZP8	C19orf33	-0.172094	8.20975	-2.40666	0.0392676	0.220513
Q00325	SLC25A3	0.150743	8.10439	2.4059	0.0393165	0.220633
P18858	LIG1	0.325327	5.54844	2.40443	0.0394119	0.221012
O15321	TM9SF1	-0.130239	6.52105	-2.40195	0.0395726	0.221757
Q9Y5T4	DNAJC15	-0.219111	5.43113	-2.40129	0.0396159	0.221843
Q8NI08	NCOA7	-0.273524	3.85447	-2.40062	0.0396593	0.221931
Q9UBP6	METTL1	-0.120459	6.39677	-2.40019	0.0396873	0.221931
Q8TDP1	RNASEH2C	-0.190279	5.89292	-2.39888	0.0397732	0.222255
Q11201	ST3GAL1	-0.20246	5.92539	-2.39763	0.0398553	0.222402
Q9Y5X2	SNX8	0.182854	6.31983	2.39801	0.0398302	0.222402
O15427	SLC16A3	0.170552	5.63809	2.39692	0.0399018	0.222505
Q16739	UGCG	0.268437	5.5355	2.39553	0.0399928	0.222701
Q9UPM8	AP4E1	-0.142383	5.69484	-2.39569	0.0399826	0.222701
P19784	CSNK2A2	0.129455	7.53381	2.39403	0.0400914	0.223094
Q15119	PDK2	-0.160895	4.90129	-2.39336	0.040136	0.223178
Q15691	MAPRE1	-0.125877	8.50543	-2.39296	0.0401626	0.223178
Q8NFF5	FLAD1	0.135997	6.21179	2.39244	0.0401963	0.223184
Q9BRR6	ADPGK	-0.234724	6.76302	-2.39209	0.0402197	0.223184
P21266	GSTM3	-0.188891	8.38207	-2.39081	0.0403049	0.223501
O75882	ATRN	-0.142117	6.07556	-2.38977	0.0403736	0.223727
Q92804	TAF15	0.215032	7.10373	2.38888	0.0404325	0.223897
P32969	RPL9P9	-0.148843	7.18155	-2.38822	0.0404768	0.223987
P32969	RPL9	-0.148843	7.18155	-2.38822	0.0404768	0.223987
P32969	RPL9P7	-0.148843	7.18155	-2.38822	0.0404768	0.223987
P32969	RPL9P8	-0.148843	7.18155	-2.38822	0.0404768	0.223987
Q9H330	TMEM245	0.204328	5.72229	2.38726	0.0405407	0.224185
O00410	IPO5	0.169157	6.76152	2.38325	0.0408085	0.225352
P54259	ATN1	0.148499	8.31244	2.3834	0.0407989	0.225352
P62312	LSM6	-0.141931	6.67366	-2.38161	0.0409191	0.225806
P57105	SYNJ2BP	-0.194928	6.70398	-2.3788	0.0411082	0.226693
P29317	EPHA2	-0.371708	3.68342	-2.37672	0.0412491	0.227313
A6NED2	RCCD1	0.149164	6.47274	2.37237	0.0415454	0.228205
Q70E73	RAPH1	-0.351395	5.15619	-2.37309	0.0414962	0.228205
Q8ND76	CCNY	0.148502	6.61699	2.37204	0.0415677	0.228205
Q9NPR9	GPR108	0.118307	7.46785	2.37182	0.0415829	0.228205
Q9UDW3	ZMAT5	0.29601	5.30836	2.37188	0.0415786	0.228205
Q9Y232	CDYL	0.170732	5.95358	2.372	0.0415708	0.228205
Q5TEA3	C20orf194	-0.521859	3.3361	-2.37056	0.0416689	0.228519
Q15043	SLC39A14	0.204247	5.44336	2.37003	0.0417054	0.228562
P53990	IST1	0.153406	6.53302	2.36877	0.0417915	0.228616
Q96KG9	SCYL1	-0.134611	7.4233	-2.36863	0.0418014	0.228616
Q9BZM5	ULBP2	0.279532	5.25343	2.36896	0.0417789	0.228616
Q96EK5	KIF1BP	-0.162042	6.60099	-2.36551	0.0420167	0.229556
Q96HM7	PCED1B	-0.669944	1.62847	-2.3653	0.042031	0.229556
Q6NUK4	REEP3	0.34842	5.98195	2.36385	0.0421315	0.229947
Q9UPN4	CEP131	-0.131364	6.13832	-2.36341	0.0421614	0.229953
Q8NAF0	ZNF579	-0.188507	4.92985	-2.36276	0.0422065	0.230041
Q96HS1	PGAM5	0.164108	8.7678	2.36143	0.0422994	0.23039
Q587I9	SFT2D3	0.11762	7.75518	2.35924	0.0424518	0.231062
Q6NV74	KIAA1211L	0.322673	4.61348	2.35846	0.0425058	0.231198
Q6ZS30	NBEAL1	0.207737	4.87293	2.35804	0.0425356	0.231202
P28062	PSMB8	-0.173077	5.12456	-2.35713	0.0425988	0.231388
O00220	TNFRSF10A	0.211314	5.02854	2.35653	0.0426411	0.23146
Q13371	PDCL	-0.213054	4.29925	-2.356	0.0426783	0.231503
P51809	VAMP7	-0.141878	6.58097	-2.35555	0.0427095	0.231515
Q96QG7	MTMR9	-0.210781	4.85487	-2.35485	0.0427586	0.231624
Q641Q2	WASHC2A	-0.173864	6.17962	-2.35276	0.0429063	0.232137
Q8IVQ6	ZDHHC21	0.140179	7.38429	2.3523	0.0429384	0.232137
Q9BW61	DDA1	0.16984	6.44427	2.35227	0.0429408	0.232137
P00973	OAS1	-0.524736	3.00189	-2.35179	0.0429746	0.232162
Q9Y3E0	GOLT1B	0.177729	5.96977	2.34909	0.0431652	0.233034
Q96FW1	OTUB1	-0.132147	8.17393	-2.34693	0.0433194	0.233676
Q9Y597	KCTD3	-0.124705	5.59542	-2.3466	0.0433428	0.233676
P48382	RFX5	-0.208299	5.35961	-2.34587	0.0433943	0.233795
O75128	COBL	0.199069	4.56554	2.34496	0.0434596	0.233881
Q96EU6	RRP36	0.165628	6.67015	2.34483	0.043469	0.233881
P35244	RPA3	0.151539	6.25033	2.3437	0.0435498	0.234158
Q8N5I4	DHRSX	-0.13759	6.75709	-2.34177	0.0436878	0.234741
Q13206	DDX10	0.167603	6.99205	2.34095	0.0437471	0.234901
Q6PD74	AAGAB	-0.187705	7.2	-2.34045	0.0437824	0.234932
P15056	BRAF	-0.241682	4.224	-2.33969	0.0438377	0.23507
Q6ZNA1	ZNF836	-0.465986	3.9255	-2.33912	0.0438786	0.235131
P08237	PFKM	0.216552	6.3283	2.33794	0.0439635	0.235163
P78527	PRKDC	0.179539	7.12089	2.33781	0.0439731	0.235163
Q8IY37	DHX37	0.233118	5.63204	2.33862	0.0439144	0.235163
O14641	DVL2	-0.206636	5.62563	-2.33659	0.0440608	0.235313
P42773	CDKN2C	-0.221291	5.118	-2.33578	0.0441201	0.235313
Q8NDD1	C1orf131	0.210399	6.81329	2.33697	0.044034	0.235313
Q8TCT9	HM13	0.211785	7.5991	2.3347	0.044198	0.235313
Q9GZT6	CCDC90B	-0.178497	7.11107	-2.33488	0.0441852	0.235313
Q9NVR2	INTS10	0.144651	6.14771	2.33456	0.0442081	0.235313
Q9P2M7	CGN	-0.150091	7.31402	-2.33589	0.0441117	0.235313
Q9UBN7	HDAC6	-0.281518	5.24859	-2.33415	0.0442384	0.235318
Q5SRI9	MANEA	0.394398	3.61567	2.33061	0.044496	0.236163
Q5T013	HYI	0.221616	4.75608	2.33034	0.0445159	0.236163
Q9HAV0	GNB4	0.17502	6.48956	2.33055	0.0445004	0.236163
Q9Y371	SH3GLB1	-0.149215	7.69599	-2.33142	0.0444367	0.236163
Q13416	ORC2	0.208715	6.45775	2.32881	0.044628	0.2366
Q8N7R7	CCNYL1	0.368094	3.54695	2.32687	0.0447705	0.237197
P82094	TMF1	-0.140937	6.47601	-2.32579	0.0448496	0.237458
Q6VMQ6	ATF7IP	0.1887	5.42714	2.32445	0.0449489	0.237668
Q9Y3B7	MRPL11	-0.26976	7.73317	-2.32451	0.044944	0.237668
Q9Y3L5	RAP2C	0.157696	6.72081	2.3238	0.0449968	0.237763
O75044	SRGAP2	-0.135515	7.12386	-2.32293	0.0450606	0.237841
Q9NS91	RAD18	-0.345925	6.00231	-2.32279	0.0450713	0.237841
Q15697	ZNF174	-0.566461	5.19537	-2.3223	0.0451074	0.237874
P04004	VTN	-0.376292	7.77206	-2.31873	0.0453724	0.238797
P12004	PCNA	-0.151867	7.84251	-2.31917	0.0453402	0.238797
Q8WW59	SPRYD4	0.310032	8.04925	2.31895	0.0453563	0.238797
Q5T1C6	THEM4	-0.308587	4.74446	-2.31799	0.0454278	0.238931
Q8IY18	SMC5	0.196501	4.6073	2.31659	0.0455323	0.239165
Q8WVI0	SMIM4	0.348337	6.08979	2.31687	0.0455112	0.239165
Q8NAT1	POMGNT2	-0.2311	5.11219	-2.31615	0.0455651	0.239179
O95453	PARN	0.12952	7.94007	2.31571	0.0455984	0.239196
Q17RY0	CPEB4	-0.140031	6.69296	-2.31524	0.0456337	0.239224
P62879	GNB2	0.218639	4.9929	2.31461	0.0456806	0.239312
P51946	CCNH	0.156584	7.455	2.31293	0.045807	0.239817
O95298	NDUFC2	-0.131813	7.63109	-2.31229	0.0458552	0.239911
O75915	ARL6IP5	0.165453	5.83061	2.31175	0.0458955	0.239964
P23193	TCEA1	-0.148914	7.75992	-2.3112	0.0459375	0.240026
Q9BY77	POLDIP3	0.137324	6.70806	2.30973	0.0460479	0.240288
Q9NVN8	GNL3L	0.156066	5.98475	2.31007	0.0460225	0.240288
Q7L5Y9	MAEA	0.248251	5.98889	2.30815	0.0461675	0.240754
O14787	TNPO2	0.516461	5.71395	2.30672	0.046276	0.240989
Q9BTW9	TBCD	-0.129591	5.72023	-2.30627	0.0463106	0.240989
Q9BW66	CINP	-0.153914	5.76915	-2.30596	0.0463336	0.240989
Q9NVK5	FGFR1OP2	0.209156	5.16098	2.30642	0.0462992	0.240989
Q9H5Q4	TFB2M	0.205459	6.923	2.30489	0.0464151	0.241255
Q8NBK3	SUMF1	0.143697	6.3334	2.30408	0.0464768	0.241419
O75436	VPS26A	-0.147926	7.44747	-2.30292	0.0465657	0.241565
Q9NUB1	ACSS1	0.162446	5.70227	2.30299	0.0465607	0.241565
Q8NFZ8	CADM4	0.262598	4.62934	2.30192	0.0466421	0.241804
P16070	CD44	0.139152	5.78218	2.30016	0.0467769	0.241862
P28838	LAP3	-0.132326	7.43038	-2.30086	0.0467233	0.241862
P50219	MNX1	0.158338	5.71951	2.30098	0.0467139	0.241862
Q8N9F7	GDPD1	0.374653	5.82021	2.29992	0.0467955	0.241862
Q8NHZ8	CDC26	-0.151978	6.98538	-2.29949	0.0468288	0.241862
Q9UPT5	EXOC7	-0.163041	7.08721	-2.2994	0.0468355	0.241862
Q00577	PURA	-0.147268	6.79002	-2.29546	0.0471391	0.243272
Q99426	TBCB	-0.147032	7.17268	-2.29431	0.047228	0.243448
Q9BQ70	TCF25	-0.226014	5.79881	-2.29423	0.0472344	0.243448
Q8NBN3	TMEM87A	0.190282	7.03471	2.29342	0.0472971	0.243614
Q86XP3	DDX42	0.239464	6.8542	2.29239	0.047377	0.24371
Q9NZC7	WWOX	0.212781	4.50098	2.29269	0.0473541	0.24371
O94782	USP1	-0.46007	3.69491	-2.29027	0.047542	0.244401
Q99259	GAD1	-0.239471	4.81931	-2.28957	0.0475968	0.244421
Q9HAU4	SMURF2	-0.191604	4.50911	-2.28944	0.0476073	0.244421
O00327	ARNTL	0.378428	4.07732	2.28895	0.0476456	0.244449
Q15390	MTFR1	0.162567	7.20293	2.2878	0.0477355	0.244449
Q9BWD1	ACAT2	-0.172929	5.536	-2.28788	0.0477291	0.244449
Q9NRR4	DROSHA	0.201346	5.79221	2.2885	0.0476809	0.244449
P28288	ABCD3	0.178294	7.02398	2.28613	0.0478666	0.244579
P63146	UBE2B	-0.17917	5.51769	-2.28635	0.047849	0.244579
Q15714	TSC22D1	-0.269686	5.39312	-2.28546	0.0479187	0.244579
Q5JVS0	HABP4	-0.221677	5.18758	-2.28568	0.0479017	0.244579
Q9H2K8	TAOK3	-0.286011	5.58864	-2.28513	0.0479452	0.244579
Q9NX58	LYAR	0.117181	7.29114	2.28565	0.0479044	0.244579
Q9BUI4	POLR3C	0.32446	5.13625	2.28341	0.0480808	0.245113
Q02241	KIF23	-0.14831	6.61679	-2.28259	0.0481455	0.245287
O75964	ATP5MG	0.157589	8.45518	2.28189	0.0482005	0.24541
Q7L8J4	SH3BP5L	-0.270074	5.15275	-2.27824	0.0484898	0.246567
Q9H9T3	ELP3	-0.167878	5.37912	-2.27857	0.0484639	0.246567
Q86UL3	GPAT4	-0.168626	5.56423	-2.27763	0.0485385	0.246626
Q9NVQ4	FAIM	0.238162	5.17087	2.27732	0.0485633	0.246626
P05388	RPLP0	-0.128653	6.62797	-2.27683	0.0486018	0.246664
P12259	F5	-0.328622	7.03442	-2.27264	0.0489372	0.246914
P53004	BLVRA	-0.199541	7.10213	-2.27334	0.0488815	0.246914
Q01826	SATB1	0.226841	6.47345	2.27523	0.0487296	0.246914
Q0JRZ9	FCHO2	-0.160419	4.79686	-2.2727	0.0489324	0.246914
Q14444	CAPRIN1	0.128696	8.08437	2.27234	0.048961	0.246914
Q14690	PDCD11	0.146746	7.15919	2.27281	0.0489238	0.246914
Q6PCB6	ABHD17C	0.18899	5.46045	2.27484	0.048761	0.246914
Q8NCE0	TSEN2	0.233802	6.38962	2.27279	0.0489252	0.246914
Q9H6Y2	WDR55	0.202191	7.412	2.27476	0.0487674	0.246914
Q9Y3P9	RABGAP1	-0.129009	7.06028	-2.27256	0.0489433	0.246914
Q66K14	TBC1D9B	-0.135133	6.23741	-2.2701	0.0491413	0.247509
Q8N1Q1	CA13	0.2387	5.22154	2.27015	0.0491374	0.247509
Q70Z53	FRA10AC1	-0.211261	6.64175	-2.26891	0.0492374	0.247837
Q76FK4	NOL8	0.215731	4.51009	2.26845	0.0492747	0.247868
Q86YD1	PTOV1	-0.270777	4.07796	-2.26796	0.0493141	0.247909
Q9HCC0	MCCC2	0.165733	7.99686	2.26754	0.049348	0.247923
O14896	IRF6	0.155873	6.02095	2.26637	0.0494426	0.248085
Q86W42	THOC6	-0.129706	6.47077	-2.2666	0.0494245	0.248085
Q58WW2	DCAF6	0.151271	6.35908	2.26553	0.0495112	0.248273
Q9P035	HACD3	0.111079	8.21397	2.26258	0.0497507	0.249317
O60566	BUB1B	-0.171174	4.97905	-2.26106	0.0498754	0.249535
O75695	RP2	0.242124	7.03575	2.26129	0.0498565	0.249535
P27986	PIK3R1	0.120045	5.36733	2.25963	0.0499926	0.249535
Q8IXQ6	PARP9	-0.275235	5.53844	-2.25994	0.0499671	0.249535
Q8TEU7	RAPGEF6	-0.165409	5.8634	-2.26069	0.0499057	0.249535
Q9NVP1	DDX18	0.134714	7.1339	2.25925	0.0500231	0.249535
Q9Y2E5	MAN2B2	0.216212	5.25376	2.25921	0.0500264	0.249535
Q9Y6U3	SCIN	-0.232437	6.64616	-2.25899	0.0500449	0.249535
Q8WWA1	TMEM40	-0.451663	6.04513	-2.25395	0.0504597	0.251369
Q92766	RREB1	0.131971	5.09061	2.25376	0.0504758	0.251369
Q6R327	RICTOR	-0.168718	4.21146	-2.25209	0.0506139	0.251899
Q15334	LLGL1	0.185263	6.32271	2.25141	0.0506706	0.252024
Q8N8A2	ANKRD44	0.253012	4.03183	2.25053	0.0507431	0.25207
Q9Y450	HBS1L	-0.157928	6.04527	-2.25091	0.0507121	0.25207
A6NK58	LIPT2	0.373296	3.9661	2.24903	0.0508683	0.252534
Q6P2H3	CEP85	-0.323938	4.20185	-2.24738	0.0510058	0.253059
Q9UHL4	DPP7	0.158439	6.06092	2.2465	0.0510797	0.253267
P30536	TSPO	0.199227	8.72338	2.24455	0.0512432	0.25392
O14717	TRDMT1	-0.247235	5.52945	-2.24293	0.0513789	0.254118
O14975	SLC27A2	-0.297508	3.71774	-2.24295	0.0513775	0.254118
P52655	GTF2A1	-0.201583	5.54847	-2.24294	0.0513783	0.254118
Q13177	PAK2	-0.166365	7.73515	-2.24171	0.051482	0.25447
Q9BTE3	MCMBP	0.179549	5.72652	2.24087	0.0515531	0.254663
Q8IZ83	ALDH16A1	0.135797	6.7218	2.24039	0.0515935	0.254705
Q96F63	CCDC97	0.283394	4.71826	2.23914	0.0516994	0.254912
Q96TA2	YME1L1	0.137649	6.81681	2.23931	0.0516848	0.254912
Q9BRS2	RIOK1	-0.285468	4.62685	-2.2379	0.0518046	0.254979
Q9BT40	INPP5K	-0.113823	7.79353	-2.23784	0.051809	0.254979
Q9BZL4	PPP1R12C	-0.207085	4.33876	-2.23817	0.0517815	0.254979
Q13795	ARFRP1	0.195251	6.13994	2.23703	0.0518782	0.255004
Q9NQW6	ANLN	-0.153268	5.86767	-2.23728	0.0518565	0.255004
Q96NC0	ZMAT2	-0.146812	7.79036	-2.23658	0.0519161	0.255033
Q24JP5	TMEM132A	-0.192878	4.36335	-2.236	0.0519654	0.255117
Q8TF76	HASPIN	-0.287355	4.33578	-2.23542	0.052015	0.255204
Q10472	GALNT1	0.1242	6.62333	2.23472	0.0520747	0.255339
O75475	PSIP1	0.215684	7.48826	2.23351	0.0521782	0.255375
Q1ZZU3	SWI5	-0.270137	4.65877	-2.23365	0.0521661	0.255375
Q9BVM4	GGACT	0.210032	6.60255	2.23384	0.0521501	0.255375
Q15907	RAB11B	0.131086	7.38499	2.23311	0.0522122	0.255384
O00231	PSMD11	-0.12591	7.55347	-2.23235	0.052277	0.255442
Q08380	LGALS3BP	-0.207477	6.5937	-2.23185	0.0523203	0.255442
Q8NC44	RETREG2	0.228852	6.15102	2.23213	0.0522956	0.255442
Q92925	SMARCD2	0.155323	7.22359	2.23034	0.0524491	0.255758
Q9Y4A5	TRRAP	0.179824	5.55047	2.23056	0.0524306	0.255758
P55789	GFER	-0.198859	5.57285	-2.22976	0.0524995	0.255847
P57723	PCBP4	-0.195752	5.68295	-2.22889	0.0525738	0.256052
Q02156	PRKCE	0.130604	5.38294	2.2274	0.0527029	0.256367
Q5JS54	PSMG4	0.27017	6.1873	2.22769	0.0526772	0.256367
Q6PCB0	VWA1	-0.382014	3.36896	-2.22696	0.0527408	0.256395
Q9NRY4	ARHGAP35	-0.173772	5.79283	-2.22413	0.0529856	0.257279
Q9Y3B2	EXOSC1	0.136028	6.72546	2.22411	0.0529872	0.257279
Q8WUF8	FAM172A	0.1059	6.71332	2.22333	0.0530552	0.257452
O00623	PEX12	0.344612	3.09655	2.2214	0.0532227	0.25748
P00492	HPRT1	0.28469	6.19548	2.22217	0.0531558	0.25748
Q13287	NMI	-0.215755	6.28897	-2.22155	0.0532094	0.25748
Q96J02	ITCH	0.179404	5.26706	2.22234	0.0531407	0.25748
Q9H7E2	TDRD3	-0.18385	3.92568	-2.22184	0.0531845	0.25748
Q96H78	SLC25A44	0.344395	5.29363	2.22082	0.0532737	0.25757
Q8N8Q3	ENDOV	0.160558	5.96452	2.21999	0.0533452	0.25776
Q3L8U1	CHD9	-0.263336	4.43647	-2.21846	0.0534793	0.257787
Q6N075	MFSD5	0.174761	6.63646	2.21832	0.0534915	0.257787
Q96E52	OMA1	0.19133	5.83496	2.21808	0.0535127	0.257787
Q9NWV4	C1orf123	-0.191301	6.28158	-2.21828	0.0534951	0.257787
Q9Y5U9	IER3IP1	0.112381	7.5233	2.21884	0.0534462	0.257787
Q8NAX2	KDF1	0.185678	4.80143	2.21748	0.0535654	0.257884
A2RUS2	DENND3	-0.291991	3.96284	-2.2161	0.0536861	0.258017
P53634	CTSC	0.168674	4.88536	2.21592	0.0537023	0.258017
P53671	LIMK2	-0.199345	5.36681	-2.21553	0.0537361	0.258017
Q8IV08	PLD3	0.146421	6.57574	2.21532	0.0537548	0.258017
Q96DR7	ARHGEF26	0.418811	4.2036	2.21635	0.0536645	0.258017
Q13885	TUBB2A	0.134897	8.75991	2.21383	0.0538859	0.258017
Q8WVM8	SCFD1	-0.134101	6.62525	-2.21483	0.0537978	0.258017
Q9GZN8	C20orf27	-0.187288	5.31745	-2.21348	0.0539169	0.258017
Q9NUL3	STAU2	0.155486	6.71817	2.2138	0.0538892	0.258017
Q9NZL4	HSPBP1	-0.157854	5.57692	-2.2136	0.0539064	0.258017
Q8IZ69	TRMT2A	0.175818	5.34679	2.21254	0.0539999	0.258139
Q9Y3R5	DOPEY2	0.184372	4.9357	2.21246	0.0540073	0.258139
P46527	CDKN1B	0.189982	4.931	2.21168	0.0540758	0.258312
Q3SXM5	HSDL1	0.132105	6.97575	2.21119	0.0541192	0.258364
Q6P1S2	C3orf33	0.173365	6.04628	2.21018	0.0542089	0.258637
Q2PPJ7	RALGAPA2	0.260805	4.47437	2.20959	0.0542608	0.25873
Q2TAY7	SMU1	0.171622	6.75171	2.20898	0.0543158	0.258837
Q8N442	GUF1	0.164791	5.9061	2.20847	0.0543608	0.258896
Q8N961	ABTB2	-0.55256	2.8936	-2.20748	0.0544488	0.259161
P31947	SFN	-0.138999	8.71596	-2.20294	0.0548548	0.260378
P42575	CASP2	-0.204008	5.49882	-2.20244	0.0548999	0.260378
P54803	GALC	0.280813	5.9944	2.20261	0.0548841	0.260378
Q96S06	LMF1	0.288319	3.80876	2.20243	0.0549008	0.260378
Q9HD15	SRA1	-0.166599	8.49506	-2.2027	0.0548764	0.260378
Q9P003	CNIH4	0.171221	6.4419	2.20313	0.054838	0.260378
O95070	YIF1A	0.181232	5.01667	2.2008	0.0550468	0.26045
P31150	GDI1	-0.230837	6.9907	-2.20183	0.0549548	0.26045
Q13873	BMPR2	0.238854	4.2322	2.20084	0.0550434	0.26045
Q9H000	MKRN2	-0.155499	5.66847	-2.20138	0.0549945	0.26045
Q14451	GRB7	-0.157434	5.12784	-2.19868	0.0552384	0.261032
Q71F23	CENPU	0.16747	5.6821	2.19895	0.0552143	0.261032
Q7KZN9	COX15	0.162229	6.48099	2.19835	0.0552681	0.261032
Q14147	DHX34	0.237205	3.92442	2.19786	0.0553119	0.261084
Q9UHR5	SAP30BP	-0.132811	7.08589	-2.19718	0.0553736	0.26122
O15213	WDR46	0.164599	6.22616	2.19578	0.0555008	0.261356
O60683	PEX10	0.232736	4.83665	2.19587	0.055493	0.261356
Q8N6N3	C1orf52	0.702738	3.71121	2.19588	0.0554917	0.261356
Q96JM2	ZNF462	-0.381999	4.77022	-2.19521	0.0555521	0.261443
Q8IWB7	WDFY1	0.114854	6.62319	2.19393	0.055669	0.261838
Q13561	DCTN2	-0.150701	7.54164	-2.19298	0.0557558	0.262002
Q96S55	WRNIP1	0.123999	6.85277	2.19282	0.0557697	0.262002
Q8WVB6	CHTF18	0.275319	5.54112	2.192	0.0558452	0.262202
O75781	PALM	0.331343	5.56749	2.1878	0.0562299	0.262339
P20338	RAB4A	0.205494	5.37509	2.19057	0.0559756	0.262339
P57060	RWDD2B	0.206094	4.70372	2.19094	0.0559417	0.262339
P68036	UBE2L3	-0.301635	8.74224	-2.18736	0.0562697	0.262339
Q02252	ALDH6A1	0.167656	8.11283	2.18756	0.0562512	0.262339
Q12805	EFEMP1	-0.131377	6.09446	-2.18955	0.0560689	0.262339
Q8IXQ3	C9orf40	-0.250435	4.80688	-2.18782	0.0562274	0.262339
Q969X6	UTP4	0.149284	6.90018	2.18886	0.0561323	0.262339
Q96EI5	TCEAL4	-0.13545	6.77132	-2.18949	0.0560745	0.262339
Q96NY7	CLIC6	-0.233581	6.55276	-2.19015	0.0560136	0.262339
Q9NSK0	KLC4	-0.162474	5.71373	-2.1886	0.0561558	0.262339
Q9UBI6	GNG12	0.128466	7.4648	2.18949	0.0560747	0.262339
Q9UJC5	SH3BGRL2	0.35094	3.35978	2.18609	0.0563865	0.26273
Q9UNQ2	DIMT1	0.112656	6.75938	2.18526	0.056463	0.262933
Q14956	GPNMB	-0.156163	6.95224	-2.18477	0.056509	0.262993
O14964	HGS	-0.391967	6.19612	-2.18215	0.0567512	0.262999
P10599	TXN	-0.927394	6.35889	-2.18239	0.0567289	0.262999
Q13490	BIRC2	0.200069	5.99742	2.18218	0.0567486	0.262999
Q8N4J0	CARNMT1	0.199369	6.40539	2.18161	0.056801	0.262999
Q969S8	HDAC10	0.19021	4.75018	2.18196	0.0567685	0.262999
Q9H4A3	WNK1	-0.153793	7.43835	-2.18154	0.0568075	0.262999
Q9UBB4	ATXN10	-0.235098	7.05217	-2.18334	0.0566407	0.262999
Q9UHE8	STEAP1	0.234979	5.8311	2.1831	0.0566634	0.262999
Q9UK58	CCNL1	0.246639	5.3813	2.18407	0.0565733	0.262999
Q9BRL6	SRSF8	0.532644	2.88098	2.18086	0.0568713	0.263141
O95571	ETHE1	-0.137686	5.57576	-2.17941	0.0570057	0.263476
Q86UT6	NLRX1	0.149463	6.40167	2.17911	0.0570341	0.263476
Q8N4N3	KLHL36	0.181718	6.44856	2.17866	0.0570759	0.263476
Q8WUH2	TGFBRAP1	-0.136207	5.72775	-2.17899	0.0570445	0.263476
P22413	ENPP1	-0.141372	5.11911	-2.17732	0.0572008	0.263727
P27105	STOM	0.125718	7.55995	2.17767	0.0571677	0.263727
P61619	SEC61A1	0.181161	8.07815	2.17605	0.0573199	0.263727
Q7Z465	BNIPL	0.145749	5.93868	2.17595	0.0573292	0.263727
Q9UQB8	BAIAP2	0.145711	7.02047	2.17615	0.0573106	0.263727
Q9Y2D5	AKAP2	0.18305	4.00008	2.17615	0.05731	0.263727
Q96QE3	ATAD5	0.230755	6.13203	2.1751	0.057409	0.263797
Q9NQS7	INCENP	0.198149	4.87387	2.17472	0.0574438	0.263797
Q9NYJ8	TAB2	-0.219973	4.75936	-2.17473	0.0574437	0.263797
O95470	SGPL1	0.150285	6.63204	2.17229	0.0576722	0.264694
Q06124	PTPN11	-0.211395	7.31523	-2.17122	0.0577731	0.265004
P62851	RPS25	-0.151331	7.23289	-2.1708	0.0578127	0.265033
Q6IBS0	TWF2	-0.208632	6.46556	-2.16959	0.0579275	0.265406
Q9H3P2	NELFA	0.227524	6.75022	2.16735	0.05814	0.266074
Q9Y3A2	UTP11	0.188244	5.79631	2.16751	0.0581241	0.266074
P04792	HSPB1	-0.131891	9.03988	-2.16612	0.0582569	0.266279
P52657	GTF2A2	-0.2348	8.25334	-2.16563	0.0583036	0.266279
Q9UMR2	DDX19B	-0.178705	6.76429	-2.16547	0.0583186	0.266279
Q9Y3B9	RRP15	-0.231979	5.80222	-2.16582	0.0582848	0.266279
Q9UBT7	CTNNAL1	-0.200336	5.2723	-2.16253	0.0585991	0.267407
O75665	OFD1	-0.20325	3.69588	-2.16206	0.0586444	0.26746
P33552	CKS2	-0.166133	6.78992	-2.16078	0.0587665	0.267599
P68371	TUBB4B	-0.126512	8.47042	-2.16067	0.0587778	0.267599
Q969R2	OSBP2	-0.194421	5.55138	-2.15999	0.0588429	0.267599
Q9H2P9	DPH5	0.186218	5.71073	2.16	0.0588416	0.267599
Q9H8W4	PLEKHF2	-0.127431	7.1063	-2.16111	0.0587348	0.267599
O95602	POLR1A	0.127886	5.22505	2.15932	0.058907	0.267738
Q9UNF0	PACSIN2	-0.134336	7.08376	-2.15897	0.0589409	0.267739
Q04721	NOTCH2	0.142509	5.55719	2.15831	0.0590039	0.267872
P04920	SLC4A2	-0.227388	4.30036	-2.15741	0.059091	0.268115
P25098	GRK2	-0.140108	5.68101	-2.15656	0.0591728	0.268333
P49281	SLC11A2	-0.11028	6.42783	-2.15397	0.0594235	0.268557
Q2M2I5	KRT24	-0.771982	2.79969	-2.15396	0.0594246	0.268557
Q86YR5	GPSM1	-0.201281	5.22636	-2.15445	0.0593768	0.268557
Q8N5U6	RNF10	-0.152673	5.17701	-2.15452	0.0593702	0.268557
Q96EV8	DTNBP1	-0.122981	7.59287	-2.15458	0.0593641	0.268557
Q99584	S100A13	-0.1282	8.43628	-2.15503	0.0593212	0.268557
P83916	CBX1	-0.169645	7.64285	-2.15323	0.0594953	0.268572
Q86TN4	TRPT1	-0.145468	5.95864	-2.15338	0.0594808	0.268572
O15347	HMGB3	-0.124936	7.53839	-2.15199	0.0596162	0.268661
P09913	IFIT2	-0.431523	3.29482	-2.15213	0.0596025	0.268661
Q03393	PTS	-0.241198	5.08703	-2.15202	0.0596131	0.268661
Q5VTL8	PRPF38B	0.128043	6.36073	2.15094	0.0597184	0.268969
O60507	TPST1	-0.225723	5.68334	-2.14766	0.0600383	0.269102
P17980	PSMC3	-0.131011	7.98845	-2.14793	0.0600126	0.269102
P18887	XRCC1	0.226583	6.91324	2.14815	0.059991	0.269102
Q12767	TMEM94	0.180334	5.27709	2.14944	0.0598648	0.269102
Q13438	OS9	0.148288	6.89725	2.1497	0.0598394	0.269102
Q15648	MED1	-0.148223	6.05766	-2.14915	0.0598928	0.269102
Q27J81	INF2	0.138758	5.92486	2.14752	0.0600519	0.269102
Q96MF7	NSMCE2	-0.153086	6.76089	-2.14873	0.0599334	0.269102
Q9Y2X9	ZNF281	0.197249	7.05015	2.15018	0.0597921	0.269102
Q8IVM0	CCDC50	-0.116843	5.71578	-2.14698	0.0601049	0.269188
Q8IWA4	MFN1	0.147803	5.77716	2.14526	0.0602739	0.269641
Q96K21	ZFYVE19	-0.134464	6.36235	-2.14548	0.060252	0.269641
P20839	IMPDH1	-0.17258	5.39155	-2.14393	0.0604046	0.270012
P43034	PAFAH1B1	-0.143081	7.73793	-2.14201	0.0605941	0.270012
Q14739	LBR	0.170292	7.49604	2.14254	0.0605418	0.270012
Q1ED39	KNOP1	0.152538	6.99537	2.14358	0.0604396	0.270012
Q8N3E9	PLCD3	0.297436	4.40432	2.1422	0.0605753	0.270012
Q92820	GGH	0.164056	8.02086	2.14315	0.0604815	0.270012
Q9HB40	SCPEP1	0.155284	6.93973	2.14224	0.0605712	0.270012
Q9H6K1	C6orf106	-0.161003	4.70266	-2.14068	0.060726	0.270297
Q9P0R6	GSKIP	-0.12786	8.17045	-2.14076	0.0607177	0.270297
Q14703	MBTPS1	0.148608	5.19438	2.13817	0.0609747	0.271252
P12081	HARS	-0.133841	8.23391	-2.13638	0.0611534	0.271405
Q4G0N4	NADK2	0.113548	6.9196	2.13634	0.0611571	0.271405
Q96FX2	DPH3	-0.273408	4.31107	-2.13643	0.0611487	0.271405
Q96Q42	ALS2	-0.270497	5.42531	-2.13628	0.0611635	0.271405
Q9Y6R9	CCDC61	-0.213206	4.54183	-2.13612	0.0611795	0.271405
Q9BSB4	ATG101	-0.363751	5.29786	-2.13558	0.0612327	0.27149
P51571	SSR4	-0.14412	7.58634	-2.13495	0.0612962	0.27162
Q5HYI7	MTX3	0.146919	6.39055	2.13182	0.0616098	0.272858
Q9NWQ8	PAG1	-0.210639	4.50522	-2.13095	0.0616971	0.273093
P62269	RPS18	-0.126473	9.07138	-2.12986	0.0618067	0.273203
Q8TC07	TBC1D15	-0.122175	7.11823	-2.12968	0.0618249	0.273203
Q9Y3E1	HDGFL3	0.281176	5.02723	2.13011	0.0617811	0.273203
P31937	HIBADH	0.155547	7.36518	2.12873	0.0619205	0.273474
O75354	ENTPD6	0.139354	6.26866	2.12656	0.0621396	0.273988
P13645	KRT10	0.67271	5.84616	2.12685	0.0621106	0.273988
Q6ZMB5	TMEM184A	-0.213634	4.1471	-2.12656	0.0621403	0.273988
Q9NZN3	EHD3	-0.252741	4.07205	-2.12608	0.0621889	0.274051
O94952	FBXO21	0.152621	5.73539	2.12552	0.0622456	0.27411
P0CJ78	ZNF865	0.139429	5.83957	2.12459	0.06234	0.27411
Q12849	GRSF1	0.125247	7.32846	2.12463	0.0623361	0.27411
Q9BTD8	RBM42	0.188156	6.77924	2.12463	0.0623353	0.27411
A0FGR8	ESYT2	0.133847	6.33662	2.12286	0.0625155	0.27446
P15529	CD46	0.14386	7.25654	2.12279	0.0625229	0.27446
Q5VW36	FOCAD	0.136138	5.57531	2.12327	0.0624738	0.27446
P49590	HARS2	0.139772	7.62627	2.12171	0.0626325	0.274607
Q15131	CDK10	0.130723	5.38322	2.12145	0.0626598	0.274607
Q30201	HFE	0.123272	7.72372	2.12151	0.0626533	0.274607
O60925	PFDN1	-0.137482	7.92101	-2.12102	0.0627035	0.274647
Q99674	CGREF1	-0.369845	4.4932	-2.12053	0.0627534	0.274714
P43251	BTD	0.239963	5.82446	2.1195	0.0628592	0.275026
P11802	CDK4	0.116179	6.35379	2.11649	0.0631679	0.275039
Q13418	ILK	-0.122486	7.57505	-2.11909	0.0629007	0.275039
Q14165	MLEC	0.141554	8.06956	2.11634	0.0631833	0.275039
Q5T280	SPOUT1	0.189214	5.44212	2.11683	0.063133	0.275039
Q6PIJ6	FBXO38	0.218546	5.27184	2.11729	0.0630855	0.275039
Q8TDQ7	GNPDA2	0.245674	5.17914	2.11605	0.063213	0.275039
Q8WZA9	IRGQ	-0.123847	6.06691	-2.11569	0.0632501	0.275039
Q96FL8	SLC47A1	0.47321	4.07668	2.11878	0.0629326	0.275039
Q96MC6	MFSD14A	0.440317	3.79099	2.11543	0.0632766	0.275039
Q9BZL6	PRKD2	0.259803	4.58837	2.11791	0.0630222	0.275039
Q9NUJ1	ABHD10	0.179474	6.63233	2.11559	0.0632605	0.275039
Q9P032	NDUFAF4	-0.196886	7.85704	-2.11565	0.0632541	0.275039
P21399	ACO1	0.139489	6.39909	2.11428	0.0633953	0.275405
P49754	VPS41	-0.157757	6.27875	-2.10924	0.0639175	0.276467
Q13015	MLLT11	0.784032	2.76896	2.10985	0.0638545	0.276467
Q2TAM9	TUSC1	0.509795	2.68114	2.11093	0.0637421	0.276467
Q3MIX3	ADCK5	0.271545	5.02787	2.10951	0.0638898	0.276467
Q8WVM0	TFB1M	0.174241	5.71345	2.11062	0.0637742	0.276467
Q92604	LPGAT1	0.172903	5.62666	2.11016	0.0638221	0.276467
Q9BSC4	NOL10	0.162819	5.3284	2.10951	0.0638897	0.276467
Q9H3K2	GHITM	0.135218	7.53039	2.10976	0.063864	0.276467
Q66PJ3	ARL6IP4	-0.157227	7.19363	-2.1084	0.064005	0.276545
Q8IYB3	SRRM1	-0.285325	5.88368	-2.10844	0.0640016	0.276545
O75150	RNF40	-0.157672	6.92473	-2.10775	0.0640734	0.27669
O15047	SETD1A	0.123239	4.44457	2.10697	0.0641548	0.276833
P52272	HNRNPM	-0.188379	7.86051	-2.10676	0.0641759	0.276833
P62258	YWHAE	-0.168225	8.56226	-2.10613	0.0642419	0.276967
P78330	PSPH	-0.291893	6.12399	-2.1031	0.06456	0.277862
Q8N5C6	SRBD1	0.18509	5.18118	2.10361	0.0645061	0.277862
Q92871	PMM1	-0.444845	4.67038	-2.10282	0.064589	0.277862
Q9UBL3	ASH2L	0.107922	7.11605	2.10304	0.0645662	0.277862
P26358	DNMT1	0.142713	6.15986	2.10151	0.0647275	0.278307
Q96PU8	QKI	-0.220763	5.7269	-2.10112	0.0647677	0.27833
O00487	PSMD14	-0.1454	6.57454	-2.09979	0.0649086	0.278335
P41440	SLC19A1	0.179473	5.24706	2.0999	0.0648972	0.278335
Q71UM5	RPS27L	0.124203	9.89917	2.09998	0.0648884	0.278335
Q96N66	MBOAT7	0.170008	8.30911	2.10034	0.06485	0.278335
Q15424	SAFB	0.119964	8.15807	2.09907	0.064985	0.278369
Q9H299	SH3BGRL3	-0.147897	6.95586	-2.09905	0.0649865	0.278369
Q6P1L8	MRPL14	-0.157219	7.66126	-2.09803	0.0650942	0.27868
P51948	MNAT1	0.200634	4.47203	2.09492	0.0654243	0.279921
Q6UXN9	WDR82	0.157783	6.2312	2.09457	0.0654625	0.279921
Q8NG11	TSPAN14	0.414786	6.11903	2.09431	0.0654895	0.279921
P57772	EEFSEC	0.200849	6.19774	2.09175	0.0657626	0.280845
Q13315	ATM	0.18753	5.82943	2.09163	0.0657763	0.280845
Q9Y4P1	ATG4B	-0.137616	6.04692	-2.09024	0.0659245	0.281327
P19447	ERCC3	0.117889	6.33368	2.08908	0.066049	0.281474
P25788	PSMA3	-0.201224	8.24936	-2.08828	0.0661355	0.281474
P31276	HOXC13	-0.212509	5.17742	-2.08927	0.0660286	0.281474
Q9H0A8	COMMD4	-0.246915	5.61291	-2.08854	0.066107	0.281474
Q9NUQ9	FAM49B	0.253429	7.5388	2.08876	0.0660834	0.281474
Q92600	CNOT9	-0.146356	6.06237	-2.08779	0.0661874	0.281544
O15078	CEP290	-0.157639	3.65411	-2.08425	0.06657	0.281863
P43686	PSMC4	-0.148624	7.48546	-2.08471	0.0665201	0.281863
P62341	SELENOT	0.138143	6.62468	2.08453	0.0665391	0.281863
Q04726	TLE3	0.238443	5.7465	2.08614	0.0663653	0.281863
Q8IUD2	ERC1	-0.120454	6.36333	-2.08422	0.0665728	0.281863
Q8NCN4	RNF169	-0.143617	5.12789	-2.08432	0.0665626	0.281863
Q9H2Y7	ZNF106	0.137561	4.87214	2.08457	0.0665347	0.281863
Q9UG63	ABCF2	0.127472	7.07668	2.08415	0.0665809	0.281863
Q9Y375	NDUFAF1	0.171018	7.87104	2.08579	0.0664029	0.281863
O75449	KATNA1	-0.174757	6.09628	-2.08249	0.0667606	0.281918
P57735	RAB25	0.21501	5.7378	2.08207	0.0668064	0.281918
Q8WUU5	GATAD1	0.130599	6.30465	2.08233	0.0667775	0.281918
Q96K17	BTF3L4	-0.261449	5.85098	-2.08325	0.0666782	0.281918
Q9NQZ2	UTP3	0.111004	6.05623	2.08262	0.0667462	0.281918
Q9Y5J6	TIMM10B	-0.121967	6.70148	-2.08271	0.0667368	0.281918
O75874	IDH1	0.161446	8.02852	2.08018	0.0670114	0.282334
Q96NY8	NECTIN4	0.163489	6.64175	2.08044	0.0669837	0.282334
Q9P2K8	EIF2AK4	0.165172	6.3136	2.08024	0.0670056	0.282334
Q86Z20	CCDC125	0.171392	4.85651	2.07846	0.0671997	0.282956
Q96QZ7	MAGI1	0.165273	5.08405	2.07785	0.0672655	0.282956
Q99442	SEC62	-0.119357	8.3841	-2.07798	0.0672521	0.282956
Q6P4E1	CASC4	0.260144	7.55026	2.07642	0.0674227	0.283467
P50552	VASP	0.186691	6.9895	2.07602	0.0674667	0.283503
P21912	SDHB	0.136145	8.05577	2.07464	0.0676181	0.283865
Q15008	PSMD6	-0.122575	7.43117	-2.07393	0.0676955	0.283865
Q96RE7	NACC1	0.161935	6.02205	2.07429	0.0676559	0.283865
Q9H089	LSG1	0.147251	7.09496	2.07408	0.0676791	0.283865
P51553	IDH3G	-0.143726	6.75919	-2.07122	0.0679942	0.284668
Q6ZSJ8	C1orf122	-0.152453	6.57205	-2.07142	0.0679718	0.284668
Q9H7F0	ATP13A3	-0.114823	6.19825	-2.07156	0.0679566	0.284668
P46100	ATRX	-0.13733	5.68169	-2.07053	0.0680706	0.284688
Q86V88	MDP1	-0.306832	3.78315	-2.0708	0.0680403	0.284688
O75179	ANKRD17	-0.142162	5.87168	-2.06972	0.0681597	0.284911
O75113	N4BP1	0.139334	5.01283	2.06541	0.0686391	0.286166
O94855	SEC24D	0.191094	5.65005	2.06548	0.0686315	0.286166
Q03164	KMT2A	0.161633	5.43563	2.06564	0.0686133	0.286166
Q13868	EXOSC2	0.156507	6.33245	2.06514	0.0686689	0.286166
Q14186	TFDP1	0.231771	4.81101	2.06412	0.0687827	0.286166
Q15042	RAB3GAP1	-0.113103	6.46413	-2.0648	0.068707	0.286166
Q8IV31	TMEM139	0.595405	1.92196	2.06598	0.0685751	0.286166
Q9BRP8	PYM1	-0.279582	6.8793	-2.06416	0.0687784	0.286166
Q9BWS9	CHID1	0.122928	6.73046	2.06411	0.0687834	0.286166
Q9Y6I8	PXMP4	0.268849	5.01178	2.06283	0.0689272	0.286615
P25686	DNAJB2	-0.126423	6.67117	-2.06149	0.0690776	0.286791
Q6SPF0	SAMD1	0.28934	4.31418	2.06186	0.0690356	0.286791
Q9UHQ9	CYB5R1	0.303444	7.07424	2.06158	0.0690665	0.286791
P30086	PEBP1	0.140455	8.22057	2.06113	0.0691169	0.286805
Q96AC1	FERMT2	-0.14253	6.23506	-2.05917	0.0693373	0.287569
Q9NRC1	ST7-OT3	0.455337	3.69871	2.05736	0.0695421	0.288269
Q9NRC1	ST7	0.455337	3.69871	2.05736	0.0695421	0.288269
Q8WYA6	CTNNBL1	0.164802	6.42722	2.05699	0.0695839	0.288292
Q8N370	SLC43A2	0.131235	6.35785	2.05611	0.0696827	0.288551
O00139	KIF2A	0.126461	7.13195	2.05539	0.0697638	0.288736
Q5T9A4	ATAD3B	-0.630381	3.03825	-2.05489	0.0698204	0.288821
Q8WVV4	POF1B	-0.188249	5.15152	-2.05389	0.0699341	0.288991
Q9BZM4	ULBP3	0.467474	2.99207	2.0542	0.0698994	0.288991
P29992	GNA11	-0.300975	4.19462	-2.05249	0.0700931	0.289498
O95613	PCNT	-0.135085	5.44368	-2.05168	0.0701851	0.289727
P19174	PLCG1	-0.140344	5.64333	-2.04924	0.0704643	0.290597
P99999	CYCS	0.132795	8.60363	2.0492	0.0704687	0.290597
Q9UBQ5	EIF3K	-0.153741	7.94232	-2.04854	0.0705438	0.290756
O15037	KHNYN	-0.264768	4.84654	-2.04695	0.070726	0.291206
P16885	PLCG2	0.320484	4.13672	2.04696	0.0707247	0.291206
P49588	AARS	-0.131176	7.97525	-2.04562	0.0708787	0.291683
P30876	POLR2B	0.121812	6.43655	2.04389	0.0710783	0.292199
Q03111	MLLT1	0.1862	6.89027	2.04376	0.0710925	0.292199
Q8N0V3	RBFA	-0.202977	3.8867	-2.04326	0.0711508	0.292199
Q9BQ15	NABP2	0.162612	5.12976	2.04349	0.0711239	0.292199
Q6PII3	CCDC174	-0.204809	5.80975	-2.04158	0.0713441	0.292842
P07476	IVL	-0.146063	7.10466	-2.04076	0.071439	0.292875
P28799	GRN	-0.212235	7.34358	-2.04056	0.0714626	0.292875
Q9Y6M9	NDUFB9	-0.120847	7.73827	-2.04109	0.0714007	0.292875
Q00535	CDK5	0.190387	4.08809	2.03937	0.0716007	0.293093
Q71F56	MED13L	-0.261833	4.90744	-2.03915	0.0716261	0.293093
Q9UGP5	POLL	-0.204483	4.78088	-2.03966	0.0715674	0.293093
P49069	CAMLG	0.122445	7.72502	2.03614	0.0719768	0.293773
Q01664	TFAP4	0.572459	3.12617	2.03623	0.0719659	0.293773
Q15643	TRIP11	-0.114822	6.82354	-2.03698	0.0718781	0.293773
Q96FF9	CDCA5	0.188825	5.88812	2.03734	0.0718368	0.293773
Q9UNH7	SNX6	-0.252946	6.63925	-2.03622	0.0719673	0.293773
Q96CN7	ISOC1	0.146798	6.62136	2.03537	0.0720667	0.293839
Q9BUL9	RPP25	0.124396	5.11644	2.03543	0.0720588	0.293839
O75581	LRP6	0.481386	3.25667	2.03201	0.0724599	0.293937
O75643	SNRNP200	0.0985366	7.20058	2.0339	0.0722386	0.293937
O76024	WFS1	-0.174251	7.30922	-2.03265	0.0723842	0.293937
P07339	CTSD	0.208118	7.28508	2.0328	0.0723665	0.293937
P18850	ATF6	-0.149724	4.38854	-2.03204	0.0724558	0.293937
P49419	ALDH7A1	-0.129311	7.58808	-2.03335	0.0723024	0.293937
Q16775	HAGH	-0.124749	6.79036	-2.03458	0.0721588	0.293937
Q4G0A6	MINDY4	0.657991	2.35081	2.03214	0.0724439	0.293937
Q9BW71	HIRIP3	-0.263475	5.47999	-2.03224	0.0724322	0.293937
Q9H490	PIGU	0.163012	6.51864	2.03261	0.0723895	0.293937
Q96IZ0	PAWR	-0.595967	4.77699	-2.03073	0.0726104	0.294397
Q9H9J2	MRPL44	0.151106	7.14305	2.02863	0.072858	0.295251
Q96DC8	ECHDC3	0.181714	5.37347	2.0283	0.0728965	0.295257
O96020	CCNE2	0.309562	4.20858	2.02766	0.0729724	0.295264
Q9NZB8	MOCS1	0.277411	2.89983	2.02794	0.072939	0.295264
P59923	ZNF445	-0.302039	3.77693	-2.02645	0.0731153	0.295392
Q13625	TP53BP2	-0.172787	4.56599	-2.02651	0.0731085	0.295392
Q9UJZ1	STOML2	0.125768	6.68635	2.02667	0.0730894	0.295392
Q9UJJ9	GNPTG	-0.132159	5.78561	-2.02439	0.0733597	0.296229
P29692	EEF1D	-0.15033	7.40547	-2.02367	0.073445	0.296423
P52789	HK2	-0.114257	6.90616	-2.02323	0.0734968	0.296482
Q96JQ2	CLMN	-0.121893	6.63475	-2.02089	0.0737761	0.297307
Q9BV79	MECR	0.138348	7.7469	2.02097	0.0737667	0.297307
Q3SY69	ALDH1L2	0.194096	5.57533	2.01949	0.0739431	0.297829
Q8WU20	FRS2	0.186856	4.47866	2.01796	0.0741266	0.298418
Q2VPB7	AP5B1	-0.213574	4.25764	-2.01546	0.0744269	0.29935
Q99622	C12orf57	-0.106456	8.58287	-2.01541	0.0744333	0.29935
Q9Y3A3	MOB4	0.148805	5.72991	2.015	0.0744833	0.2994
Q99567	NUP88	-0.121226	6.98715	-2.01337	0.0746791	0.299431
Q9BRZ2	TRIM56	-0.161294	5.86717	-2.01371	0.0746379	0.299431
Q9C073	FAM117A	-0.284881	4.24851	-2.01417	0.074583	0.299431
Q9H6Q4	CIAO3	-0.196363	4.76594	-2.01357	0.0746551	0.299431
Q9UKM9	RALY	0.142163	8.20839	2.01456	0.0745361	0.299431
Q6NYC8	PPP1R18	-0.205209	5.06896	-2.01228	0.0748118	0.299661
Q9UQC2	GAB2	0.155455	4.59125	2.01245	0.0747912	0.299661
Q8TB03	CXorf38	0.140835	6.05121	2.0111	0.0749544	0.299931
Q99536	VAT1	0.152658	6.80057	2.01131	0.0749283	0.299931
[truncated: 6,002 more rows]

## Sheet: MDA-MB-468 Protein
Table S2: Differential changes in proteins in MDA-MB-468 cancer cell lines. Related to Figure 5.
UniprotID	GeneSymbol	logFC	AveExpr	t	P.Value	FDR
P02787	TF	-1.60739	7.18291	-30.4409	3.57e-10	1.42e-06
Q96GT9	XAGE2	1.53961	7.63639	31.0715	2.99e-10	1.42e-06
P23141	CES1	1.35866	6.41843	28.2342	6.85e-10	1.81e-06
O00425	IGF2BP3	-0.98274	7.67169	-24.4798	2.35e-09	3.34e-06
O75368	SH3BGRL	-1.77755	6.30297	-24.2793	2.52e-09	3.34e-06
P40261	NNMT	-1.77848	6.57375	-25.2244	1.81e-09	3.34e-06
Q96PE2	ARHGEF17	-2.47636	4.27735	-22.9871	4.04e-09	4.59e-06
P42330	AKR1C3	1.30275	4.91487	21.8417	6.27e-09	6.23e-06
Q9NX05	FAM120C	0.91879	6.54809	20.8015	9.54e-09	8.42e-06
P20591	MX1	-2.2382	6.19301	-20.2111	1.22e-08	9.7e-06
P23219	PTGS1	1.67342	5.43473	19.2838	1.83e-08	1.32e-05
Q6MZZ7	CAPN13	1.27989	6.18197	18.92	2.15e-08	1.42e-05
O00584	RNASET2	1.17513	6.06866	18.5447	2.55e-08	1.56e-05
O60218	AKR1B10	0.976709	7.96005	18.21	2.98e-08	1.69e-05
Q6UX06	OLFM4	-1.37562	5.30392	-17.1939	4.86e-08	2.57e-05
P07951	TPM2	-1.20686	7.55387	-16.2799	7.73e-08	3.23e-05
P15144	ANPEP	-0.897936	7.08249	-16.3635	7.4e-08	3.23e-05
P48163	ME1	0.812874	7.2667	16.3673	7.39e-08	3.23e-05
Q9BQ13	KCTD14	-0.950611	6.72591	-16.3023	7.64e-08	3.23e-05
P21589	NT5E	-0.870906	5.86577	-15.92	9.35e-08	3.71e-05
O76070	SNCG	1.06335	6.81685	15.2863	1.32e-07	4.73e-05
Q13510	ASAH1	0.734039	7.65982	15.3498	1.27e-07	4.73e-05
Q93099	HGD	1.77504	5.0438	15.2175	1.37e-07	4.73e-05
P16144	ITGB4	-0.762666	6.03362	-14.8386	1.69e-07	5.38e-05
Q9BZR8	BCL2L14	-1.00515	5.04866	-14.9091	1.63e-07	5.38e-05
Q86TG7	PEG10	-0.94356	7.61923	-14.5513	2e-07	6.1e-05
Q9NZC7	WWOX	0.827397	6.97521	14.4259	2.15e-07	6.32e-05
P79522	PRR3	-0.848535	6.60609	-14.194	2.46e-07	6.79e-05
Q10589	BST2	-1.2183	6.78982	-14.1829	2.48e-07	6.79e-05
Q14145	KEAP1	-0.831312	5.73855	-14.0316	2.71e-07	7.18e-05
P07686	HEXB	0.596768	7.33453	13.9045	2.93e-07	7.2e-05
Q92851	CASP10	-0.599858	6.59912	-13.8806	2.97e-07	7.2e-05
Q9BUP0	EFHD1	-0.617788	7.88346	-13.8686	2.99e-07	7.2e-05
Q9BVG4	PBDC1	-1.51647	5.11806	-13.8182	3.09e-07	7.21e-05
P54108	CRISP3	0.809289	8.24219	13.7639	3.19e-07	7.24e-05
P19440	GGT1	0.732119	5.64021	13.7133	3.29e-07	7.26e-05
P22676	CALB2	1.43691	4.63722	13.6226	3.48e-07	7.46e-05
Q8NBI5	SLC43A3	-0.779161	8.90612	-13.5346	3.67e-07	7.67e-05
O00625	PIR	0.799455	7.76252	13.2663	4.34e-07	7.84e-05
P05161	ISG15	-0.915067	7.0092	-13.2907	4.27e-07	7.84e-05
P21583	KITLG	0.929509	6.71777	13.3999	3.99e-07	7.84e-05
Q86VY4	TSPYL5	1.1049	5.8507	13.276	4.31e-07	7.84e-05
Q92820	GGH	0.836856	6.68723	13.2667	4.34e-07	7.84e-05
Q9UN76	SLC6A14	-1.01323	5.78434	-13.3556	4.1e-07	7.84e-05
P23142	FBLN1	0.715293	6.2213	13.1552	4.66e-07	8.22e-05
P04792	HSPB1	0.715893	7.48579	13.0559	4.96e-07	8.41e-05
P29762	CRABP1	-1.04328	6.77946	-13.052	4.97e-07	8.41e-05
P09382	LGALS1	-0.901577	7.67312	-12.8324	5.73e-07	9.29e-05
P0DN79	CBSL	-0.706488	7.49741	-12.8614	5.62e-07	9.29e-05
P19957	PI3	-0.588249	7.25825	-12.711	6.2e-07	9.67e-05
P34059	GALNS	0.89491	7.05222	12.7033	6.23e-07	9.67e-05
P43121	MCAM	-1.10991	6.10815	-12.6804	6.33e-07	9.67e-05
P43004	SLC1A2	1.52462	4.44999	12.6002	6.67e-07	0.0001
P0DP58	LYNX1	0.735256	5.06786	12.4857	7.2e-07	0.00010589
P00749	PLAU	-0.714598	5.96085	-12.3781	7.74e-07	0.000111721
O75382	TRIM3	0.820554	4.91597	12.2411	8.48e-07	0.000119083
O95340	PAPSS2	0.604196	7.17456	12.2193	8.61e-07	0.000119083
P23229	ITGA6	-0.894335	6.04603	-12.205	8.7e-07	0.000119083
O75781	PALM	1.24475	5.75356	12.1484	9.04e-07	0.000121668
P07099	EPHX1	0.583197	7.79851	12.1114	9.27e-07	0.000122708
O14967	CLGN	0.959304	5.3658	12.0403	9.73e-07	0.000126015
O43272	PRODH	0.857733	6.14403	11.9837	1.01e-06	0.000126015
P05091	ALDH2	0.935683	7.21548	12.01	9.94e-07	0.000126015
Q9UNF1	MAGED2	0.585038	7.50427	11.9789	1.02e-06	0.000126015
Q9Y6U3	SCIN	1.25115	5.22062	11.6834	1.25e-06	0.000152557
Q3SXM5	HSDL1	0.747902	6.04458	11.5122	1.41e-06	0.000169723
P00167	CYB5A	0.679679	7.98646	11.4229	1.5e-06	0.000178265
Q14790	CASP8	-0.513408	6.27513	-11.383	1.55e-06	0.000180782
P05362	ICAM1	-0.744075	7.25794	-11.336	1.6e-06	0.000184342
P43358	MAGEA4	1.24931	5.36666	11.1945	1.78e-06	0.000197062
Q93084	ATP2A3	0.751393	4.38251	11.1864	1.79e-06	0.000197062
Q9UBN7	HDAC6	0.700323	6.25848	11.1982	1.77e-06	0.000197062
Q96A58	RERG	-0.841692	7.20813	-11.1505	1.83e-06	0.000199569
Q13309	SKP2	-0.57411	5.12939	-11.0559	1.97e-06	0.000211143
Q8WU03	GLYATL2	0.825069	7.6249	11.0272	2.01e-06	0.000212815
Q8IX90	SKA3	-0.460252	5.00379	-10.9653	2.1e-06	0.00021994
Q9ULR3	PPM1H	-0.958911	5.60941	-10.8458	2.3e-06	0.000237495
P05026	ATP1B1	0.602897	7.19509	10.786	2.41e-06	0.000245307
Q9BXF6	RAB11FIP5	0.870549	4.99375	10.7618	2.45e-06	0.00024668
O14879	IFIT3	-1.35417	4.33183	-10.7274	2.52e-06	0.000249042
Q9H1E5	TMX4	0.683853	6.78892	10.7165	2.54e-06	0.000249042
P09455	RBP1	-0.556554	7.66696	-10.6647	2.64e-06	0.000255632
Q16527	CSRP2	1.17645	6.44214	10.6505	2.67e-06	0.000255632
P20933	AGA	0.768783	4.87313	10.6158	2.74e-06	0.000258279
P50591	TNFSF10	0.937216	4.47524	10.6061	2.76e-06	0.000258279
Q13576	IQGAP2	0.665409	5.73149	10.5829	2.81e-06	0.000259889
Q14573	ITPR3	-0.431655	6.11285	-10.3931	3.26e-06	0.000295863
Q7L266	ASRGL1	-0.52113	8.2041	-10.3866	3.28e-06	0.000295863
P01023	A2M	0.59408	5.44757	10.3131	3.47e-06	0.000303147
P09914	IFIT1	-1.38498	4.03781	-10.3171	3.46e-06	0.000303147
Q16719	KYNU	0.619564	7.69674	10.3242	3.44e-06	0.000303147
P11717	IGF2R	0.520979	5.43157	10.2772	3.57e-06	0.000307465
P15289	ARSA	0.889454	5.83161	10.2677	3.6e-06	0.000307465
Q9BY50	SEC11C	0.727053	6.01315	10.2346	3.7e-06	0.000312279
Q8NA19	L3MBTL4	-0.485942	4.95506	-10.1078	4.09e-06	0.000341904
P32456	GBP2	0.608559	7.46156	10.0552	4.27e-06	0.000352966
P56377	AP1S2	0.859815	5.57072	10.0137	4.41e-06	0.000361251
Q8TAE6	PPP1R14C	0.507708	6.24755	9.95168	4.64e-06	0.000376009
P15907	ST6GAL1	0.672883	6.96077	9.82992	5.12e-06	0.00041118
O95573	ACSL3	-0.554054	7.39733	-9.81606	5.18e-06	0.000411735
O14936	CASK	0.479206	7.32921	9.77265	5.37e-06	0.000422513
O00182	LGALS9	-0.52598	4.96508	-9.7485	5.48e-06	0.000426812
Q13885	TUBB2A	0.452688	8.03249	9.70428	5.69e-06	0.000438457
Q96EM0	L3HYPDH	0.797736	4.67615	9.68349	5.78e-06	0.000441815
P08237	PFKM	-0.414438	5.55973	-9.57803	6.32e-06	0.0004621
P15121	AKR1B1	0.505423	8.17392	9.60141	6.2e-06	0.0004621
P26447	S100A4	0.680974	7.91727	9.56285	6.4e-06	0.0004621
P31944	CASP14	0.593794	8.91139	9.58464	6.28e-06	0.0004621
Q01973	ROR1	-0.559804	5.72568	-9.57197	6.35e-06	0.0004621
Q9HBL7	PLGRKT	0.625636	7.78843	9.59439	6.23e-06	0.0004621
Q9Y5V3	MAGED1	0.839608	6.19128	9.53963	6.53e-06	0.000466982
P00973	OAS1	-0.579579	5.35375	-9.46007	6.98e-06	0.000490656
Q14956	GPNMB	-0.496239	6.89899	-9.46765	6.94e-06	0.000490656
Q03001	DST	0.526166	5.34189	9.44784	7.05e-06	0.000491433
P02511	CRYAB	0.492749	8.2455	9.38396	7.45e-06	0.000514424
P06865	HEXA	0.439955	6.70359	9.32343	7.84e-06	0.000537149
P19013	KRT4	0.478031	7.55825	9.26928	8.22e-06	0.000551856
P49441	INPP1	-0.606682	6.29502	-9.27696	8.16e-06	0.000551856
Q9NUQ6	SPATS2L	-0.669135	6.63733	-9.26246	8.27e-06	0.000551856
P50749	RASSF2	0.607096	5.38675	9.23335	8.48e-06	0.000561219
Q13228	SELENBP1	0.40312	7.76539	9.22099	8.57e-06	0.000562579
Q9Y281	CFL2	-0.409433	5.81033	-9.20447	8.69e-06	0.000566025
Q16555	DPYSL2	-0.458133	7.43437	-9.1917	8.79e-06	0.00056769
O43688	PLPP2	-0.581382	7.89594	-9.17035	8.96e-06	0.000573676
O15488	GYG2	0.78744	5.53183	9.13896	9.2e-06	0.000584896
O60784	TOM1	0.467397	6.04219	9.04676	9.98e-06	0.000619326
Q9H6X4	TMEM134	0.50305	6.83744	9.04703	9.98e-06	0.000619326
Q9Y666	SLC12A7	1.2015	4.36933	9.05099	9.94e-06	0.000619326
P02144	MB	0.437205	8.91968	8.99964	1.04e-05	0.000627321
P08842	STS	0.683805	5.49067	9.00028	1.04e-05	0.000627321
P53816	PLA2G16	-0.566847	7.66254	-8.9974	1.04e-05	0.000627321
Q15311	RALBP1	0.394932	6.71944	9.00488	1.04e-05	0.000627321
P50416	CPT1A	0.511448	6.87417	8.96825	1.07e-05	0.0006389
O60488	ACSL4	-0.710511	6.52783	-8.94951	1.09e-05	0.000644778
Q16881	TXNRD1	0.4213	7.31171	8.90432	1.13e-05	0.000666303
P62760	VSNL1	-0.711383	7.36423	-8.87828	1.16e-05	0.000673736
Q14802	FXYD3	0.524614	9.45302	8.87546	1.16e-05	0.000673736
Q8IY95	TMEM192	0.426862	6.78042	8.83396	1.21e-05	0.000694218
Q8TER5	ARHGEF40	0.865854	4.24252	8.79624	1.25e-05	0.000704901
Q9BV86	NTMT1	-0.466665	7.03276	-8.80218	1.24e-05	0.000704901
Q9Y6M1	IGF2BP2	-0.435578	6.26007	-8.79312	1.25e-05	0.000704901
O75131	CPNE3	0.42561	6.79737	8.71241	1.35e-05	0.000706749
P07738	BPGM	-0.403925	6.0378	-8.74726	1.3e-05	0.000706749
P22830	FECH	0.521657	6.36888	8.77842	1.27e-05	0.000706749
P23497	SP100	-0.56767	5.1885	-8.76162	1.29e-05	0.000706749
P29728	OAS2	-0.905388	3.69838	-8.72596	1.33e-05	0.000706749
P54760	EPHB4	0.399894	6.28782	8.70051	1.36e-05	0.000706749
Q01459	CTBS	0.541684	5.96331	8.73351	1.32e-05	0.000706749
Q7Z2Y5	NRK	-0.927143	4.42278	-8.72606	1.33e-05	0.000706749
Q9H993	ARMT1	0.454762	6.61903	8.74554	1.31e-05	0.000706749
Q9UBS8	RNF14	0.655915	5.54185	8.71839	1.34e-05	0.000706749
Q9UDY2	TJP2	-0.478561	6.62045	-8.70008	1.36e-05	0.000706749
Q9Y4H2	IRS2	-0.623264	4.82786	-8.71938	1.34e-05	0.000706749
Q06413	MEF2C	-0.80923	5.83799	-8.64838	1.43e-05	0.000736071
Q9P0L2	MARK1	0.448563	5.05972	8.5944	1.5e-05	0.000768423
P14209	CD99	0.392554	6.83008	8.54866	1.56e-05	0.000796351
O00418	EEF2K	-0.64895	5.18626	-8.52502	1.6e-05	0.000803636
P34913	EPHX2	0.621796	5.66235	8.52669	1.6e-05	0.000803636
Q03989	ARID5A	-0.547352	5.6967	-8.50588	1.63e-05	0.000812856
P60981	DSTN	0.369077	8.04274	8.47479	1.67e-05	0.000826262
Q96JB5	CDK5RAP3	0.379208	7.17191	8.48137	1.66e-05	0.000826262
P21964	COMT	0.481195	7.20172	8.45132	1.71e-05	0.000839293
O95786	DDX58	-0.417301	5.19209	-8.42641	1.75e-05	0.000850634
P53602	MVD	0.452739	7.79218	8.42378	1.76e-05	0.000850634
O14896	IRF6	0.515586	6.09858	8.39248	1.81e-05	0.000870598
P52564	MAP2K6	-0.515373	5.20542	-8.37292	1.84e-05	0.000881371
P04066	FUCA1	0.479607	6.08598	8.34698	1.89e-05	0.000897709
Q53QV2	LBH	-0.791625	6.32538	-8.33207	1.91e-05	0.000904982
Q15014	MORF4L2	-0.522983	6.08862	-8.302	1.97e-05	0.000925526
P22314	UBA1	0.385177	7.26034	8.29088	1.99e-05	0.0009298
Q9GZR2	REXO4	-0.40125	6.79007	-8.28453	2e-05	0.000929935
P55011	SLC12A2	-0.521756	7.56884	-8.27693	2.02e-05	0.000931212
Q9NZ63	C9orf78	-0.496658	6.35698	-8.25952	2.05e-05	0.000941237
P51689	ARSD	0.509379	5.06228	8.21337	2.14e-05	0.000977807
P43234	CTSO	0.530981	6.15175	8.19674	2.18e-05	0.000987767
O75976	CPD	0.36405	6.35544	8.18141	2.21e-05	0.000996649
O94874	UFL1	0.430469	6.86274	8.16233	2.25e-05	0.00100321
P12235	SLC25A4	0.375124	8.82929	8.16556	2.24e-05	0.00100321
Q9Y5Z4	HEBP2	0.426525	7.45404	8.1569	2.26e-05	0.00100321
P40121	CAPG	-0.551252	7.29985	-8.1272	2.33e-05	0.00102647
Q01581	HMGCS1	-0.554913	6.52833	-8.11252	2.36e-05	0.00103531
Q4G176	ACSF3	0.488837	5.20706	8.09947	2.39e-05	0.00103782
Q9NPB8	GPCPD1	-0.656957	6.43928	-8.09861	2.39e-05	0.00103782
P37059	HSD17B2	0.826956	6.41281	8.05984	2.48e-05	0.00107155
P06753	TPM3	0.384658	8.90096	8.01492	2.59e-05	0.00109213
P07195	LDHB	-0.476121	6.93497	-8.00174	2.63e-05	0.00109213
P28715	ERCC5	-0.507373	5.10513	-8.02569	2.57e-05	0.00109213
Q8IYM9	TRIM22	-0.469144	5.58092	-8.00893	2.61e-05	0.00109213
Q96C01	FAM136A	-0.368955	7.98119	-8.0265	2.56e-05	0.00109213
Q9HC35	EML4	-0.353959	6.68747	-8.01408	2.59e-05	0.00109213
Q9NRW3	APOBEC3C	-0.527306	6.12928	-8.00576	2.62e-05	0.00109213
Q9H2H8	PPIL3	-0.461766	6.98979	-7.99451	2.64e-05	0.00109411
Q9NP74	PALMD	-0.466398	6.04093	-7.96193	2.73e-05	0.00111779
Q9Y277	VDAC3	0.391341	7.50387	7.96635	2.72e-05	0.00111779
Q96PU8	QKI	0.482607	7.01818	7.93206	2.81e-05	0.00114503
O95274	LYPD3	0.444659	6.07464	7.88304	2.95e-05	0.00118807
P04083	ANXA1	-0.43939	8.36594	-7.88661	2.94e-05	0.00118807
Q9Y376	CAB39	-0.361234	7.43237	-7.87895	2.96e-05	0.00118807
Q5T280	SPOUT1	-0.553125	5.86468	-7.863	3.01e-05	0.00120082
Q9NRB3	CHST12	0.367338	6.77492	7.85244	3.04e-05	0.00120734
O75695	RP2	0.450645	5.98128	7.83973	3.08e-05	0.00121049
Q86VZ5	SGMS1	0.59032	4.55312	7.84423	3.06e-05	0.00121049
P17936	IGFBP3	-0.472588	7.66453	-7.82013	3.14e-05	0.00122811
O75923	DYSF	-0.77811	4.41664	-7.81031	3.17e-05	0.00123404
P50336	PPOX	0.634265	5.22208	7.79971	3.2e-05	0.00124101
O15226	NKRF	-0.431609	6.64973	-7.76378	3.32e-05	0.00127989
Q8TEY5	CREB3L4	0.607478	6.64952	7.737	3.41e-05	0.00130732
Q92673	SORL1	0.554877	5.18854	7.73284	3.42e-05	0.00130732
P98155	VLDLR	-0.496988	5.80945	-7.66067	3.68e-05	0.00139872
Q9Y4U1	MMACHC	-0.570158	4.797	-7.65388	3.71e-05	0.00140161
Q8NCD3	HJURP	-0.488049	5.65404	-7.64386	3.74e-05	0.00140911
Q03169	TNFAIP2	-0.554766	5.76411	-7.62958	3.8e-05	0.00142282
Q08380	LGALS3BP	-0.43767	7.09502	-7.62363	3.82e-05	0.00142467
P55809	OXCT1	-0.411585	7.70258	-7.61799	3.84e-05	0.00142612
Q8N118	CYP4X1	0.62092	7.85529	7.61102	3.87e-05	0.00142952
Q969X5	ERGIC1	0.567533	7.14349	7.5829	3.98e-05	0.00146401
Q969R2	OSBP2	0.466613	6.52471	7.57237	4.02e-05	0.00147291
P29084	GTF2E2	-0.380717	6.26268	-7.56384	4.06e-05	0.00147893
O15427	SLC16A3	-0.676953	6.74983	-7.50138	4.33e-05	0.00153406
P28065	PSMB9	-0.393209	6.90796	-7.50882	4.29e-05	0.00153406
Q15125	EBP	0.37142	9.01584	7.5013	4.33e-05	0.00153406
Q92604	LPGAT1	-0.600936	6.59626	-7.50588	4.31e-05	0.00153406
Q969Z3	2002-03-01	0.463983	6.2433	7.5213	4.24e-05	0.00153406
Q96HR9	REEP6	0.64145	5.8654	7.506	4.31e-05	0.00153406
Q9H1I8	ASCC2	0.381247	6.2649	7.4821	4.41e-05	0.00155756
Q9UJ68	MSRA	-1.39786	5.14082	-7.4688	4.47e-05	0.00157195
Q8N0X7	SPART	-2.51378	2.33388	-7.4609	4.51e-05	0.00157776
Q9NVN8	GNL3L	0.434244	5.738	7.44834	4.57e-05	0.0015843
Q9Y305	ACOT9	0.387043	6.73029	7.45204	4.55e-05	0.0015843
P43155	CRAT	-0.416255	7.17946	-7.4307	4.65e-05	0.00158849
Q6P9B6	TLDC1	0.523297	6.86982	7.4332	4.64e-05	0.00158849
Q8NEG4	FAM83F	0.372956	5.55589	7.43974	4.61e-05	0.00158849
Q9NY47	CACNA2D2	1.2857	4.08293	7.42895	4.66e-05	0.00158849
Q9Y4K1	CRYBG1	0.31071	7.12432	7.42171	4.69e-05	0.00159354
P41273	TNFSF9	1.04229	3.02031	7.409	4.76e-05	0.00160771
P55196	AFDN	0.327618	6.44598	7.39845	4.81e-05	0.00161843
Q5SRH9	TTC39A	0.425018	6.77705	7.38323	4.88e-05	0.00163718
P55786	NPEPPS	-0.373962	7.52883	-7.33964	5.11e-05	0.0016759
Q8IXQ3	C9orf40	-0.655014	5.92257	-7.35176	5.05e-05	0.0016759
Q96DX4	RSPRY1	0.414299	5.6624	7.33978	5.11e-05	0.0016759
Q96P16	RPRD1A	-0.427773	7.08328	-7.34298	5.09e-05	0.0016759
Q9BPY3	FAM118B	-0.34595	6.84354	-7.34406	5.09e-05	0.0016759
Q9H4I3	TRABD	0.5501	4.57942	7.33522	5.13e-05	0.0016759
Q9P1U1	ACTR3B	-0.392935	5.18967	-7.32924	5.17e-05	0.0016759
Q9UG56	PISD	0.375729	6.42735	7.32871	5.17e-05	0.0016759
Q9Y2D4	EXOC6B	-0.494965	5.58069	-7.31248	5.26e-05	0.00169755
O60879	DIAPH2	-0.432086	6.42307	-7.29223	5.37e-05	0.00171003
P08571	CD14	-0.592103	5.23109	-7.29022	5.38e-05	0.00171003
Q3SXY8	ARL13B	-0.511575	5.40029	-7.29001	5.38e-05	0.00171003
Q9UEY8	ADD3	-0.355473	6.43055	-7.29806	5.34e-05	0.00171003
P35611	ADD1	-0.341426	6.22197	-7.27524	5.47e-05	0.00172972
O95858	TSPAN15	0.325146	7.64858	7.26798	5.51e-05	0.00173599
Q8N9L9	ACOT4	-0.71565	4.84799	-7.25372	5.59e-05	0.00174522
Q92833	JARID2	0.56447	4.3773	7.2545	5.59e-05	0.00174522
Q9BX40	LSM14B	-0.578757	6.83017	-7.25163	5.6e-05	0.00174522
Q96DX7	TRIM44	-0.449233	6.41232	-7.23493	5.7e-05	0.00176917
Q96DH6	MSI2	0.328604	6.72013	7.2229	5.77e-05	0.0017847
Q6KC79	NIPBL	-0.358603	6.06429	-7.21702	5.81e-05	0.00178882
P78369	CLDN10	-0.899434	6.38267	-7.20101	5.91e-05	0.00181222
O75764	TCEA3	-0.497558	6.04884	-7.19287	5.96e-05	0.00182082
P27105	STOM	0.395007	6.79537	7.18169	6.03e-05	0.00182144
Q14116	IL18	-0.396238	6.55867	-7.18818	5.99e-05	0.00182144
Q6PCB7	SLC27A1	-0.457584	6.39052	-7.18169	6.03e-05	0.00182144
Q5K651	SAMD9	-0.647779	4.99775	-7.16976	6.11e-05	0.00183755
Q8N6I1	EID2	0.521006	4.68364	7.16399	6.14e-05	0.00184184
Q14240	EIF4A2	0.429452	6.34638	7.15076	6.23e-05	0.00184693
Q8N884	CGAS	-0.520223	6.56994	-7.15162	6.23e-05	0.00184693
Q9H5Q4	TFB2M	0.347766	7.46537	7.15258	6.22e-05	0.00184693
P11388	TOP2A	-0.324495	7.01878	-7.14308	6.28e-05	0.00184824
P29590	PML	-0.379545	6.12313	-7.14482	6.27e-05	0.00184824
O14832	PHYH	0.56436	6.13883	7.12834	6.38e-05	0.00187046
P18669	PGAM1	-0.38304	7.61247	-7.12213	6.42e-05	0.00187591
Q01804	OTUD4	-0.345426	5.73914	-7.10184	6.56e-05	0.00190983
O43556	SGCE	-0.437166	5.79839	-7.09579	6.61e-05	0.00191518
P42226	STAT6	-0.526147	5.66786	-7.0796	6.72e-05	0.00193442
P48723	HSPA13	-0.349272	6.66189	-7.0809	6.71e-05	0.00193442
P48739	PITPNB	-0.470146	7.626	-7.07227	6.77e-05	0.00194259
P06703	S100A6	-0.527704	7.44316	-7.05454	6.9e-05	0.00197265
Q9Y6I4	USP3	0.422356	5.66025	7.02404	7.13e-05	0.00203093
O75717	WDHD1	-0.548588	4.99041	-7.01328	7.22e-05	0.00203992
P42771	CDKN2A	-0.391681	7.35303	-7.01602	7.2e-05	0.00203992
O43716	GATC	0.419913	6.35259	7.0017	7.31e-05	0.00205089
Q9ULE0	WWC3	0.667106	4.98993	7.00408	7.29e-05	0.00205089
P46013	MKI67	-0.450269	7.25313	-6.98296	7.46e-05	0.00207536
Q8IV38	ANKMY2	-0.323122	6.33028	-6.98091	7.47e-05	0.00207536
Q9P258	RCC2	-0.352267	7.06285	-6.98471	7.44e-05	0.00207536
Q9Y696	CLIC4	-0.451622	8.32449	-6.95887	7.65e-05	0.00211795
P98179	RBM3	0.40737	6.69203	6.94964	7.73e-05	0.00213176
Q14676	MDC1	-0.348753	5.88834	-6.93242	7.88e-05	0.0021644
Q9NVH6	TMLHE	-0.392114	7.02326	-6.92178	7.97e-05	0.00218197
P61812	TGFB2	0.411332	6.42774	6.91242	8.05e-05	0.00219669
Q02446	SP4	-0.399905	6.2675	-6.8999	8.16e-05	0.00220359
Q16585	SGCB	-0.817489	4.25442	-6.89436	8.21e-05	0.00220359
Q5HYI7	MTX3	0.350945	6.33083	6.9005	8.15e-05	0.00220359
Q5VWZ2	LYPLAL1	0.315583	7.16283	6.89598	8.19e-05	0.00220359
Q96EK7	FAM120B	0.550541	4.44125	6.89151	8.23e-05	0.00220359
Q9BW83	IFT27	0.392348	5.47636	6.89077	8.24e-05	0.00220359
P19484	TFEB	-0.732133	6.08645	-6.88673	8.28e-05	0.0022059
P46937	YAP1	-0.422328	7.10326	-6.88251	8.31e-05	0.00220863
Q96A59	MARVELD3	0.445582	5.64681	6.86544	8.47e-05	0.00224266
Q9C075	KRT23	-0.313763	7.19331	-6.85982	8.52e-05	0.00224897
O00767	SCD	0.354395	7.23871	6.85162	8.6e-05	0.00226171
O15400	STX7	0.334444	6.47139	6.84468	8.66e-05	0.0022714
O75865	TRAPPC6A	-0.310577	7.82027	-6.83993	8.71e-05	0.00227574
A0A0U1RRE5	NBDY	0.497561	5.05815	6.82243	8.88e-05	0.00229714
P51648	ALDH3A2	0.344477	7.79617	6.82275	8.88e-05	0.00229714
Q6NVY1	HIBCH	0.339769	7.73102	6.82832	8.82e-05	0.00229714
Q14574	DSC3	-0.428231	6.58776	-6.81466	8.95e-05	0.00230764
Q9HAT2	SIAE	0.740811	4.5919	6.81235	8.98e-05	0.00230764
Q96GM8	TOE1	-0.290391	5.8456	-6.80132	9.09e-05	0.00232825
Q00765	REEP5	0.537625	8.30297	6.79405	9.16e-05	0.00233189
Q9P275	USP36	-0.367632	5.5315	-6.79583	9.14e-05	0.00233189
P30838	ALDH3A1	-0.532373	5.59775	-6.79058	9.19e-05	0.00233333
P18858	LIG1	-0.309623	7.01987	-6.76997	9.41e-05	0.00237931
P55317	FOXA1	0.663597	4.66428	6.76658	9.44e-05	0.00238064
A0A0U1RRL7	MMP24OS	0.456459	5.84595	6.75451	9.57e-05	0.00238982
Q86TI0	TBC1D1	-0.357161	5.00569	-6.75831	9.53e-05	0.00238982
Q9NV56	MRGBP	-0.336119	5.99814	-6.75476	9.57e-05	0.00238982
O75608	LYPLA1	0.313292	7.01232	6.74418	9.68e-05	0.00240214
Q15046	KARS	0.352717	7.438	6.74691	9.65e-05	0.00240214
P48553	TRAPPC10	-0.429876	5.77716	-6.73891	9.73e-05	0.00240868
Q9BTW9	TBCD	-0.359876	5.69168	-6.7284	9.85e-05	0.0024293
P16885	PLCG2	-0.379848	5.93427	-6.72118	9.93e-05	0.00243369
P63027	VAMP2	0.336807	6.93897	6.72152	9.92e-05	0.00243369
P23919	DTYMK	-0.311794	6.9973	-6.70198	0.000101409	0.00247084
Q96RT1	ERBIN	-0.927523	4.6454	-6.70356	0.000101232	0.00247084
P53007	SLC25A1	0.325844	8.93839	6.67792	0.00010416	0.00252238
P62993	GRB2	-0.330804	7.26907	-6.68027	0.000103888	0.00252238
P49448	GLUD2	0.818478	5.09194	6.67358	0.000104664	0.00252689
Q9Y365	STARD10	0.697945	6.25767	6.66375	0.000105818	0.002547
P15104	GLUL	0.399599	7.48635	6.65829	0.000106465	0.00254713
P23771	GATA3	0.411675	5.83374	6.65837	0.000106454	0.00254713
O75503	CLN5	0.629518	5.46857	6.65262	0.00010714	0.0025556
P08473	MME	-0.471551	6.54197	-6.64343	0.000108246	0.00257424
P23921	RRM1	-0.546401	6.39444	-6.64008	0.000108652	0.00257618
Q15345	LRRC41	0.463873	5.12034	6.62841	0.00011008	0.00259733
Q9NV35	NUDT15	-0.431739	7.6534	-6.62745	0.000110198	0.00259733
P30043	BLVRB	0.310309	7.67037	6.62164	0.000110918	0.00260657
P23634	ATP2B4	0.449528	6.09072	6.61044	0.000112319	0.0026317
Q9H115	NAPB	0.394678	6.60374	6.60669	0.000112792	0.00263501
P33316	DUT	-0.327587	7.08219	-6.59776	0.000113929	0.00264601
Q9NYK6	C21orf91	-0.445588	3.8894	-6.5984	0.000113847	0.00264601
A1L0T0	ILVBL	-0.600725	6.2477	-6.54903	0.000120354	0.00271101
O43709	BUD23	-0.427844	6.82081	-6.5534	0.000119763	0.00271101
O95490	ADGRL2	-0.489382	5.07614	-6.56361	0.000118391	0.00271101
P32519	ELF1	-0.368247	6.62812	-6.54792	0.000120506	0.00271101
Q13506	NAB1	-0.502944	4.71387	-6.55802	0.00011914	0.00271101
Q6P5R6	RPL22L1	-0.409928	6.9346	-6.55227	0.000119915	0.00271101
Q7Z3K6	MIER3	-0.530283	4.59444	-6.54777	0.000120525	0.00271101
Q8IUC4	RHPN2	-0.303213	6.90204	-6.56241	0.000118552	0.00271101
Q8IZA0	KIAA0319L	0.363684	6.22768	6.54559	0.000120823	0.00271101
Q99798	ACO2	0.331762	7.79543	6.56955	0.000117601	0.00271101
Q9H814	PHAX	-0.340983	6.82605	-6.5673	0.0001179	0.00271101
Q9NZR1	TMOD2	0.52111	5.59984	6.56553	0.000118135	0.00271101
O60449	LY75	-0.630572	4.92494	-6.53637	0.000122088	0.00273169
Q9BVW5	TIPIN	-0.670711	4.64496	-6.53228	0.000122654	0.00273662
O00204	SULT2B1	0.483433	6.12294	6.52098	0.000124233	0.00275638
P60891	PRPS1	-0.407718	7.65448	-6.52335	0.0001239	0.00275638
Q6IC98	GRAMD4	0.36443	5.71883	6.5172	0.000124766	0.00276048
Q92543	SNX19	0.380086	5.89381	6.51378	0.000125251	0.00276352
Q8IWF2	FOXRED2	0.562957	5.18986	6.50923	0.000125898	0.0027701
P51808	DYNLT3	-0.343052	8.42078	-6.5024	0.000126877	0.00278394
Q9HB09	BCL2L12	0.507028	6.18151	6.49956	0.000127286	0.00278522
O75911	DHRS3	0.339395	8.05994	6.48265	0.000129755	0.00283003
Q9NX62	IMPAD1	0.408379	5.76885	6.48067	0.000130047	0.00283003
P08F94	PKHD1	-0.722984	6.11643	-6.47448	0.000130966	0.00283525
Q8WWV3	RTN4IP1	0.338945	6.92458	6.47425	0.000131	0.00283525
Q99797	MIPEP	0.36558	6.46657	6.45123	0.000134482	0.00289863
Q9Y4I1	MYO5A	0.380034	5.74665	6.45008	0.000134659	0.00289863
Q16773	KYAT1	-0.567241	4.4415	-6.44224	0.00013587	0.00291679
Q8IZL2	MAML2	-0.466803	4.33468	-6.42315	0.000138867	0.00297309
P61019	RAB2A	0.325395	7.90804	6.41125	0.000140772	0.00300578
P08962	CD63	-0.425537	6.96583	-6.40532	0.000141731	0.00301816
Q9HCY8	S100A14	0.37023	7.60543	6.38969	0.000144295	0.00306454
Q14D04	VEPH1	1.77871	2.22536	6.38022	0.000145874	0.00308981
Q96FQ6	S100A16	0.285582	8.51492	6.37088	0.000147451	0.00311489
O00444	PLK4	-0.753747	6.29759	-6.35282	0.000150549	0.00316351
Q8IXS6	PALM2	-0.323408	7.02893	-6.35475	0.000150214	0.00316351
P13866	SLC5A1	-0.378058	6.75337	-6.34804	0.00015138	0.00317259
P49327	FASN	-0.280976	7.6286	-6.33962	0.000152859	0.00319516
O43617	TRAPPC3	-0.338273	6.91188	-6.31022	0.000158144	0.00322087
P11177	PDHB	0.352675	7.8954	6.31209	0.000157803	0.00322087
P41440	SLC19A1	-0.401725	5.32439	-6.31304	0.00015763	0.00322087
P49593	PPM1F	0.394351	5.94829	6.32717	0.000155073	0.00322087
P63123	ERVK-18	-0.321124	5.23248	-6.31336	0.000157571	0.00322087
Q8NB49	ATP11C	0.745555	4.38698	6.31051	0.000158091	0.00322087
Q8TD30	GPT2	0.32393	7.18952	6.32159	0.000156077	0.00322087
Q8TDW0	LRRC8C	0.630271	5.14171	6.31121	0.000157965	0.00322087
Q9BWT7	CARD10	0.555041	5.66853	6.32172	0.000156055	0.00322087
Q9UKU7	ACAD8	0.299647	6.89372	6.31289	0.000157657	0.00322087
Q86Y37	CACUL1	-0.39548	6.234	-6.3063	0.000158865	0.00322728
P46821	MAP1B	-0.536751	5.60738	-6.29347	0.000161245	0.00324399
P48047	ATP5PO	0.337084	7.52307	6.29307	0.000161321	0.00324399
P80188	LCN2	-0.526443	7.85244	-6.29679	0.000160627	0.00324399
Q8IXM6	NRM	-0.318488	7.6585	-6.2969	0.000160606	0.00324399
O60831	PRAF2	0.665867	4.80108	6.28962	0.000161967	0.00324875
P02751	FN1	0.649668	5.7465	6.2849	0.000162858	0.00325838
Q9Y2W6	TDRKH	0.305966	6.96213	6.27881	0.000164013	0.00327326
Q5GJ75	TNFAIP8L3	-0.64648	5.01833	-6.26402	0.00016686	0.00331342
Q6UWP7	LCLAT1	-0.345058	8.29882	-6.26575	0.000166524	0.00331342
Q9NWS8	RMND1	0.356891	6.34838	6.25418	0.000168783	0.00334325
O75879	GATB	0.435196	6.14581	6.23969	0.000171658	0.00337465
Q6UXG2	KIAA1324	0.449404	5.81014	6.23833	0.000171931	0.00337465
Q8NBP7	PCSK9	-0.522026	4.75038	-6.23952	0.000171694	0.00337465
Q9C0B1	FTO	0.422377	6.67882	6.23765	0.000172068	0.00337465
O95562	SFT2D2	-0.349464	7.32403	-6.22983	0.000173647	0.00339367
Q7Z6J9	TSEN54	-0.46754	5.36635	-6.22862	0.000173892	0.00339367
Q8NEM7	SUPT20H	-0.590281	4.64394	-6.22419	0.000174794	0.00340291
O75828	CBR3	-0.324671	7.67162	-6.21314	0.000177068	0.00343875
Q9BSY4	CHCHD5	-0.407021	4.3857	-6.20176	0.000179443	0.00347638
Q15398	DLGAP5	-0.325134	5.64178	-6.19121	0.000181676	0.00351108
Q9H3K2	GHITM	0.497878	7.53191	6.18664	0.000182654	0.00352141
Q06547	GABPB1	-0.287473	5.8177	-6.17615	0.000184917	0.00355641
Q9H190	SDCBP2	0.733798	4.99012	6.1619	0.000188042	0.00360777
Q8NF37	LPCAT1	0.360145	6.56551	6.15971	0.000188527	0.00360837
O15260	SURF4	-0.929889	5.71092	-6.15481	0.000189619	0.00361185
Q86UU0	BCL9L	-0.328929	6.10443	-6.15592	0.00018937	0.00361185
Q6UWP2	DHRS11	-0.522488	4.95153	-6.1447	0.00019189	0.00363964
Q96EI5	TCEAL4	-0.512878	6.74101	-6.14424	0.000191994	0.00363964
Q8N474	SFRP1	-0.394784	6.23932	-6.13236	0.000194704	0.00368223
P58107	EPPK1	0.307382	6.78583	6.12351	0.00019675	0.00369453
Q96QD9	FYTTD1	0.388797	6.33427	6.12515	0.00019637	0.00369453
Q9BX79	STRA6	-0.634736	5.34942	-6.12733	0.000195866	0.00369453
Q8IXJ6	SIRT2	0.279811	6.67066	6.10474	0.000201167	0.00375384
Q96KR6	FAM210B	0.371397	7.98329	6.10408	0.000201326	0.00375384
Q9UMY1	NOL7	-0.284162	7.01986	-6.10424	0.000201287	0.00375384
P03973	SLPI	-0.611174	5.94222	-6.09433	0.000203665	0.00375713
P06396	GSN	0.366259	6.75725	6.0947	0.000203574	0.00375713
P48960	ADGRE5	-0.372271	6.37329	-6.09643	0.000203158	0.00375713
Q6UB35	MTHFD1L	0.320134	7.73225	6.09251	0.000204105	0.00375713
Q8IUX4	APOBEC3F	-0.42628	6.78989	-6.09153	0.000204341	0.00375713
Q8IZE3	SCYL3	0.41515	5.66701	6.09855	0.000202649	0.00375713
Q01995	TAGLN	-0.354384	7.75379	-6.07636	0.000208053	0.00380776
Q96S06	LMF1	0.607014	4.45704	6.07689	0.000207923	0.00380776
P52895	AKR1C2	0.53334	6.29924	6.07103	0.000209376	0.00381439
Q86XI2	NCAPG2	-0.283141	6.06949	-6.07227	0.000209066	0.00381439
Q00613	HSF1	-0.337804	7.41768	-6.06008	0.000212119	0.00385552
O15121	DEGS1	0.294164	7.37109	6.05382	0.000213706	0.00386481
P17655	CAPN2	0.365347	7.48522	6.04472	0.000216036	0.00386481
P22392	NME2	-0.289248	8.97669	-6.05545	0.000213291	0.00386481
P39748	FEN1	-0.412288	7.21865	-6.04609	0.000215683	0.00386481
Q15120	PDK3	0.407332	6.52134	6.04647	0.000215584	0.00386481
Q96B54	ZNF428	-0.356523	5.96344	-6.04814	0.000215155	0.00386481
Q9NYJ8	TAB2	0.3957	4.34968	6.04544	0.000215849	0.00386481
P20936	RASA1	-0.43125	6.40401	-6.04181	0.000216787	0.00386952
P01024	C3	-0.67069	4.07151	-6.03647	0.000218171	0.00388551
Q5TH69	ARFGEF3	0.414773	5.38258	6.02709	0.000220626	0.00392043
O75843	AP1G2	-0.38415	6.5102	-6.02076	0.0002223	0.00393877
Q9Y5X9	LIPG	-0.615596	5.20449	-6.01945	0.00022265	0.00393877
P08559	PDHA1	0.381555	7.0581	6.00023	0.000227829	0.00401935
P35613	BSG	-0.393117	6.9799	-5.99871	0.000228244	0.00401935
Q8NBZ7	UXS1	-0.3266	5.6723	-5.99696	0.000228723	0.00401935
Q9Y3C5	RNF11	0.479766	6.83897	5.98942	0.000230799	0.00404688
Q9H008	LHPP	0.333837	7.11456	5.98675	0.000231539	0.00405092
Q02809	PLOD1	-0.361934	6.49491	-5.98337	0.00023248	0.00405844
Q96BD8	SKA1	-0.333708	6.0314	-5.97857	0.000233823	0.00407293
P09668	CTSH	1.27962	3.65237	5.97147	0.000235823	0.00408093
Q86X53	ERICH1	-0.487262	4.82377	-5.97451	0.000234965	0.00408093
Q9HDC5	JPH1	-0.918064	3.31271	-5.97162	0.000235782	0.00408093
Q96HY6	DDRGK1	0.342202	7.68063	5.95066	0.000241802	0.00417529
P24534	EEF1B2	-0.25533	8.08221	-5.94336	0.000243938	0.00420303
O75792	RNASEH2A	-0.298268	7.43433	-5.93816	0.00024547	0.00422028
O00461	GOLIM4	-0.504849	6.30647	-5.93182	0.000247355	0.0042435
Q4AC94	C2CD3	0.61367	3.83957	5.92958	0.000248025	0.00424582
Q9BSE2	TMEM79	0.554072	5.18736	5.92061	0.000250724	0.0042828
Q02338	BDH1	0.471801	5.99064	5.91524	0.000252356	0.00428304
Q8WV48	CCDC107	-0.44763	4.50782	-5.91698	0.000251826	0.00428304
Q9BYX4	IFIH1	-0.517847	5.35063	-5.91648	0.000251979	0.00428304
Q13325	IFIT5	-0.637697	5.08039	-5.9101	0.000253929	0.00429218
Q96CP6	GRAMD1A	-0.354814	5.01542	-5.90995	0.000253975	0.00429218
P45973	CBX5	0.274636	8.25792	5.90026	0.000256972	0.00430111
Q13636	RAB31	0.39992	6.57625	5.9014	0.000256616	0.00430111
Q14694	USP10	0.308222	5.97775	5.90133	0.000256637	0.00430111
Q53EL6	PDCD4	-0.337387	6.75168	-5.90386	0.000255854	0.00430111
Q9NZ08	ERAP1	-0.3442	7.90665	-5.89949	0.000257211	0.00430111
P08581	MET	-0.513425	4.41448	-5.8926	0.000259366	0.00432803
O14681	EI24	0.302954	7.45979	5.89038	0.000260064	0.00433059
O60830	TIMM17B	0.495488	5.3854	5.87477	0.000265036	0.00440414
Q9UPQ0	LIMCH1	0.386405	6.51106	5.87115	0.000266204	0.00441431
Q9BRX8	FAM213A	0.289883	8.33283	5.86269	0.000268953	0.00445061
Q8WW01	TSEN15	-0.351771	7.39962	-5.85363	0.000271934	0.00449059
Q11201	ST3GAL1	0.345026	7.41024	5.84785	0.000273853	0.00451289
Q29980	MICB	-0.435022	5.25615	-5.84558	0.000274612	0.00451603
P17861	XBP1	0.550905	4.22103	5.8251	0.000281557	0.00462067
Q7Z412	PEX26	0.330266	5.49862	5.82174	0.000282712	0.00463006
P48664	SLC1A6	-0.404189	6.19232	-5.81837	0.000283877	0.00463957
O75052	NOS1AP	-0.356159	5.11727	-5.81019	0.000286732	0.00467661
Q96D71	REPS1	0.32146	6.35366	5.80778	0.000287575	0.00468076
Q96HN2	AHCYL2	0.333064	6.68356	5.80154	0.000289779	0.00470699
Q02790	FKBP4	0.302824	7.95749	5.79854	0.000290846	0.00471467
P37268	FDFT1	0.293221	7.78961	5.79106	0.000293522	0.00472429
Q8NFH8	REPS2	0.34206	5.534	5.79444	0.000292309	0.00472429
Q9BZI7	UPF3B	-0.266208	6.73401	-5.79024	0.000293818	0.00472429
Q9NRF8	CTPS2	0.344161	6.32929	5.79281	0.000292895	0.00472429
P07339	CTSD	0.303274	7.64022	5.78566	0.00029547	0.00474124
P53985	SLC16A1	-0.534695	6.49378	-5.78124	0.000297076	0.0047574
P54652	HSPA2	0.548756	6.67063	5.77007	0.000301176	0.00475978
Q5T7V8	GORAB	0.418155	5.76547	5.7756	0.000299139	0.00475978
Q7Z3C6	ATG9A	-0.393489	6.24497	-5.77371	0.000299835	0.00475978
Q86Y39	NDUFA11	-0.343745	7.78229	-5.76942	0.000301419	0.00475978
Q8WUJ0	STYX	-0.289494	4.94049	-5.77123	0.000300747	0.00475978
Q8WVK7	SKA2	-0.596577	6.91256	-5.77016	0.000301145	0.00475978
Q9NZ45	CISD1	0.367377	8.87849	5.77075	0.000300925	0.00475978
Q9Y617	PSAT1	-0.420577	7.14428	-5.76374	0.00030353	0.0047836
Q13884	SNTB1	-0.327929	7.23172	-5.7603	0.000304814	0.00479433
P00450	CP	0.335196	5.71712	5.75683	0.000306118	0.00480533
Q96EK9	KTI12	-0.408672	5.69154	-5.7433	0.000311257	0.00487635
P02538	KRT6A	0.472502	6.58152	5.74025	0.00031243	0.0048851
Q68CP4	HGSNAT	0.312129	6.30519	5.73702	0.000313675	0.00488534
Q93008	USP9X	0.298355	5.98215	5.73762	0.000313441	0.00488534
P25445	FAS	-0.316941	5.00105	-5.73424	0.000314752	0.00489252
O00400	SLC33A1	0.415719	6.40064	5.72931	0.000316671	0.00491273
P11532	DMD	0.37886	5.55354	5.7258	0.000318045	0.00491857
Q9BWD1	ACAT2	0.328211	7.46699	5.72518	0.000318286	0.00491857
Q9UQB8	BAIAP2	-0.325873	7.2681	-5.71096	0.000323926	0.004996
Q15645	TRIP13	-0.337545	6.82736	-5.69817	0.000329091	0.00506584
O94768	STK17B	-0.37724	4.73225	-5.69475	0.000330488	0.0050775
Q9Y2K2	SIK3	-1.08115	2.5437	-5.69145	0.000331838	0.0050884
Q08623	PUDP	0.299667	6.72228	5.68814	0.000333204	0.00508969
Q9Y5B9	SUPT16H	-0.241418	6.98076	-5.68944	0.000332666	0.00508969
P15559	NQO1	0.853001	5.21766	5.68306	0.000335309	0.00510223
Q9NRS4	TMPRSS4	0.876237	3.56335	5.68322	0.00033524	0.00510223
P35579	MYH9	0.266352	8.30365	5.67691	0.000337874	0.00513143
O14773	TPP1	0.352918	6.81796	5.67232	0.000339802	0.00514105
Q15361	TTF1	-0.38409	4.01186	-5.67357	0.000339278	0.00514105
Q969P0	IGSF8	0.438531	5.29273	5.66984	0.000340851	0.0051471
Q12765	SCRN1	-0.329788	6.40254	-5.66271	0.000343885	0.00518307
Q92575	UBXN4	0.275384	7.18875	5.65786	0.000345964	0.00520453
P55061	TMBIM6	0.43705	7.50444	5.65471	0.000347321	0.00520522
Q8TB36	GDAP1	0.505327	5.85295	5.65593	0.000346794	0.00520522
P10909	CLU	0.368483	7.51535	5.6494	0.000349622	0.00522984
O43924	PDE6D	-0.35499	6.82842	-5.64262	0.000352585	0.00523473
P54578	USP14	0.308031	7.46288	5.6429	0.000352461	0.00523473
Q8TAT6	NPLOC4	-0.249486	6.88692	-5.64541	0.000351361	0.00523473
Q99714	HSD17B10	0.427282	6.85596	5.643	0.000352419	0.00523473
O14684	PTGES	-0.362063	7.64264	-5.64001	0.000353733	0.00523756
Q8N0T1	C8orf59	0.409168	7.00422	5.63919	0.000354094	0.00523756
Q5JS54	PSMG4	-0.436794	7.63936	-5.63685	0.000355126	0.00524306
Q8N3U4	STAG2	-0.464946	5.19409	-5.63063	0.000357892	0.0052741
Q9UQR0	SCML2	0.443327	5.15257	5.62789	0.000359113	0.00528229
O94915	FRYL	-0.326727	5.42758	-5.62129	0.000362085	0.00530942
Q49AM3	TTC31	0.440941	5.50696	5.62082	0.000362295	0.00530942
Q9NRA1	PDGFC	-0.681906	6.16238	-5.61789	0.000363623	0.00531907
Q8N9U0	TC2N	0.589002	4.80516	5.60797	0.000368156	0.00537549
Q13113	PDZK1IP1	-0.348511	5.6851	-5.59837	0.000372602	0.00541984
Q14320	FAM50A	-0.337783	8.11822	-5.59701	0.000373241	0.00541984
Q8NI27	THOC2	-0.246721	6.57839	-5.59739	0.000373063	0.00541984
Q9H3Z4	DNAJC5	0.359721	5.708	5.59185	0.000375658	0.00544498
Q9Y3S1	WNK2	-0.413494	4.82517	-5.58831	0.000377325	0.00545919
Q5W111	SPRYD7	0.342219	7.80701	5.58101	0.000380793	0.00549934
Q9HD42	CHMP1A	0.2867	6.75504	5.57843	0.000382028	0.00550717
P35659	DEK	-0.26009	7.69808	-5.57514	0.000383605	0.00551782
Q9BQ49	SMIM7	0.307401	6.73328	5.574	0.000384156	0.00551782
Q5VYY1	ANKRD22	0.287927	6.13381	5.56935	0.000386406	0.00553013
Q9H6X2	ANTXR1	-0.400208	5.04621	-5.56955	0.000386308	0.00553013
P20674	COX5A	0.320363	8.17038	5.56661	0.000387734	0.00553915
O75947	ATP5PD	0.346809	7.91884	5.56074	0.000390603	0.00555746
Q5M7Z0	RNFT1	0.919862	3.45977	5.56125	0.000390354	0.00555746
Q9H939	PSTPIP2	0.521272	5.10573	5.5597	0.000391114	0.00555746
P06213	INSR	-0.276345	5.96526	-5.55481	0.000393525	0.00557178
P24588	AKAP5	-0.460627	3.86519	-5.55618	0.000392848	0.00557178
Q6ZUT6	CCDC9B	-0.300284	5.47753	-5.54244	0.000399697	0.0056491
Q13162	PRDX4	0.378047	8.57369	5.53597	0.000402968	0.00568522
O95394	PGM3	0.391938	7.74375	5.53276	0.000404601	0.00569813
O00754	MAN2B1	0.230621	6.0401	5.52948	0.000406276	0.00571159
Q4V328	GRIPAP1	0.374775	6.2827	5.52505	0.000408553	0.00573345
Q68D91	MBLAC2	0.296194	6.03124	5.52039	0.000410961	0.00575708
P50225	SULT1A1	0.448939	5.90399	5.51683	0.000412812	0.00577282
O75907	DGAT1	0.365479	6.50026	5.50743	0.000417743	0.00580093
P32019	INPP5B	-0.315874	7.05823	-5.51138	0.00041566	0.00580093
Q6P1N9	TATDN1	0.299238	6.9535	5.50845	0.000417201	0.00580093
Q9NUQ9	FAM49B	0.246133	7.92701	5.50839	0.000417235	0.00580093
P08240	SRPRA	-0.257125	8.0863	-5.49719	0.000423184	0.00584583
Q9BW19	KIFC1	-0.296702	6.06946	-5.49899	0.000422223	0.00584583
Q9NUV7	SPTLC3	0.883251	3.48352	5.49801	0.000422748	0.00584583
O60921	HUS1	-0.321898	6.81701	-5.49266	0.000425617	0.00586923
Q92828	CORO2A	-0.438908	4.94296	-5.48669	0.000428848	0.00589332
Q9P2P5	HECW2	-0.395426	4.58892	-5.48788	0.000428201	0.00589332
P53004	BLVRA	0.331777	7.71961	5.48517	0.000429672	0.00589445
Q9H4A5	GOLPH3L	0.344919	6.82756	5.47965	0.000432691	0.00592562
Q9UI14	RABAC1	0.241944	8.00412	5.47436	0.0004356	0.00595519
Q6PI78	TMEM65	0.352646	7.90496	5.47155	0.000437158	0.00596623
P05023	ATP1A1	0.323179	8.66394	5.46677	0.000439816	0.00597172
Q14689	DIP2A	-0.275141	6.37693	-5.4677	0.000439294	0.00597172
Q8IWL3	HSCB	0.347396	5.43011	5.46868	0.000438748	0.00597172
Q96A49	SYAP1	0.244152	7.4946	5.45999	0.000443617	0.00601305
Q15170	TCEAL1	-0.446882	5.00408	-5.45735	0.000445109	0.00601747
Q9H813	TMEM206	0.456555	5.61291	5.45673	0.000445458	0.00601747
P27708	CAD	-0.265409	6.86057	-5.44925	0.000449717	0.00605441
Q9BTY2	FUCA2	0.368673	6.7035	5.45055	0.000448971	0.00605441
Q5T2T1	MPP7	0.377287	5.96241	5.44686	0.000451085	0.00606255
Q8IYB5	SMAP1	0.350967	6.4846	5.4389	0.000455677	0.00611247
Q9UGP8	SEC63	0.302256	7.21718	5.43776	0.000456338	0.00611247
Q9NXK8	FBXL12	-0.394508	6.20944	-5.43221	0.000459575	0.00614547
Q15075	EEA1	0.331001	6.52	5.42213	0.000465517	0.0062087
Q5SQN1	SNAP47	0.542428	3.39599	5.42154	0.000465868	0.0062087
O95684	FGFR1OP	0.3701	6.15793	5.41579	0.000469298	0.00624395
P51617	IRAK1	-0.315199	6.43993	-5.40184	0.000477735	0.00633687
Q9Y6V7	DDX49	-0.322226	7.06239	-5.40161	0.000477878	0.00633687
O14929	HAT1	-0.298953	7.97853	-5.39826	0.000479926	0.00635341
Q5TAA0	TTC22	-0.308754	4.41145	-5.39463	0.000482162	0.00636544
Q9BZQ8	FAM129A	-0.33415	6.95128	-5.39418	0.000482437	0.00636544
P80217	IFI35	-0.468077	5.52963	-5.39097	0.000484425	0.00637721
Q14055	COL9A2	-0.388353	6.65596	-5.39015	0.000484934	0.00637721
P35568	IRS1	-0.952062	4.40752	-5.3855	0.000487831	0.00639456
P60520	GABARAPL2	0.495307	6.08172	5.38416	0.000488669	0.00639456
Q53H12	AGK	0.320318	6.61684	5.38439	0.00048852	0.00639456
P29034	S100A2	-0.401658	8.79063	-5.37963	0.000491513	0.0064212
P27816	MAP4	-0.256761	7.14246	-5.37816	0.00049244	0.00642274
P07108	DBI	0.418749	9.03098	5.37502	0.000494426	0.00643807
Q6ZNB6	NFXL1	1.06264	4.90723	5.37272	0.000495881	0.00644646
Q06323	PSME1	-0.263324	8.69382	-5.36931	0.000498059	0.00646188
Q9NX95	SYBU	0.351331	4.06688	5.36831	0.000498694	0.00646188
Q8IWC1	MAP7D3	-0.281372	6.628	-5.36592	0.000500224	0.00647114
Q6BCY4	CYB5R2	-0.25938	7.04906	-5.36052	0.000503706	0.00650558
O15381	NVL	0.44344	5.46564	5.35194	0.000509287	0.00655439
O43933	PEX1	0.280353	5.81324	5.35092	0.00050996	0.00655439
P32780	GTF2H1	-0.413954	5.68173	-5.35301	0.00050859	0.00655439
P11498	PC	0.260614	7.14668	5.33579	0.00051998	0.00667237
Q96N06	SPATA33	0.325396	5.3584	5.32786	0.000525319	0.00673001
Q9HDC9	APMAP	0.262063	7.08415	5.32628	0.000526393	0.00673291
Q6PI48	DARS2	0.334085	6.15085	5.32228	0.000529108	0.00675676
Q9NZN5	ARHGEF12	0.297015	6.01976	5.31908	0.000531302	0.00677389
P62328	TMSB4X	-0.843325	6.85556	-5.31169	0.000536392	0.00678433
Q05655	PRKCD	0.356511	5.90331	5.31513	0.000534011	0.00678433
Q16698	DECR1	0.363473	7.68763	5.31538	0.000533841	0.00678433
Q6X4U4	SOSTDC1	-1.15218	4.51636	-5.31308	0.00053543	0.00678433
Q9NYT0	PLEK2	-0.341882	5.0146	-5.31276	0.000535651	0.00678433
P41252	IARS	-0.247719	7.46057	-5.29544	0.000547772	0.00688734
Q8NEZ5	FBXO22	-0.440202	6.27186	-5.29817	0.000545837	0.00688734
Q93063	EXT2	0.334117	6.05468	5.29511	0.000548005	0.00688734
Q9BUI4	POLR3C	-0.331883	5.80665	-5.29742	0.000546369	0.00688734
P40818	USP8	0.250447	6.52931	5.2922	0.000550072	0.00689152
Q9P0K7	RAI14	-0.271166	6.30175	-5.29246	0.000549888	0.00689152
P08174	CD55	0.358123	6.13624	5.29005	0.000551606	0.00689985
Q00266	MAT1A	0.864134	4.43701	5.28419	0.000555803	0.00694142
Q7L273	KCTD9	-0.533972	3.65795	-5.2829	0.000556734	0.00694177
Q86TP1	PRUNE1	0.244519	6.20709	5.28173	0.000557579	0.00694177
P07237	P4HB	-0.281432	8.56553	-5.27268	0.000564152	0.00701261
Q9BUR5	APOO	0.336147	8.09743	5.27146	0.000565045	0.00701274
Q9Y3P4	RHBDD3	0.427674	4.65113	5.26513	0.000569708	0.00705957
O94875	SORBS2	-0.413582	4.92651	-5.26362	0.000570818	0.00706232
Q14571	ITPR2	-0.433956	5.5518	-5.25165	0.000579762	0.00716182
P49189	ALDH9A1	0.242245	7.21302	5.24753	0.00058288	0.0071669
Q7LG56	RRM2B	0.364278	5.8692	5.24985	0.000581123	0.0071669
Q9H0E2	TOLLIP	0.365352	5.45045	5.24849	0.00058215	0.0071669
Q99643	SDHC	0.229596	7.93587	5.23786	0.000590256	0.00724637
O00748	CES2	0.412237	5.96533	5.2296	0.000596637	0.00731341
P41226	UBA7	-0.533281	4.77124	-5.22555	0.000599791	0.00734074
O00499	BIN1	0.382927	5.48979	5.22218	0.00060243	0.00736169
Q5T9A4	ATAD3B	0.295467	3.08736	5.21726	0.000606311	0.00739774
Q9H0C8	ILKAP	-0.221253	6.23167	-5.21591	0.000607377	0.00739938
Q8N1G2	CMTR1	-0.260425	6.54393	-5.21438	0.00060859	0.00740281
O94885	SASH1	0.346563	6.19883	5.20904	0.000612844	0.00744315
Q9NQ34	TMEM9B	0.315926	5.77584	5.2072	0.000614323	0.00744973
Q15572	TAF1C	0.393651	6.15385	5.19825	0.000621544	0.00752579
Q16566	CAMK4	-0.769615	4.07597	-5.19433	0.000624741	0.00754453
Q7Z2T5	TRMT1L	0.477757	4.97201	5.19402	0.000624991	0.00754453
P67809	YBX1	-0.277154	7.83468	-5.18958	0.000628631	0.00757696
P53365	ARFIP2	0.351683	6.739	5.18579	0.000631753	0.00759154
Q16890	TPD52L1	0.313261	8.13082	5.186	0.00063158	0.00759154
O76024	WFS1	0.454153	5.93162	5.18212	0.0006348	0.00761645
P17812	CTPS1	-0.258424	8.24703	-5.17983	0.000636702	0.00761645
P23434	GCSH	0.429611	8.41536	5.17999	0.000636575	0.00761645
O95405	ZFYVE9	0.504499	4.37491	5.17581	0.000640068	0.00762228
Q86X76	NIT1	0.26697	6.62755	5.17593	0.000639964	0.00762228
Q9NWZ8	GEMIN8	0.303978	6.65225	5.17689	0.000639157	0.00762228
P04040	CAT	0.224266	8.37569	5.17288	0.000642525	0.00763643
P38919	EIF4A3	-0.269179	7.52179	-5.17188	0.000643368	0.00763643
Q9H9S3	SEC61A2	0.585247	4.78014	5.17097	0.00064414	0.00763643
P54577	YARS	-0.355356	7.99028	-5.16896	0.000645839	0.00764516
P55060	CSE1L	-0.236587	7.25061	-5.16649	0.000647933	0.00765853
Q9NZQ3	NCKIPSD	-0.283248	5.50267	-5.16451	0.000649622	0.00766708
Q7Z6Z7	HUWE1	0.28228	6.42215	5.15957	0.000653839	0.0077054
O43490	PROM1	-0.414137	6.24699	-5.15837	0.000654869	0.00770611
Q9BTD8	RBM42	-0.239582	7.77795	-5.1548	0.000657953	0.00773095
Q86W92	PPFIBP1	-0.399161	6.3716	-5.15182	0.000660526	0.00774972
P99999	CYCS	0.433695	8.97042	5.14743	0.000664352	0.00778311
P32455	GBP1	-0.31949	6.84553	-5.14311	0.000668133	0.00781588
O14657	TOR1B	-0.264563	5.12575	-5.14097	0.000670012	0.00782633
P22033	MUT	0.294944	7.0289	5.13819	0.000672472	0.00783993
Q96CD2	PPCDC	-0.296154	6.90599	-5.13631	0.000674137	0.00783993
Q9HC21	SLC25A19	-0.283981	7.14092	-5.13704	0.000673493	0.00783993
O15049	N4BP3	0.376198	5.13458	5.13342	0.000676703	0.00785713
O95436	SLC34A2	-0.413737	6.37876	-5.13238	0.000677633	0.00785713
Q5R3I4	TTC38	0.259406	6.26332	5.13131	0.000678584	0.00785713
O14880	MGST3	0.451275	6.27504	5.12963	0.00068009	0.0078631
Q8TBP5	FAM174A	0.627677	4.51673	5.11923	0.000689467	0.00795994
P22694	PRKACB	0.338611	6.95498	5.11744	0.0006911	0.00796721
Q7L5A8	FA2H	0.438404	5.72818	5.11359	0.000694619	0.0079846
Q9C004	SPRY4	0.554611	4.6108	5.11365	0.000694566	0.0079846
Q3ZCQ3	FAM174B	0.350504	6.5968	5.11224	0.000695852	0.00798721
Q92882	OSTF1	-0.246387	7.97824	-5.10794	0.000699814	0.00801367
Q9BUB7	TMEM70	0.327566	8.38967	5.10755	0.000700175	0.00801367
Q5XXA6	ANO1	0.376943	5.66173	5.10369	0.000703752	0.00802065
Q9NS69	TOMM22	0.248806	7.56646	5.10362	0.000703814	0.00802065
Q9NZT1	CALML5	0.314226	7.74925	5.10443	0.000703062	0.00802065
Q9GZT4	SRR	0.409633	5.38526	5.10122	0.000706048	0.00803458
P21796	VDAC1	0.231476	7.91573	5.09695	0.000710048	0.00806854
Q04941	PLP2	0.290799	8.21857	5.08844	0.000718076	0.00814811
Q5T601	ADGRF1	0.421474	5.25311	5.07466	0.000731294	0.00828626
Q96QF0	RAB3IP	0.232471	4.7535	5.07192	0.000733956	0.00830457
O60512	B4GALT3	0.366499	5.96283	5.07016	0.000735669	0.00831212
Q86YN1	DOLPP1	-0.419998	5.42665	-5.06534	0.000740384	0.00835351
Q14142	TRIM14	-0.463568	4.65044	-5.0624	0.000743276	0.00836464
Q9H8W4	PLEKHF2	0.431107	6.28261	5.0622	0.000743477	0.00836464
O75676	RPS6KA4	-0.267552	5.95817	-5.04707	0.000758558	0.00851021
Q9BZX2	UCK2	-0.255926	6.73341	-5.04723	0.000758396	0.00851021
P13631	RARG	-0.462611	3.76673	-5.04236	0.00076332	0.0085395
Q96IR7	HPDL	-0.349036	4.92887	-5.04336	0.000762311	0.0085395
Q14789	GOLGB1	0.213233	6.86025	5.03698	0.0007688	0.00858871
Q96RU3	FNBP1	-0.248584	5.66481	-5.03526	0.000770555	0.00859624
Q92844	TANK	0.235904	7.02067	5.02784	0.000778205	0.0086694
Q96NT0	CCDC115	0.258346	7.18007	5.02661	0.000779482	0.00867146
O60858	TRIM13	0.406099	6.32746	5.02078	0.000785563	0.00871311
Q9BQA9	CYBC1	-0.285119	8.0076	-5.02134	0.000784973	0.00871311
Q9Y3B6	EMC9	-0.317542	4.9037	-5.01987	0.000786516	0.00871311
Q8NBN3	TMEM87A	0.27153	7.89765	5.0177	0.000788793	0.00872616
Q9H3R5	CENPH	-0.385637	5.54251	-5.01405	0.000792635	0.0087515
Q9UK76	JPT1	-0.30562	6.73577	-5.01343	0.000793287	0.0087515
Q9Y2S2	CRYL1	0.316466	5.01822	5.00813	0.000798918	0.0088014
P68371	TUBB4B	-0.365022	7.69992	-5.00366	0.000803701	0.00884182
Q12797	ASPH	0.329198	7.07068	4.99846	0.000809297	0.0088815
Q9NX47	2005-03-01	0.335001	5.9591	4.99823	0.000809544	0.0088815
O00519	FAAH	0.329484	6.09444	4.98932	0.000819248	0.0089234
O60826	CCDC22	0.268756	5.80542	4.98853	0.000820103	0.0089234
O75147	OBSL1	-0.300612	5.88223	-4.98951	0.000819033	0.0089234
P53999	SUB1	-0.216575	7.80187	-4.99067	0.000817765	0.0089234
Q8IW50	FAM219A	0.329141	5.99137	4.9932	0.000815009	0.0089234
Q9NWW6	NMRK1	-0.959486	2.51685	-4.99148	0.000816876	0.0089234
Q8NFZ8	CADM4	0.229985	5.90123	4.98165	0.000827694	0.00896913
Q9BQP7	MGME1	0.281106	6.49851	4.98261	0.000826625	0.00896913
Q9BS40	LXN	-0.253061	8.24936	-4.98337	0.000825786	0.00896913
P05165	PCCA	0.267846	6.59702	4.97894	0.000830701	0.00897171
P18615	NELFE	-0.241765	6.63013	-4.97816	0.000831563	0.00897171
P36021	SLC16A2	0.410255	5.42728	4.97736	0.00083245	0.00897171
Q15527	SURF2	-0.393956	5.70804	-4.98016	0.000829338	0.00897171
Q02040	AKAP17A	0.378267	6.97826	4.97133	0.000839202	0.00900803
Q9BRS2	RIOK1	-0.265186	6.32402	-4.97131	0.000839222	0.00900803
Q9HD20	ATP13A1	-0.246188	7.0046	-4.97245	0.000837948	0.00900803
O75884	RBBP9	0.414123	6.49734	4.96934	0.000841448	0.00901973
O43819	SCO2	0.228643	6.4641	4.96762	0.000843391	0.00902837
P13196	ALAS1	0.375021	5.5579	4.96264	0.000849033	0.00907654
Q13641	TPBG	-0.32684	7.44727	-4.95595	0.000856684	0.00914602
Q9H8H2	DDX31	-0.318212	5.74774	-4.95132	0.00086202	0.00919064
Q8N0Z3	SPICE1	-0.269171	5.15226	-4.9422	0.000872647	0.00929147
P09493	TPM1	0.21793	8.52219	4.93858	0.000876899	0.00931177
Q16831	UPP1	-0.292445	6.08963	-4.93919	0.000876191	0.00931177
P48507	GCLM	0.209906	8.49176	4.93349	0.000882926	0.00936326
O95391	SLU7	-0.378064	5.94984	-4.92865	0.000888694	0.00941186
Q9BX66	SORBS1	-0.256597	6.67243	-4.92326	0.000895165	0.00946777
O15327	INPP4B	-0.330856	4.93245	-4.91929	0.000899968	0.00949329
P62873	GNB1	-0.257963	6.39209	-4.91945	0.000899769	0.00949329
P15328	FOLR1	2.36796	2.05893	4.91726	0.000902432	0.00950665
O43592	XPOT	-0.277319	5.94583	-4.91179	0.000909102	0.00956423
Q9NUQ3	TXLNG	0.279214	6.86407	4.90541	0.000916965	0.00963419
Q8N5M4	TTC9C	-0.264742	6.80245	-4.90361	0.000919186	0.00964478
O43865	AHCYL1	0.228116	7.16836	4.8949	0.000930063	0.00974603
Q16880	UGT8	-0.421632	5.43774	-4.89155	0.000934274	0.00977726
P51580	TPMT	-0.219232	7.69798	-4.88673	0.000940379	0.0097935
Q13555	CAMK2G	0.271951	7.28535	4.88644	0.000940758	0.0097935
Q8TDN6	BRIX1	-0.268046	7.59868	-4.8885	0.000938137	0.0097935
Q9Y6C9	MTCH2	0.307931	7.43317	4.88693	0.000940135	0.0097935
Q8TBA6	GOLGA5	0.336269	5.70535	4.88171	0.000946786	0.00984335
Q15554	TERF2	0.303405	4.87139	4.87608	0.000954028	0.00988845
Q9NTJ3	SMC4	-0.281236	7.37474	-4.87544	0.000954858	0.00988845
Q9Y605	MRFAP1	-0.506568	6.10026	-4.87574	0.000954463	0.00988845
Q05682	CALD1	-0.304313	7.37246	-4.87235	0.000958854	0.0099169
P26639	TARS	-0.311308	7.72853	-4.86816	0.000964312	0.00992578
P42695	NCAPD3	-0.320126	4.89205	-4.86897	0.000963251	0.00992578
Q86YS6	RAB43	0.249168	6.2957	4.86785	0.000964711	0.00992578
Q8WVM7	STAG1	0.287929	5.53738	4.86918	0.000962978	0.00992578
Q8TBE0	BAHD1	-0.406144	4.5936	-4.8639	0.000969891	0.00996514
Q9BT73	PSMG3	-0.27791	7.43775	-4.86302	0.000971046	0.00996514
Q16816	PHKG1	0.384987	5.5828	4.85971	0.000975416	0.00999707
Q9BRQ6	CHCHD6	0.393996	4.77729	4.85718	0.000978768	0.0100185
Q86UY6	NAA40	-0.227866	7.71441	-4.85427	0.00098264	0.0100452
P48506	GCLC	0.26914	6.10264	4.85222	0.000985373	0.0100497
Q7Z3E5	ARMC9	-1.1921	2.31797	-4.85204	0.000985615	0.0100497
P16930	FAH	0.298082	6.85546	4.85011	0.000988201	0.0100503
Q02241	KIF23	-0.202864	6.50359	-4.85049	0.000987687	0.0100503
Q8WX92	NELFB	-0.312969	6.11024	-4.84797	0.000991071	0.0100666
P20073	ANXA7	0.20506	7.69692	4.84256	0.000998381	0.010115
Q9Y679	AUP1	0.209218	7.64769	4.84323	0.000997477	0.010115
Q08AE8	SPIRE1	-0.404794	5.70688	-4.84158	0.000999702	0.0101155
Q13287	NMI	-0.27479	6.33456	-4.83877	0.00100354	0.0101413
Q02108	GUCY1A1	0.420307	4.87939	4.83253	0.00101208	0.0102147
P49768	PSEN1	-0.245372	6.38508	-4.8307	0.00101459	0.0102271
Q86VM9	ZC3H18	0.242203	7.40143	4.82903	0.0010169	0.0102373
P17706	PTPN2	-0.268661	6.37837	-4.82539	0.00102195	0.0102751
P36551	CPOX	-0.20016	7.87048	-4.8207	0.0010285	0.0103279
O95239	KIF4A	-0.323929	6.86816	-4.81614	0.00103491	0.0103657
Q9GZT9	EGLN1	0.308108	6.50763	4.81524	0.00103618	0.0103657
Q9Y5T4	DNAJC15	0.284312	6.01503	4.8158	0.00103538	0.0103657
P52735	VAV2	-0.317129	4.6196	-4.81265	0.00103983	0.0103891
Q9BTT6	LRRC1	0.239607	6.18551	4.8097	0.00104403	0.010418
Q8IWR0	ZC3H7A	0.384092	6.1983	4.80687	0.00104806	0.010432
Q9NSI2	FAM207A	-0.297998	7.41913	-4.80704	0.00104782	0.010432
Q02818	NUCB1	0.259368	7.08281	4.79862	0.00105992	0.0105368
Q9NUM4	TMEM106B	0.325584	7.65451	4.79198	0.00106957	0.0106195
P78381	SLC35A2	0.361359	6.41981	4.78819	0.00107512	0.010648
Q24JP5	TMEM132A	0.326215	5.73525	4.7885	0.00107466	0.010648
P11310	ACADM	0.332673	6.99505	4.78283	0.00108302	0.0107129
O60343	TBC1D4	-0.208863	6.91008	-4.77692	0.00109181	0.0107864
Q8TBB5	KLHDC4	0.411648	5.30054	4.77563	0.00109374	0.010792
Q9H9A7	RMI1	-0.32513	4.72667	-4.76934	0.00110319	0.0108718
P04424	ASL	-0.289115	7.47489	-4.76711	0.00110657	0.0108915
Q9BQ95	ECSIT	-0.247086	6.26715	-4.76229	0.0011139	0.0109501
P29374	ARID4A	-0.346722	4.94377	-4.75801	0.00112044	0.0109737
Q5JSP0	FGD3	-0.338739	5.18714	-4.7591	0.00111877	0.0109737
Q9Y6X4	FAM169A	0.383177	4.67181	4.75805	0.00112038	0.0109737
P40855	PEX19	0.373313	6.6752	4.75553	0.00112425	0.0109762
Q15054	POLD3	-0.276761	7.47413	-4.75406	0.00112652	0.0109762
Q7Z7L1	SLFN11	-0.306855	5.42662	-4.75247	0.00112899	0.0109762
Q8N6N3	C1orf52	-0.250318	5.73177	-4.75303	0.00112812	0.0109762
Q8NBW4	SLC38A9	0.442673	4.70971	4.75276	0.00112854	0.0109762
Q9Y548	YIPF1	0.316863	5.38884	4.75582	0.00112381	0.0109762
Q96NY8	NECTIN4	0.339081	5.68039	4.73832	0.00115113	0.0111777
P42773	CDKN2C	0.354436	5.73803	4.73644	0.0011541	0.011193
Q6DKJ4	NXN	-0.270649	5.01257	-4.73552	0.00115556	0.0111934
O94804	STK10	-0.348435	6.53883	-4.733	0.00115957	0.0112026
Q16643	DBN1	0.300228	7.63393	4.73333	0.00115904	0.0112026
Q9Y4D1	DAAM1	0.361295	6.91354	4.73227	0.00116073	0.0112026
Q6ZRV2	FAM83H	0.265631	6.33335	4.73074	0.00116316	0.0112124
Q9Y2K7	KDM2A	0.257017	6.40165	4.72937	0.00116536	0.01122
Q6NSJ5	LRRC8E	0.293835	6.46706	4.72519	0.00117208	0.0112614
Q96LI5	CNOT6L	0.339116	4.83777	4.72493	0.0011725	0.0112614
Q9HA82	CERS4	0.345295	5.3596	4.72387	0.00117421	0.0112642
P25325	MPST	0.258609	7.90466	4.71039	0.00119619	0.0114613
Q96BM9	ARL8A	0.462698	6.10073	4.70485	0.00120536	0.0115351
Q6UWJ1	TMCO3	0.387852	6.21945	4.69929	0.00121463	0.0116099
Q96BK5	PINX1	0.345482	5.18682	4.69774	0.00121724	0.0116208
P38571	LIPA	0.316863	6.71283	4.69622	0.00121978	0.0116312
Q12948	FOXC1	-0.62075	4.45103	-4.69498	0.00122188	0.0116372
Q9Y3R5	DOPEY2	0.258286	5.50339	4.69272	0.0012257	0.0116596
Q13425	SNTB2	0.332467	5.04395	4.69046	0.00122953	0.011682
Q6IBS0	TWF2	-0.286681	8.2202	-4.68954	0.00123109	0.0116828
O94992	HEXIM1	-0.244943	7.29729	-4.68386	0.00124077	0.0117239
O95831	AIFM1	-0.229252	7.34675	-4.68458	0.00123955	0.0117239
Q6P1R4	DUS1L	-0.443659	5.1788	-4.68269	0.0012428	0.0117239
Q6PIF6	MYO7B	-0.376211	5.07798	-4.68288	0.00124247	0.0117239
Q9H1E3	NUCKS1	-0.670973	6.63168	-4.68401	0.00124053	0.0117239
Q02318	CYP27A1	-0.271739	6.91046	-4.68178	0.00124435	0.0117247
Q5TBB1	RNASEH2B	-0.248688	6.60829	-4.67822	0.00125048	0.0117684
Q53HL2	CDCA8	-0.267776	6.58334	-4.67239	0.0012606	0.0118497
Q13451	FKBP5	-0.277969	7.12426	-4.67077	0.00126343	0.0118622
P49459	UBE2A	-0.250191	5.70346	-4.66379	0.00127569	0.0119631
P22061	PCMT1	0.509099	5.13172	4.66031	0.00128185	0.0120002
Q8IVH2	FOXP4	-0.328208	6.02825	-4.65986	0.00128265	0.0120002
Q9BQ69	MACROD1	0.261878	7.50833	4.65862	0.00128486	0.0120067
Q01628	IFITM3	-0.35375	5.68006	-4.65437	0.00129245	0.0120634
Q15435	PPP1R7	-0.216339	6.8223	-4.65342	0.00129414	0.012065
P36404	ARL2	-0.267664	6.3948	-4.64948	0.00130124	0.012117
Q96HJ9	FMC1	0.287759	7.56887	4.64848	0.00130303	0.0121194
Q8WW59	SPRYD4	-0.295105	5.48669	-4.64427	0.00131066	0.0121761
P50151	GNG10	0.431702	5.24516	4.64322	0.00131258	0.0121797
Q9NVP2	ASF1B	-0.585831	4.50811	-4.6398	0.00131882	0.0122233
Q9H4H8	FAM83D	-0.245268	5.62506	-4.63711	0.00132375	0.0122547
P17900	GM2A	0.239219	8.03677	4.6354	0.0013269	0.0122553
P53355	DAPK1	-0.283038	4.46546	-4.63583	0.0013261	0.0122553
O95983	MBD3	-0.263951	7.20403	-4.62685	0.00134276	0.0123874
P56385	ATP5ME	0.234267	9.45977	4.62547	0.00134533	0.0123967
P17813	ENG	-0.239251	6.14417	-4.61899	0.00135751	0.0124944
Q96JB2	COG3	0.240089	5.73523	4.61764	0.00136006	0.0125034
Q9NW15	ANO10	0.252334	6.73008	4.61512	0.00136482	0.0125327
Q9Y6H1	CHCHD2	0.271941	8.29885	4.61261	0.0013696	0.012562
Q16363	LAMA4	-0.905098	3.49426	-4.61148	0.00137175	0.0125673
Q00534	CDK6	-0.520067	5.12923	-4.60231	0.00138939	0.0127142
Q9UBB5	MBD2	0.219517	6.01308	4.59994	0.00139399	0.0127416
O94941	UBOX5	0.412371	4.75401	4.59139	0.00141069	0.0128029
P35222	CTNNB1	0.271723	6.94486	4.59114	0.00141119	0.0128029
Q5SGD2	PPM1L	0.334525	5.81655	4.59074	0.00141197	0.0128029
Q6P531	GGT6	0.248834	6.38712	4.59471	0.00140417	0.0128029
Q8N465	D2HGDH	-0.278615	7.17515	-4.59134	0.0014108	0.0128029
Q96AQ6	PBXIP1	0.321913	5.23519	4.59332	0.00140691	0.0128029
Q9Y450	HBS1L	0.223361	7.13376	4.5953	0.00140302	0.0128029
Q14674	ESPL1	-0.310527	3.90708	-4.58764	0.0014181	0.0128145
Q9Y224	RTRAF	0.207318	8.5229	4.58907	0.00141527	0.0128145
Q9Y4Z0	LSM4	-0.218598	6.63889	-4.58845	0.0014165	0.0128145
Q9HCE6	ARHGEF10L	-0.512369	4.58579	-4.58607	0.0014212	0.012828
Q8N4S0	CCDC82	-0.427501	4.12472	-4.58415	0.00142501	0.0128478
O00559	EBAG9	0.423363	6.21394	4.58289	0.00142753	0.0128558
P28288	ABCD3	0.218787	7.81497	4.58089	0.00143151	0.0128744
Q8TE68	EPS8L1	0.220247	6.21779	4.58024	0.00143283	0.0128744
Q9BZ29	DOCK9	-0.306725	6.22952	-4.57649	0.00144034	0.0129273
P0DI83	RAB34	-0.767207	3.45757	-4.57433	0.0014447	0.0129284
P10619	CTSA	0.294272	7.13999	4.5732	0.00144697	0.0129284
P24941	CDK2	-0.32649	7.1624	-4.57359	0.0014462	0.0129284
Q9Y232	CDYL	-0.246433	5.37317	-4.57329	0.0014468	0.0129284
O95470	SGPL1	0.299095	7.3623	4.57106	0.00145131	0.0129525
Q96BZ9	TBC1D20	0.272756	6.70313	4.56733	0.0014589	0.0130056
Q96IF1	AJUBA	0.326866	5.50547	4.56481	0.00146406	0.013037
P15622	ZNF250	0.226033	6.77878	4.56179	0.00147025	0.0130679
P61769	B2M	-0.271943	8.8039	-4.56072	0.00147246	0.0130679
Q96QT6	PHF12	-0.501397	3.79644	-4.56072	0.00147246	0.0130679
Q8NHU6	TDRD7	-0.321869	5.3735	-4.55911	0.00147578	0.0130827
O00592	PODXL	-0.466329	4.23528	-4.55814	0.00147779	0.0130859
Q9BV23	ABHD6	1.31355	2.3542	4.55262	0.00148925	0.0131727
Q6YHK3	CD109	0.310117	5.60221	4.55121	0.00149219	0.013184
Q8NBJ4	GOLM1	0.21335	6.79623	4.54106	0.00151357	0.0133339
Q8WWA1	TMEM40	0.417414	6.10999	4.54077	0.00151419	0.0133339
Q9UKI8	TLK1	-0.381346	5.16094	-4.54091	0.00151389	0.0133339
Q96DM3	RMC1	0.255343	5.10666	4.53742	0.0015213	0.0133817
Q8WZA1	POMGNT1	0.263305	4.79474	4.53338	0.00152996	0.013443
Q99538	LGMN	0.410809	5.57833	4.52761	0.00154239	0.0135372
A0AV96	RBM47	0.33066	6.18398	4.52215	0.00155426	0.0135964
P00352	ALDH1A1	0.402504	5.81869	4.52342	0.0015515	0.0135964
P35475	IDUA	0.303948	4.86725	4.52236	0.00155382	0.0135964
O15156	ZBTB7B	0.210947	7.49463	4.51915	0.00156085	0.0136389
P11413	G6PD	0.224029	7.16851	4.51765	0.00156412	0.0136508
Q9BXK5	BCL2L13	0.305598	6.42999	4.51696	0.00156564	0.0136508
Q9BT09	CNPY3	-0.234001	8.20655	-4.51478	0.00157045	0.0136777
Q9UHF7	TRPS1	0.26453	6.07003	4.51112	0.00157857	0.0137334
Q5TC63	GRTP1	0.248173	6.32379	4.50735	0.00158695	0.0137761
Q9Y247	FAM50B	-0.309976	4.88481	-4.50805	0.00158538	0.0137761
Q14192	FHL2	0.37961	7.91144	4.50264	0.00159751	0.0138388
Q96EN8	MOCOS	-0.407451	4.63385	-4.5018	0.0015994	0.0138388
Q9NYM9	BET1L	0.246692	6.56545	4.50207	0.00159879	0.0138388
Q5VZM2	RRAGB	0.262666	5.80572	4.50058	0.00160214	0.0138474
P14174	MIF	0.370148	7.42379	4.4986	0.00160661	0.013871
O95163	ELP1	-0.307821	6.37822	-4.49696	0.00161034	0.0138881
Q9P0P8	C6orf203	0.307773	6.39557	4.49547	0.00161372	0.0139021
Q9Y4G6	TLN2	0.232605	5.0945	4.49385	0.0016174	0.0139188
P42224	STAT1	-0.224288	7.33101	-4.49289	0.00161959	0.0139225
Q86WA8	LONP2	0.313541	5.00505	4.49199	0.00162166	0.0139252
P31749	AKT1	-0.354793	6.34023	-4.49068	0.00162463	0.0139357
P53801	PTTG1IP	-0.376544	6.98629	-4.48897	0.00162856	0.0139543
Q07864	POLE	-0.210366	4.98528	-4.48816	0.00163043	0.0139553
P60842	EIF4A1	-0.327173	5.9227	-4.48556	0.00163641	0.0139805
Q01650	SLC7A5	0.228821	8.05128	4.48535	0.0016369	0.0139805
Q5VTE6	ANGEL2	0.368484	5.43362	4.48375	0.00164059	0.013997
Q01813	PFKP	-0.236832	6.91097	-4.47986	0.00164963	0.014044
Q8N357	SLC35F6	-0.461502	6.44117	-4.47996	0.0016494	0.014044
P00387	CYB5R3	0.271434	7.55744	4.47667	0.00165707	0.0140922
Q96MH6	TMEM68	0.413906	6.06885	4.47559	0.0016596	0.0140986
Q8N427	NME8	-0.340579	6.59505	-4.47389	0.00166358	0.0141173
Q96IV0	NGLY1	0.391962	6.06907	4.46625	0.00168162	0.0142552
Q9C040	TRIM2	-0.496107	5.34604	-4.46525	0.001684	0.0142602
Q09666	AHNAK	0.215725	8.1354	4.46182	0.00169219	0.0143142
Q9UBQ0	VPS29	0.183958	8.79528	4.45835	0.00170053	0.0143694
Q53GT1	KLHL22	-0.299414	4.90412	-4.44924	0.00172258	0.0145249
Q9Y5R8	TRAPPC1	-0.241428	6.14283	-4.4495	0.00172194	0.0145249
P32322	PYCR1	-0.271415	6.63195	-4.44714	0.0017277	0.0145436
Q9NRD5	PICK1	0.285509	5.50759	4.44683	0.00172846	0.0145436
Q8IYB7	DIS3L2	-0.286394	6.08896	-4.44578	0.00173104	0.0145469
Q9BWS9	CHID1	0.248776	6.22294	4.44518	0.00173251	0.0145469
Q15418	RPS6KA1	-0.209041	7.86903	-4.44276	0.00173846	0.0145814
P53990	IST1	0.350719	6.58922	4.43781	0.0017507	0.0146684
Q15024	EXOSC7	-0.250725	7.05328	-4.43707	0.00175253	0.0146684
Q92930	RAB8B	-0.556749	3.77005	-4.43624	0.00175458	0.0146702
Q7Z6K3	PTAR1	-0.408046	4.78063	-4.43507	0.0017575	0.0146791
O95602	POLR1A	-0.291364	5.65082	-4.43334	0.00176182	0.0146838
P04150	NR3C1	-0.247801	5.39353	-4.43067	0.00176851	0.0146838
P24539	ATP5PB	0.298684	7.84301	4.43129	0.00176694	0.0146838
P49419	ALDH7A1	0.188959	7.71396	4.43359	0.00176119	0.0146838
Q15544	TAF11	-0.415536	6.12606	-4.43193	0.00176534	0.0146838
Q9UJM3	ERRFI1	-0.949785	4.69398	-4.43041	0.00176915	0.0146838
O75391	SPAG7	-0.212038	6.93522	-4.42764	0.00177612	0.0147262
Q86UE4	MTDH	0.279229	6.36542	4.42675	0.00177835	0.0147294
Q8TCA0	LRRC20	-0.697684	4.17089	-4.42434	0.00178446	0.0147529
Q93052	LPP	0.316532	6.8342	4.42416	0.00178491	0.0147529
Q9Y5U4	INSIG2	0.545484	5.05048	4.4199	0.00179573	0.0148269
Q15020	SART3	-0.211846	6.67559	-4.41702	0.00180309	0.0148722
Q6NUS6	TCTN3	0.236344	4.84511	4.4119	0.00181625	0.0149652
P37108	SRP14	-0.205682	9.42671	-4.41029	0.00182042	0.014984
P33121	ACSL1	0.318226	8.16761	4.40687	0.00182929	0.0149949
Q12857	NFIA	0.257244	4.79872	4.40808	0.00182613	0.0149949
Q96A57	TMEM230	0.322548	6.97692	4.40719	0.00182845	0.0149949
Q96BR5	COA7	-0.245706	7.83899	-4.40845	0.00182518	0.0149949
Q7Z478	DHX29	0.249113	5.92298	4.40473	0.00183487	0.0150251
Q3ZCQ8	TIMM50	0.245166	8.09665	4.40398	0.00183683	0.0150257
Q49AR2	C5orf22	-0.425852	5.35304	-4.40302	0.00183933	0.0150306
Q01546	KRT76	-0.308963	5.30185	-4.40216	0.00184158	0.0150336
Q96LU5	IMMP1L	0.42957	5.56277	4.40021	0.00184669	0.0150598
Q8TCX1	DYNC2LI1	0.401768	5.97183	4.39638	0.00185678	0.0151266
Q9H2H9	SLC38A1	-0.401996	7.4362	-4.39488	0.00186075	0.0151434
Q6UX65	DRAM2	-0.409619	6.42056	-4.39266	0.00186665	0.0151758
Q8N999	C12orf29	0.189369	8.6358	4.38896	0.0018765	0.0152375
Q9NVR2	INTS10	-0.223108	5.85245	-4.38838	0.00187807	0.0152375
Q8N8Q3	ENDOV	-0.340873	5.78686	-4.38259	0.00189361	0.0153316
Q8NEZ4	KMT2C	0.396062	3.68357	4.38278	0.00189311	0.0153316
Q9BY11	PACSIN1	-0.388349	5.49229	-4.38191	0.00189546	0.0153316
Q8N4T4	ARHGEF39	-0.285775	4.01555	-4.38081	0.00189843	0.01534
Q9H6F2	TMEM38A	-0.265715	8.30618	-4.37868	0.00190419	0.0153709
Q9Y2V2	CARHSP1	-0.366864	7.63597	-4.37725	0.00190808	0.0153866
Q8IV36	HID1	0.224387	7.20645	4.37602	0.00191143	0.015398
Q9NXL2	ARHGEF38	0.558372	2.60938	4.36959	0.00192905	0.0155218
Q9UGR2	ZC3H7B	0.295908	5.47623	4.36899	0.00193069	0.0155218
Q9HB58	SP110	-0.308555	5.01837	-4.3675	0.0019348	0.0155364
Q9P2X3	IMPACT	0.292596	5.77499	4.36691	0.00193643	0.0155364
Q7Z2K6	ERMP1	0.310329	6.72111	4.36499	0.00194175	0.0155634
P28072	PSMB6	0.25584	5.59274	4.35864	0.00195944	0.0156578
P49748	ACADVL	0.242563	7.60239	4.35918	0.00195795	0.0156578
Q7Z4L5	TTC21B	0.269611	5.18282	4.35973	0.00195638	0.0156578
Q8WU79	SMAP2	0.309646	5.14284	4.35786	0.00196163	0.0156595
Q96D46	NMD3	0.221679	6.80128	4.35549	0.00196829	0.0156969
Q6UXI9	NPNT	0.602621	3.78002	4.35322	0.00197467	0.015732
P22102	GART	-0.222803	7.26796	-4.34897	0.00198672	0.0158122
Q8TDX7	NEK7	-0.228361	6.1907	-4.34674	0.00199306	0.0158308
Q9BQ75	CMSS1	-0.199396	7.66615	-4.34678	0.00199296	0.0158308
Q8NI60	COQ8A	0.246411	5.80039	4.34337	0.00200269	0.0158756
Q9H1K4	SLC25A18	0.408881	3.57443	4.34367	0.00200183	0.0158756
Q3MJ16	PLA2G4E	0.335768	6.32152	4.3405	0.00201094	0.0159193
Q9H773	DCTPP1	-0.27817	7.7478	-4.34006	0.00201221	0.0159193
Q8N573	OXR1	0.324948	5.87066	4.33836	0.0020171	0.0159421
P15260	IFNGR1	-0.334856	4.38811	-4.33557	0.0020252	0.0159585
Q13541	EIF4EBP1	-0.38056	3.71762	-4.33661	0.00202216	0.0159585
Q9Y5X1	SNX9	0.342035	5.97667	4.33588	0.00202427	0.0159585
P30047	GCHFR	-0.288384	5.35604	-4.33295	0.0020328	0.0159708
P49810	PSEN2	0.286914	5.14304	4.33319	0.0020321	0.0159708
Q16822	PCK2	-0.270423	7.62728	-4.33433	0.00202878	0.0159708
Q14141	2006-09-01	-0.277598	7.57854	-4.33089	0.00203881	0.0160022
O60573	EIF4E2	-0.27504	6.49262	-4.32637	0.00205205	0.0160903
Q16836	HADH	0.259162	6.9671	4.32266	0.00206301	0.0161602
Q9Y3R0	GRIP1	0.298643	4.7543	4.32076	0.00206861	0.0161882
O75146	HIP1R	-0.299914	5.81616	-4.3183	0.00207593	0.0162236
Q9NY93	DDX56	-0.227764	7.39161	-4.31787	0.00207723	0.0162236
Q9NXV6	CDKN2AIP	0.244951	5.91426	4.31698	0.00207987	0.0162283
O43278	SPINT1	0.182459	7.00325	4.31576	0.00208352	0.0162408
Q17RY0	CPEB4	-0.251146	6.43789	-4.31478	0.00208644	0.0162476
Q9HD15	SRA1	-0.253817	7.33738	-4.3103	0.00209992	0.0163366
Q9NVH0	EXD2	0.348503	4.66172	4.30863	0.00210496	0.0163598
P49914	MTHFS	-0.201687	7.74139	-4.30715	0.00210942	0.0163624
Q14558	PRPSAP1	-0.287326	6.30612	-4.3078	0.00210745	0.0163624
P48147	PREP	0.180257	7.41665	4.30287	0.00212244	0.0164473
P51946	CCNH	-0.262001	6.61478	-4.29831	0.00213639	0.0165393
Q9BX95	SGPP1	-0.47908	5.2079	-4.29573	0.00214432	0.0165845
Q9BVV6	KIAA0586	-1.21177	2.57395	-4.28873	0.00216603	0.0167362
Q7L5L3	GDPD3	0.541297	4.81795	4.28699	0.00217146	0.0167618
O95757	HSPA4L	-0.272986	5.28628	-4.2845	0.00217926	0.0168057
Q96AT1	KIAA1143	-0.224585	7.43954	-4.28011	0.00219308	0.0168959
O95456	PSMG1	0.182498	7.63855	4.27895	0.00219673	0.0169076
P29353	SHC1	0.239016	5.27866	4.27121	0.00222137	0.0170641
P50895	BCAM	0.279597	5.98752	4.27122	0.00222134	0.0170641
O15018	PDZD2	0.332139	5.86015	4.27053	0.00222355	0.0170644
Q14542	SLC29A2	-0.245357	7.35243	-4.2697	0.00222621	0.0170683
P22307	SCP2	0.394941	8.06924	4.2654	0.00224005	0.0171084
P50443	SLC26A2	-0.311428	4.33813	-4.26614	0.00223767	0.0171084
Q92541	RTF1	-0.212683	7.04286	-4.26685	0.00223538	0.0171084
Q9BT30	ALKBH7	0.288033	5.56503	4.26569	0.00223912	0.0171084
Q9H3P2	NELFA	-0.225254	6.19093	-4.26405	0.00224442	0.0171088
Q9UPN4	CEP131	-0.273555	5.773	-4.2646	0.00224263	0.0171088
P13688	CEACAM1	-0.346199	4.86482	-4.26189	0.00225142	0.0171457
Q04695	KRT17	-0.221739	8.51723	-4.25801	0.00226408	0.0172256
P35226	BMI1	0.21788	6.60982	4.25395	0.00227738	0.0172772
Q99755	PIP5K1A	0.522427	4.21249	4.25496	0.00227405	0.0172772
Q9UEW8	STK39	-0.297327	6.9244	-4.25455	0.0022754	0.0172772
Q5JWR5	DOPEY1	0.305585	4.43605	4.25252	0.00228209	0.0172964
Q9BSE5	AGMAT	-0.517971	4.83126	-4.25097	0.0022872	0.0173186
O43379	WDR62	-0.264207	5.29166	-4.24742	0.00229896	0.0173911
Q96JX3	SERAC1	0.437009	3.04598	4.24617	0.0023031	0.0174058
Q8IVF2	AHNAK2	0.280514	4.51967	4.24522	0.00230629	0.0174134
Q8IXH7	NELFCD	-0.222867	6.82037	-4.23975	0.00232457	0.0175198
Q9NQT4	EXOSC5	-0.269303	5.00704	-4.23969	0.0023248	0.0175198
Q5T013	HYI	0.304562	6.69991	4.2388	0.00232779	0.0175257
P48449	LSS	-0.200927	7.01532	-4.23674	0.00233471	0.017528
Q96G01	BICD1	-0.429141	4.06025	-4.23754	0.00233202	0.017528
Q9P2M7	CGN	0.224837	5.93669	4.23709	0.00233354	0.017528
Q9Y508	RNF114	0.19897	7.26983	4.23519	0.00233998	0.0175509
P49247	RPIA	-0.223117	5.04434	-4.23193	0.00235102	0.0176171
Q99576	TSC22D3	0.359775	7.83279	4.23062	0.0023555	0.0176341
Q08AM6	VAC14	0.304647	5.40097	4.22722	0.0023671	0.0176817
Q13368	MPP3	0.501105	4.7954	4.2268	0.00236854	0.0176817
Q13501	SQSTM1	-0.283528	5.92692	-4.22704	0.00236772	0.0176817
Q9NXJ5	PGPEP1	-0.268061	5.82808	-4.22365	0.00237938	0.017746
P14921	ETS1	-0.439218	5.51622	-4.21088	0.00242382	0.0180604
Q5T1M5	FKBP15	-0.220714	5.86702	-4.20593	0.0024413	0.0181736
P49591	SARS	-0.18839	7.56049	-4.19981	0.00246308	0.0183185
Q15043	SLC39A14	-0.320223	6.42252	-4.19624	0.00247588	0.0183965
Q5H943	CT83	-0.248356	6.68083	-4.19267	0.00248874	0.0184069
Q8N3V7	SYNPO	0.487059	5.02519	4.19477	0.00248115	0.0184069
Q96QZ7	MAGI1	0.2835	4.32976	4.19268	0.00248869	0.0184069
Q9H9Y6	POLR1B	-0.258707	5.3599	-4.19415	0.00248339	0.0184069
Q9NXE4	SMPD4	0.276587	6.44409	4.19263	0.00248886	0.0184069
Q9BUN8	DERL1	0.853546	4.85174	4.19131	0.00249364	0.0184251
P45954	ACADSB	0.589663	5.49378	4.19022	0.00249762	0.0184373
Q9ULC3	RAB23	0.211683	6.82309	4.18732	0.00250815	0.0184979
Q9BVS4	RIOK2	-0.278714	5.9744	-4.18263	0.00252531	0.0186072
P53567	CEBPG	-0.274372	6.72978	-4.17885	0.00253925	0.018658
Q86YB8	ERO1B	0.746946	4.44781	4.17904	0.00253854	0.018658
Q9H6R0	DHX33	-0.232163	6.4873	-4.17973	0.00253599	0.018658
Q9BTE3	MCMBP	-0.247414	6.86023	-4.17311	0.00256051	0.0187968
O95721	SNAP29	0.295973	6.55533	4.17182	0.00256532	0.0188147
Q15800	MSMO1	0.479586	5.13703	4.17031	0.00257098	0.0188388
P08133	ANXA6	0.298001	6.57504	4.16754	0.00258138	0.0188802
Q9BYT8	NLN	-0.215475	7.92828	-4.16787	0.00258015	0.0188802
Q8NEY1	NAV1	0.316554	5.41164	4.16449	0.00259286	0.0189467
P21709	EPHA1	-0.215958	6.12119	-4.16347	0.00259671	0.0189574
Q9H832	UBE2Z	-0.296923	4.97285	-4.16169	0.00260346	0.0189893
Q12913	PTPRJ	-0.457795	4.47204	-4.15781	0.00261823	0.0190795
P36542	ATP5F1C	0.224804	8.61752	4.15658	0.00262294	0.0190962
Q9H223	EHD4	-0.196495	6.45032	-4.15385	0.00263341	0.0191549
Q9H0R6	QRSL1	0.319514	7.00124	4.15272	0.00263772	0.0191687
Q9Y266	NUDC	-0.26872	8.24624	-4.1456	0.00266527	0.0193512
Q16626	MEA1	-0.2044	9.02939	-4.14367	0.00267281	0.019381
Q86SR1	GALNT10	0.465435	4.7412	4.1433	0.00267425	0.019381
Q08334	IL10RB	-0.466855	5.18883	-4.14052	0.00268513	0.0194421
Q9UQ53	MGAT4B	0.228278	6.54018	4.13789	0.00269543	0.0194989
Q15003	NCAPH	-0.224897	6.11847	-4.13363	0.00271227	0.0195748
Q6PKC3	TXNDC11	-0.299866	4.78671	-4.13337	0.00271331	0.0195748
Q9Y3L5	RAP2C	0.30078	5.29309	4.13359	0.00271241	0.0195748
Q9UIJ7	AK3	0.279348	6.3437	4.13011	0.00272628	0.0196505
Q14146	URB2	-0.244745	5.87663	-4.12864	0.00273212	0.0196747
P60660	MYL6	0.2769	7.71552	4.1272	0.00273786	0.0196862
Q9BWT6	MND1	-0.421174	3.98102	-4.12679	0.00273953	0.0196862
Q9BZF3	OSBPL6	0.200426	5.37944	4.12621	0.00274185	0.0196862
Q9H074	PAIP1	-0.234286	6.16791	-4.12577	0.00274362	0.0196862
O75600	GCAT	0.22043	6.22125	4.12416	0.00275009	0.0196971
O95373	IPO7	-0.281853	6.93473	-4.12415	0.00275011	0.0196971
Q9UIU6	SIX4	-0.435404	5.75343	-4.12307	0.00275448	0.0197107
Q7L1V2	MON1B	0.528455	4.34419	4.12096	0.00276298	0.0197359
Q7Z309	FAM122B	-0.268358	6.15974	-4.12141	0.00276116	0.0197359
Q8WWQ0	PHIP	0.27761	5.76474	4.12019	0.00276612	0.0197406
Q8NHQ9	DDX55	-0.287096	4.82658	-4.11797	0.0027751	0.0197869
P35869	AHR	-0.303888	6.6953	-4.11136	0.0028021	0.0199615
P04183	TK1	-0.32141	7.40971	-4.10505	0.00282811	0.0200972
P78540	ARG2	-0.328632	6.06864	-4.10475	0.00282933	0.0200972
Q5T8D3	ACBD5	0.40051	6.54295	4.10388	0.00283296	0.0200972
Q92585	MAML1	-0.187394	6.91055	-4.10591	0.00282454	0.0200972
Q96AJ9	VTI1A	0.336361	5.36581	4.10368	0.00283379	0.0200972
Q9UGK3	STAP2	-0.232871	6.70071	-4.09982	0.00284988	0.0201932
Q8ND56	LSM14A	-0.328198	6.90559	-4.09865	0.00285475	0.0202097
Q6DKK2	TTC19	0.21819	7.46665	4.0975	0.00285955	0.0202257
Q6ZT07	TBC1D9	0.55965	4.04373	4.09489	0.00287052	0.0202852
Q7Z333	SETX	-0.31593	5.26212	-4.09334	0.00287705	0.0203133
Q14126	DSG2	-0.267775	6.8318	-4.09234	0.00288131	0.0203253
P52823	STC1	-0.542772	4.50371	-4.09132	0.0028856	0.0203375
Q8TE02	ELP5	-0.241762	6.37228	-4.08795	0.00289989	0.0204201
Q04760	GLO1	0.229475	7.74439	4.0863	0.00290693	0.0204334
Q92917	GPKOW	0.254874	6.46227	4.08662	0.00290558	0.0204334
Q8NBP5	MFSD9	1.86367	1.65338	4.08434	0.00291533	0.0204743
P15407	FOSL1	-0.538097	4.34568	-4.08314	0.00292046	0.0204922
O76071	CIAO1	-0.22413	6.68236	-4.08134	0.00292821	0.0205285
Q8WYQ3	CHCHD10	0.384256	5.21258	4.08024	0.00293294	0.0205435
Q00403	GTF2B	-0.315841	6.87765	-4.07847	0.00294055	0.0205606
Q96DA6	DNAJC19	0.219408	8.68482	4.07873	0.00293945	0.0205606
Q9UKT5	FBXO4	-0.277759	5.38014	-4.07782	0.00294336	0.0205621
P10588	NR2F6	-0.256214	5.59076	-4.07623	0.00295024	0.0205921
Q9BVJ6	UTP14A	-0.270117	7.45344	-4.07503	0.00295544	0.0206103
O60361	NME2P1	-0.341359	7.25905	-4.06936	0.0029802	0.0207647
P11802	CDK4	-0.3494	5.94159	-4.06464	0.00300094	0.0208543
P61956	SUMO2	-0.233244	8.38994	-4.06493	0.00299966	0.0208543
Q96AP0	ACD	-0.316952	7.30165	-4.06568	0.00299634	0.0208543
Q92581	SLC9A6	-0.39765	5.54057	-4.06302	0.00300812	0.0208859
Q9H1B7	IRF2BPL	-0.269337	5.00209	-4.06027	0.00302029	0.0209521
P09237	MMP7	-0.628108	4.88683	-4.05554	0.00304139	0.0210801
Q96EA4	SPDL1	-0.249296	5.12177	-4.05429	0.00304702	0.0211007
O15355	PPM1G	-0.251344	7.73643	-4.05176	0.0030584	0.021161
Q70E73	RAPH1	-0.192198	6.92334	-4.05106	0.00306155	0.0211644
Q16352	INA	-0.372468	4.14719	-4.04745	0.00307784	0.0212585
P41212	ETV6	0.239737	6.69857	4.04639	0.00308266	0.0212733
Q9Y343	SNX24	-0.26141	4.87105	-4.04319	0.00309725	0.0213554
O94919	ENDOD1	-0.235976	6.01953	-4.04218	0.00310188	0.0213688
P56277	CMC4	-0.214236	6.68803	-4.04142	0.00310535	0.0213742
Q96GG9	DCUN1D1	-0.372214	6.99975	-4.03796	0.00312121	0.0214648
Q9BV20	MRI1	0.266195	6.53731	4.03626	0.00312905	0.0215
O00410	IPO5	-0.203645	7.59116	-4.03398	0.00313958	0.0215166
O43157	PLXNB1	0.312366	5.35271	4.03459	0.00313676	0.0215166
Q9HCL2	GPAM	0.345519	4.63695	4.03412	0.00313895	0.0215166
O00194	RAB27B	0.244947	6.66739	4.03292	0.00314451	0.0215317
P30405	PPIF	0.229306	7.69281	4.0311	0.00315295	0.021571
Q8IZ73	RPUSD2	-0.21073	5.80313	-4.03022	0.00315707	0.0215805
Q8N0X4	CLYBL	0.302379	7.76917	4.02929	0.00316141	0.0215916
P40616	ARL1	0.193869	7.25686	4.02829	0.00316605	0.0216048
O94762	RECQL5	-0.171403	5.71303	-4.02401	0.00318613	0.0217231
Q13905	RAPGEF1	-0.436676	4.49179	-4.02122	0.00319927	0.021794
Q8IUD2	ERC1	-0.268406	5.66559	-4.02059	0.00320226	0.0217957
P15151	PVR	0.325049	7.32897	4.01842	0.00321255	0.021847
Q96EY4	TMA16	0.248314	6.85003	4.01536	0.00322711	0.0219272
P10636	MAPT	0.860179	3.77068	4.01427	0.0032323	0.0219437
Q5VW36	FOCAD	0.398154	4.67145	4.01233	0.00324158	0.0219879
Q9UBP6	METTL1	-0.289069	5.73693	-4.00501	0.00327688	0.0222084
P04818	TYMS	-0.295257	6.75558	-4.00405	0.00328155	0.0222211
Q86UB9	TMEM135	0.198259	5.76549	4.00118	0.00329547	0.0222963
Q9Y6Y8	SEC23IP	0.205129	6.88042	3.99862	0.00330802	0.0223622
O76074	PDE5A	-0.206227	5.67281	-3.99508	0.00332538	0.0224604
P11274	BCR	0.346993	4.81912	3.99036	0.00334871	0.0225988
O95563	MPC2	0.377308	9.11335	3.98915	0.00335473	0.0226202
O94830	DDHD2	0.252452	5.71292	3.98753	0.00336277	0.0226552
Q9Y2I9	TBC1D30	0.266327	4.89138	3.98557	0.00337256	0.0227019
Q567U6	CCDC93	0.275651	6.25243	3.9829	0.00338596	0.0227728
Q9NR45	NANS	-0.195726	7.62997	-3.98211	0.00338992	0.0227802
P22234	PAICS	-0.194308	7.05356	-3.97679	0.00341673	0.0229409
Q562F6	SGO2	-0.363021	4.2678	-3.97325	0.00343472	0.0230422
Q9Y244	POMP	-0.328419	4.75337	-3.97097	0.00344641	0.0231011
O75208	COQ9	0.437154	6.54273	3.96365	0.00348406	0.0233338
Q9NY65	TUBA8	0.821866	3.11537	3.96018	0.00350204	0.0234344
P06737	PYGL	0.274435	4.81773	3.95499	0.00352914	0.0235959
Q9NRY6	PLSCR3	1.02532	2.8177	3.95338	0.00353762	0.0236327
O95613	PCNT	-0.239801	5.19751	-3.94681	0.00357235	0.0237785
Q02156	PRKCE	0.27073	5.04417	3.94568	0.00357836	0.0237785
Q02252	ALDH6A1	0.244733	6.62329	3.94473	0.00358343	0.0237785
Q6UWE0	LRSAM1	-0.199432	5.28228	-3.94707	0.00357094	0.0237785
Q92805	GOLGA1	0.226242	4.98506	3.94445	0.00358493	0.0237785
Q9BPX3	NCAPG	-0.196825	6.46426	-3.94705	0.00357109	0.0237785
Q9BRQ3	NUDT22	-0.433129	5.19135	-3.94611	0.00357607	0.0237785
Q9BZE9	ASPSCR1	-0.315113	6.30465	-3.94819	0.003565	0.0237785
Q9GZT6	CCDC90B	0.264669	7.46277	3.94417	0.00358638	0.0237785
Q13177	PAK2	-0.199551	7.53254	-3.9414	0.00360123	0.023857
Q9NRL2	BAZ1A	-0.191943	6.25458	-3.93886	0.00361483	0.0239272
P00492	HPRT1	-0.400077	8.3468	-3.9361	0.00362971	0.0240035
Q9NY59	SMPD3	0.653614	3.73787	3.93561	0.00363241	0.0240035
Q86WV6	TMEM173	-0.220395	5.9644	-3.93486	0.00363645	0.0240102
Q9Y3A2	UTP11	-0.243202	8.03403	-3.9341	0.00364058	0.0240176
Q9Y5A9	YTHDF2	-0.244277	5.94019	-3.93281	0.00364756	0.0240437
P61086	UBE2K	-0.178139	7.4447	-3.93057	0.00365974	0.0241039
Q13011	ECH1	0.209715	7.71643	3.92956	0.00366528	0.0241204
P62070	RRAS2	-0.241268	7.24929	-3.92749	0.00367658	0.0241748
Q69YQ0	SPECC1L	0.202936	6.23028	3.92212	0.00370611	0.0243488
Q460N5	PARP14	-0.343501	5.08189	-3.91885	0.00372424	0.0244318
Q8N9N8	EIF1AD	-0.198571	7.29786	-3.91873	0.00372491	0.0244318
O00712	NFIB	-0.182863	7.46418	-3.91701	0.00373449	0.0244513
O15344	MID1	0.34035	6.51313	3.91687	0.00373526	0.0244513
Q9Y3I0	RTCB	0.186403	7.96779	3.91654	0.00373711	0.0244513
Q04727	TLE4	-0.371239	4.6244	-3.91058	0.00377049	0.0246494
O95870	ABHD16A	0.177409	6.82942	3.90897	0.00377957	0.0246884
Q99757	TXN2	0.190689	7.44837	3.90411	0.00380709	0.0248478
P19419	ELK1	0.235805	5.85214	3.9015	0.00382196	0.0249103
Q9H9B1	EHMT1	-0.24519	5.42168	-3.90078	0.00382608	0.0249103
Q9NX58	LYAR	-0.201136	7.35642	-3.90106	0.00382443	0.0249103
P56559	ARL4C	-0.361292	5.00355	-3.89939	0.00383402	0.0249415
O15417	TNRC18	-0.379138	5.03216	-3.89847	0.0038393	0.0249555
Q9Y2E5	MAN2B2	0.239315	4.63927	3.89683	0.00384868	0.024996
Q16762	TST	0.187159	7.02668	3.89443	0.00386251	0.0250448
Q96FZ2	HMCES	-0.18572	7.47066	-3.89445	0.00386244	0.0250448
P02533	KRT14	-0.231589	6.66199	-3.89262	0.00387301	0.0250924
Q6UB99	ANKRD11	0.31121	4.50798	3.88842	0.00389739	0.0252298
P25815	S100P	0.430325	6.16936	3.88291	0.00392963	0.0253807
Q96LW9	ZSCAN31	0.617192	3.48689	3.88365	0.00392531	0.0253807
Q9HAS0	C17orf75	0.260712	5.68314	3.8828	0.00393029	0.0253807
Q53FA7	TP53I3	-0.24352	5.81245	-3.88016	0.00394585	0.0254605
Q13009	TIAM1	-0.478715	4.25291	-3.87827	0.00395703	0.0255119
Q15758	SLC1A5	-0.200625	8.37806	-3.87725	0.00396306	0.0255301
P48444	ARCN1	0.198082	7.13434	3.87368	0.0039843	0.0256461
O95822	MLYCD	0.440812	6.51816	3.87248	0.00399146	0.0256714
O95279	KCNK5	-0.596421	3.65214	-3.87107	0.00399993	0.025705
P30048	PRDX3	0.214239	8.20156	3.8676	0.00402075	0.0257162
P54277	PMS1	-0.239182	5.21523	-3.86858	0.0040149	0.0257162
Q96CP2	FLYWCH2	0.205988	6.06601	3.86748	0.00402149	0.0257162
Q96QU6	ACCS	0.383024	4.48712	3.86759	0.00402082	0.0257162
Q9BR76	CORO1B	0.169278	8.04319	3.86999	0.00400637	0.0257162
Q9NRF9	POLE3	-0.210651	7.21335	-3.86736	0.00402221	0.0257162
Q9P2K5	MYEF2	-0.679126	3.90941	-3.86701	0.00402433	0.0257162
Q7KZF4	SND1	-0.183145	8.28708	-3.8655	0.00403343	0.0257536
Q9UKY7	CDV3	-0.255026	7.18172	-3.86369	0.00404441	0.025803
Q9UH17	APOBEC3B	-0.250164	5.98211	-3.86209	0.00405414	0.0258443
P85298	ARHGAP8	0.293531	4.59635	3.85991	0.00406738	0.0259079
Q15649	ZNHIT3	-0.322791	5.016	-3.8548	0.00409865	0.0260236
Q5VSG8	MANEAL	0.255455	5.72332	3.85505	0.00409714	0.0260236
Q8WUH6	TMEM263	0.209036	7.45553	3.85577	0.00409274	0.0260236
Q8WUI4	HDAC7	-0.375257	4.83887	-3.8558	0.00409251	0.0260236
P00491	PNP	-0.245204	7.50429	-3.85423	0.0041022	0.0260254
Q9BW71	HIRIP3	-0.256644	5.71103	-3.85223	0.0041145	0.0260826
Q96BI1	SLC22A18	-0.184884	8.25403	-3.84907	0.00413408	0.0261858
Q3SY69	ALDH1L2	0.342794	6.04695	3.84692	0.00414745	0.0262228
Q8IUF8	RIOX2	-0.208907	5.83672	-3.84654	0.00414982	0.0262228
Q96KB5	PBK	-0.250343	7.40962	-3.84742	0.00414429	0.0262228
Q08945	SSRP1	-0.184427	6.84908	-3.84465	0.00416155	0.0262655
Q2NL82	TSR1	-0.214721	6.98806	-3.84386	0.00416651	0.0262655
Q86Y79	PTRH1	-0.34285	5.00289	-3.84402	0.00416551	0.0262655
Q96GQ7	DDX27	-0.213439	7.89684	-3.84239	0.00417575	0.0263029
Q9NQC1	JADE2	-0.418504	6.22517	-3.84162	0.00418056	0.0263123
Q9UGI8	TES	-0.196305	8.20188	-3.83411	0.004228	0.0265899
Q7RTP0	NIPA1	-0.238756	7.29027	-3.8327	0.00423695	0.026625
Q9UHX1	PUF60	-0.169604	7.98494	-3.82921	0.00425927	0.0267442
Q9P035	HACD3	-0.182885	8.0112	-3.82481	0.00428753	0.0268791
Q9UDY8	MALT1	0.25871	5.82191	3.82481	0.00428752	0.0268791
Q9H0W9	C11orf54	0.182849	8.38639	3.82111	0.00431146	0.0270078
Q9BVM4	GGACT	0.232624	6.31001	3.82013	0.00431785	0.0270265
P05166	PCCB	0.387374	6.69911	3.8174	0.00433558	0.0270522
P51114	FXR1	0.169531	6.21388	3.8177	0.00433364	0.0270522
P57735	RAB25	-0.240758	6.64369	-3.81829	0.00432978	0.0270522
Q05084	ICA1	0.256874	5.45383	3.81803	0.00433147	0.0270522
P50990	CCT8	0.194809	8.55766	3.81449	0.00435467	0.0271085
P57764	GSDMD	-0.365827	5.13665	-3.81446	0.00435484	0.0271085
Q9UBD5	ORC3	-0.193517	4.90793	-3.81503	0.0043511	0.0271085
P52209	PGD	0.214082	7.5662	3.81353	0.00436091	0.0271251
Q96Q89	KIF20B	-0.301842	5.13027	-3.81171	0.00437293	0.0271785
Q9UL46	PSME2	-0.221144	7.88671	-3.81079	0.00437896	0.0271947
P01130	LDLR	-0.407231	5.44885	-3.80993	0.00438465	0.0272088
O75683	SURF6	-0.23185	7.79911	-3.8056	0.00441334	0.0273655
Q96LD4	TRIM47	-0.312436	6.41199	-3.80478	0.00441877	0.0273778
O00299	CLIC1	-0.173735	8.56981	-3.801	0.00444405	0.0275129
Q86UT6	NLRX1	0.200791	5.50381	3.8001	0.00445008	0.0275288
P19525	EIF2AK2	-0.186156	7.92095	-3.79371	0.00449314	0.0277736
Q86X02	CDR2L	-0.31707	5.01469	-3.79264	0.00450044	0.0277802
Q8NBF2	NHLRC2	0.261102	5.21723	3.79252	0.00450122	0.0277802
Q8N1Q1	CA13	-0.467776	5.28938	-3.79056	0.00451456	0.0278409
Q96DB5	RMDN1	0.232586	7.24528	3.78823	0.00453047	0.0279174
Q13367	AP3B2	0.341516	3.98103	3.78759	0.00453483	0.0279226
Q9H446	RWDD1	0.219682	8.20918	3.78521	0.00455118	0.0280016
P30419	NMT1	-0.219881	7.56214	-3.78178	0.0045748	0.0281251
P46199	MTIF2	0.228863	6.56704	3.77986	0.00458807	0.0281631
Q9UL40	ZNF346	0.306862	6.17531	3.78032	0.0045849	0.0281631
Q92804	TAF15	0.212218	5.84226	3.77763	0.00460355	0.0282363
P42765	ACAA2	0.401621	6.51736	3.77485	0.00462292	0.0282808
Q05932	FPGS	-0.271991	5.42578	-3.77454	0.00462506	0.0282808
Q5HYK3	COQ5	0.230495	6.81343	3.77474	0.00462372	0.0282808
Q9UPU5	USP24	-0.225808	6.21149	-3.77475	0.0046236	0.0282808
O75496	GMNN	0.390453	6.74803	3.77057	0.00465291	0.0284075
P24752	ACAT1	0.257682	7.18971	3.7706	0.00465269	0.0284075
A3KN83	SBNO1	-0.363834	5.74416	-3.76877	0.00466557	0.0284491
Q9H3P7	ACBD3	0.189117	7.16632	3.76858	0.0046669	0.0284491
Q9BRF8	CPPED1	-0.59273	5.41585	-3.76775	0.00467279	0.0284632
Q14008	CKAP5	-0.207663	7.49505	-3.76494	0.00469268	0.0285624
O60502	OGA	-0.209456	5.96459	-3.76162	0.00471631	0.0286068
O76075	DFFB	-0.264056	5.73886	-3.76146	0.00471743	0.0286068
Q13444	ADAM15	0.283043	5.6227	3.76139	0.00471795	0.0286068
Q6PJT7	ZC3H14	0.177545	6.88426	3.76139	0.00471798	0.0286068
Q9Y333	LSM2	-0.201089	7.79162	-3.76241	0.00471071	0.0286068
Q9NTX5	ECHDC1	-0.312393	6.91766	-3.7554	0.00476091	0.0288451
O95379	TNFAIP8	-0.239608	5.29022	-3.75447	0.00476762	0.0288637
Q9NQ11	ATP13A2	0.588022	4.72602	3.75127	0.00479074	0.0289816
O75113	N4BP1	0.215284	5.24327	3.75006	0.00479957	0.0290129
P32119	PRDX2	0.205595	7.79135	3.74567	0.00483152	0.0291617
P68036	UBE2L3	0.177474	7.34386	3.74596	0.00482942	0.0291617
O95218	ZRANB2	-0.220705	8.61474	-3.74259	0.00485417	0.0292539
Q9NUQ2	AGPAT5	-0.162369	7.12643	-3.74264	0.00485382	0.0292539
Q7LGC8	CHST3	0.265278	6.27939	3.73996	0.00487355	0.0293484
Q8NG68	TTL	-0.234635	5.36106	-3.73793	0.00488852	0.0294163
P48552	NRIP1	-0.442181	3.51884	-3.73654	0.00489891	0.0294447
Q6IBW4	NCAPH2	-0.261322	4.96478	-3.7363	0.00490066	0.0294447
Q00536	CDK16	0.208823	6.80376	3.73461	0.00491324	0.029498
Q9HAV0	GNB4	0.288485	4.3352	3.73247	0.0049292	0.0295715
Q6NXE6	ARMC6	-0.180052	7.65171	-3.72871	0.00495735	0.0297179
P47813	EIF1AX	0.172475	8.33088	3.72757	0.00496597	0.0297471
P49773	HINT1	0.249352	7.98669	3.72586	0.00497887	0.0297807
Q14566	MCM6	-0.242921	7.64084	-3.72578	0.00497944	0.0297807
Q9H967	WDR76	-0.23212	5.36923	-3.72534	0.00498283	0.0297807
Q06830	PRDX1	0.195024	8.96533	3.72399	0.00499301	0.0298191
Q9GZN1	ACTR6	0.547927	5.11284	3.72159	0.00501124	0.0299056
P33992	MCM5	-0.199925	7.11163	-3.71914	0.00502992	0.0299945
O14656	TOR1A	-0.292382	7.60801	-3.71775	0.00504053	0.0300127
P50851	LRBA	0.214017	6.51798	3.71814	0.00503754	0.0300127
Q8TAG9	EXOC6	0.322392	5.79501	3.71596	0.00505426	0.0300342
Q96BW5	PTER	0.495903	4.06666	3.7158	0.00505549	0.0300342
Q9UK41	VPS28	-0.338576	5.65906	-3.71652	0.00504998	0.0300342
Q96EU6	RRP36	-0.343584	5.40634	-3.71489	0.0050625	0.0300534
Q8NCF5	NFATC2IP	-0.352152	3.65626	-3.71139	0.00508943	0.0301907
Q9NV88	INTS9	-0.268522	5.31677	-3.71049	0.00509639	0.0302094
P53804	TTC3	0.448054	4.01077	3.70973	0.00510234	0.0302221
O75116	ROCK2	-0.178943	6.72372	-3.70647	0.00512769	0.0303045
O75190	DNAJB6	-0.363524	6.36924	-3.70721	0.00512191	0.0303045
Q6NTF9	RHBDD2	-0.211606	7.04338	-3.70668	0.00512599	0.0303045
Q8IV48	ERI1	-0.24457	6.36528	-3.70492	0.00513975	0.0303532
P42025	ACTR1B	-0.253403	5.44035	-3.70434	0.00514429	0.0303574
Q7Z6J0	SH3RF1	0.334164	4.24529	3.70171	0.00516489	0.0304563
Q8IY22	CMIP	0.282212	4.58893	3.69998	0.00517849	0.0305139
Q8TDP1	RNASEH2C	-0.310148	6.97168	-3.69885	0.00518738	0.0305436
Q9HCU9	BRMS1	-0.254916	5.9148	-3.69812	0.00519318	0.0305551
P22681	CBL	-0.217176	6.09964	-3.69759	0.00519736	0.0305571
Q9BYX2	TBC1D2	-0.289558	6.29526	-3.69348	0.00522998	0.0307261
E7ERA6	RNF223	0.395989	5.28619	3.6909	0.00525056	0.0307599
P09601	HMOX1	0.407979	5.93628	3.69021	0.00525601	0.0307599
P18583	SON	-0.190159	6.78985	-3.68936	0.00526283	0.0307599
Q12882	DPYD	-0.554044	5.18241	-3.6916	0.00524491	0.0307599
Q14517	FAT1	0.332258	5.63204	3.69078	0.00525151	0.0307599
Q96PZ2	FAM111A	-0.325373	5.37496	-3.68981	0.00525922	0.0307599
Q9NRR4	DROSHA	-0.366568	4.22151	-3.69202	0.00524156	0.0307599
Q92636	NSMAF	0.994028	2.80412	3.68597	0.00529011	0.0308966
Q92896	GLG1	0.155742	6.76284	3.68501	0.00529782	0.0309189
O95071	UBR5	0.231585	5.72995	3.68354	0.00530973	0.0309656
Q9NRX1	PNO1	-0.370406	4.94917	-3.68131	0.00532777	0.031048
Q16348	SLC15A2	-0.231706	5.33885	-3.68052	0.00533416	0.0310555
Q5JRA6	MIA3	0.188824	6.65832	3.67977	0.00534027	0.0310555
Q92609	TBC1D5	0.234597	6.2162	3.67971	0.00534078	0.0310555
Q5QJE6	DNTTIP2	-0.230588	6.34307	-3.67775	0.00535676	0.0311257
Q96NC0	ZMAT2	-0.1728	7.85689	-3.67469	0.00538173	0.0312478
Q96TC7	RMDN3	0.43408	5.79264	3.66964	0.00542339	0.0314667
O14732	IMPA2	0.315702	6.92836	3.66839	0.00543373	0.0315038
Q9NPH2	ISYNA1	-0.262706	7.34664	-3.6672	0.00544357	0.0315378
P51795	CLCN5	0.283692	5.53206	3.66656	0.00544886	0.0315454
Q99487	PAFAH2	0.267009	5.97682	3.66508	0.00546116	0.0315936
Q658Y4	FAM91A1	0.248126	6.21359	3.66236	0.00548393	0.0317022
Q9UGT4	SUSD2	0.528169	6.1971	3.65774	0.00552274	0.0319033
O75607	NPM3	-0.203596	5.79754	-3.65545	0.00554204	0.0319684
O76021	RSL1D1	-0.163159	7.47783	-3.6557	0.00553988	0.0319684
Q9H6Y2	WDR55	-0.28369	6.29316	-3.65486	0.00554707	0.0319741
O95249	GOSR1	0.231553	7.17591	3.65107	0.0055792	0.0320895
Q08752	PPID	0.226152	7.01475	3.65146	0.00557589	0.0320895
Q9GZZ1	NAA50	-0.196784	8.12968	-3.65166	0.00557418	0.0320895
Q9UI26	IPO11	-0.218406	6.51033	-3.65013	0.00558727	0.0321127
O00139	KIF2A	-0.243158	7.43987	-3.64847	0.0056014	0.0321706
Q5T5C0	STXBP5	0.302675	3.44122	3.64707	0.00561339	0.0322161
O14717	TRDMT1	0.344501	5.09116	3.64423	0.00563785	0.0323332
Q719H9	KCTD1	-0.277219	6.30595	-3.64059	0.00566925	0.0324898
Q3KQZ1	SLC25A35	-0.294864	6.00745	-3.63956	0.00567824	0.0325179
Q8N0Z6	TTC5	-0.19242	5.82641	-3.63837	0.0056885	0.0325531
P09417	QDPR	0.212167	5.40279	3.63611	0.00570823	0.03262
Q13670	PMS2P11	0.222981	6.81688	3.63562	0.0057125	0.03262
Q6P597	KLC3	-0.250772	5.95751	-3.63589	0.00571012	0.03262
Q86YV5	PRAG1	-0.269354	4.79569	-3.63403	0.00572644	0.0326761
Q96EH8	NEURL3	0.353324	4.2485	3.63295	0.00573592	0.0327067
Q8WXF7	ATL1	-0.230152	5.61168	-3.6315	0.00574859	0.0327554
P56556	NDUFA6	0.184241	7.15441	3.62949	0.00576631	0.0328031
Q9UHD2	TBK1	0.217649	5.62355	3.62915	0.00576934	0.0328031
Q9Y4D8	HECTD4	0.249888	4.31302	3.62996	0.00576215	0.0328031
Q8WXX5	DNAJC9	-0.191647	7.12108	-3.6278	0.00578126	0.0328473
Q8NEZ2	VPS37A	0.189937	4.78192	3.62701	0.00578826	0.0328636
Q9Y608	LRRFIP2	0.273061	6.36655	3.6228	0.00582567	0.0330524
Q6NWY9	PRPF40B	-0.288405	5.9365	-3.6214	0.00583813	0.0330994
Q9NPJ8	NXT2	-0.368885	4.25122	-3.62049	0.00584633	0.0331223
Q8IVP5	FUNDC1	0.52696	3.79746	3.61676	0.00587973	0.0332808
Q96GQ5	C16orf58	0.272555	6.50296	3.61597	0.00588689	0.0332808
Q9UJX6	ANAPC2	-0.504644	3.46637	-3.61625	0.00588438	0.0332808
Q9NNW7	TXNRD2	0.302011	5.66566	3.61528	0.00589309	0.0332922
Q15714	TSC22D1	-0.251894	8.12297	-3.61334	0.0059107	0.0333516
Q9UHN1	POLG2	-0.259357	4.40689	-3.61319	0.005912	0.0333516
Q9H5Y7	SLITRK6	-0.491141	4.22033	-3.61261	0.00591724	0.0333574
P04406	GAPDH	0.383643	8.09976	3.61197	0.00592307	0.0333666
P00505	GOT2	0.20692	7.81597	3.60904	0.00594972	0.033493
Q9Y2G5	POFUT2	0.216689	6.11557	3.60663	0.00597176	0.0335933
P04004	VTN	-0.387565	6.26218	-3.60404	0.00599553	0.0336793
Q9Y312	AAR2	-0.192736	6.31416	-3.60435	0.00599264	0.0336793
Q8NFF5	FLAD1	0.24419	5.39996	3.60299	0.00600515	0.0336857
Q9BU61	NDUFAF3	0.353644	6.61184	3.60314	0.00600382	0.0336857
P31751	AKT2	-0.192576	5.72009	-3.60242	0.00601041	0.0336914
Q9NV06	DCAF13	-0.270664	6.94748	-3.60176	0.00601648	0.0337016
Q96M27	PRRC1	0.187867	7.7949	3.60064	0.00602687	0.0337226
Q9NVS2	MRPS18A	-0.152852	7.35123	-3.60044	0.00602872	0.0337226
P12814	ACTN1	-0.160612	7.65881	-3.5988	0.0060439	0.0337695
Q00587	CDC42EP1	0.187831	5.62258	3.59861	0.0060456	0.0337695
P42685	FRK	0.26143	6.00879	3.597	0.00606055	0.033828
Q12893	TMEM115	0.47995	5.56719	3.59611	0.00606886	0.033828
Q96L91	EP400	-0.289499	4.98183	-3.59619	0.00606807	0.033828
Q5JSH3	WDR44	-0.209163	6.99728	-3.59518	0.00607755	0.0338527
Q8N108	MIER1	-0.210516	6.32993	-3.59313	0.00609662	0.0339114
Q9H4L7	SMARCAD1	-0.242829	5.07251	-3.59331	0.00609494	0.0339114
Q9UKW4	VAV3	0.488328	4.87542	3.59213	0.00610607	0.0339402
Q9BT25	HAUS8	-0.322344	4.22645	-3.59021	0.00612406	0.0340164
Q96QK1	VPS35	0.146002	7.16847	3.58852	0.00613997	0.0340809
P23528	CFL1	0.160317	8.94814	3.58748	0.00614972	0.0340874
Q8IZL8	PELP1	0.207682	6.57682	3.58776	0.00614716	0.0340874
Q9NQE9	HINT3	0.331982	5.19429	3.58582	0.00616545	0.0341508
Q86YH6	PDSS2	0.165686	6.7206	3.58243	0.00619763	0.0343051
P31151	S100A7	0.988417	7.45435	3.57656	0.00625375	0.0345916
Q6ZWT7	MBOAT2	0.25953	6.16622	3.57574	0.00626166	0.0346112
P00751	CFB	-0.345735	5.57859	-3.57422	0.00627627	0.0346679
O43291	SPINT2	-0.167928	7.10134	-3.57325	0.00628563	0.0346954
Q2NKQ1	SGSM1	0.358586	4.67789	3.57219	0.00629588	0.0347038
Q8N4M1	SLC44A3	0.364065	4.48041	3.57263	0.00629164	0.0347038
O94776	MTA2	-0.181837	7.15254	-3.56919	0.00632499	0.0347918
P62826	RAN	-0.16475	8.48624	-3.56983	0.00631883	0.0347918
Q969X1	TMBIM1	-0.191416	7.171	-3.56952	0.00632182	0.0347918
Q15545	TAF7	-0.329626	5.90785	-3.56727	0.00634375	0.0348651
Q9Y5W7	SNX14	0.255598	5.52601	3.56692	0.00634709	0.0348651
Q53GA4	PHLDA2	0.170103	7.72638	3.5657	0.00635909	0.0349027
Q969M3	YIPF5	0.198037	8.26691	3.56532	0.00636273	0.0349027
O15541	RNF113A	-0.305223	5.969	-3.56316	0.00638393	0.0349466
P40938	RFC3	-0.178905	7.27616	-3.56321	0.0063834	0.0349466
Q9HAN9	NMNAT1	0.18839	5.54068	3.56401	0.00637564	0.0349466
Q9NVT9	ARMC1	0.276681	6.37149	3.5625	0.00639043	0.0349581
P03905	MT-ND4	-0.262386	6.19934	-3.56158	0.00639946	0.0349834
P57768	SNX16	0.33007	5.06473	3.56108	0.00640439	0.0349863
P18850	ATF6	0.365233	3.88259	3.55903	0.0064246	0.0350726
Q9UNX4	WDR3	-0.199295	6.92878	-3.55555	0.00645911	0.0352368
O75427	LRCH4	0.247629	5.34323	3.5526	0.00648848	0.0353537
P25098	GRK2	-0.200405	6.57324	-3.55137	0.00650086	0.0353537
P51571	SSR4	0.162801	7.57066	3.55174	0.0064971	0.0353537
P82970	HMGN5	-0.636441	3.53651	-3.55122	0.0065023	0.0353537
Q96DB9	FXYD5	-0.207094	6.04762	-3.55073	0.00650725	0.0353537
Q96KN1	FAM84B	0.353574	5.31071	3.55098	0.00650469	0.0353537
Q15173	PPP2R5B	0.453018	4.45882	3.54402	0.00657479	0.0356475
Q6IPU0	CENPP	-0.183515	6.45804	-3.54408	0.00657424	0.0356475
Q9UHB4	NDOR1	-0.318172	3.77141	-3.54415	0.0065735	0.0356475
A6NJ78	METTL15	0.243046	6.2793	3.54233	0.00659201	0.0357028
P52747	ZNF143	-0.39881	5.59384	-3.54213	0.00659398	0.0357028
Q96B33	CLDN23	-0.340558	4.37336	-3.53733	0.00664297	0.0359435
Q9Y2I1	NISCH	-0.303043	5.77487	-3.53575	0.00665919	0.0360068
Q9Y251	HPSE	-0.403418	4.86221	-3.53455	0.00667144	0.0360485
O15062	ZBTB5	-0.2995	5.87198	-3.53172	0.00670062	0.0361096
P51553	IDH3G	0.235279	6.34605	3.53171	0.00670079	0.0361096
Q8NCJ5	SPRYD3	0.217466	4.40033	3.53292	0.00668829	0.0361096
Q99683	MAP3K5	-0.297827	4.96397	-3.53169	0.00670093	0.0361096
P29144	TPP2	-0.156092	7.52652	-3.53076	0.00671064	0.0361129
P63279	UBE2I	0.170289	7.87701	3.53102	0.0067079	0.0361129
Q5JTD0	TJAP1	-0.240955	5.13676	-3.52743	0.00674511	0.0362003
Q96I99	SUCLG2	0.249393	7.10802	3.52833	0.00673577	0.0362003
Q9BXS6	NUSAP1	-0.213201	6.57097	-3.52775	0.00674179	0.0362003
Q9NTZ6	RBM12	-0.180167	6.39887	-3.52762	0.00674318	0.0362003
A1IGU5	ARHGEF37	0.23578	5.60169	3.5247	0.00677362	0.0363287
Q16629	SRSF7	-0.801755	6.53891	-3.52181	0.00680388	0.036448
Q9H2C2	ARV1	0.29192	6.57871	3.5217	0.00680504	0.036448
P35251	RFC1	-0.200425	6.43613	-3.51968	0.00682632	0.0365128
Q9BWM7	SFXN3	-0.271503	4.9959	-3.51972	0.00682585	0.0365128
P45985	MAP2K4	0.165142	6.12186	3.51673	0.00685745	0.0366299
Q5T5Y3	CAMSAP1	-0.255212	4.98967	-3.5168	0.00685672	0.0366299
Q8NBK3	SUMF1	-0.287407	5.59431	-3.51444	0.00688179	0.0367353
P52701	MSH6	-0.165191	7.50862	-3.5114	0.00691417	0.0368294
Q93050	ATP6V0A1	0.189704	6.4005	3.51104	0.00691798	0.0368294
Q9BWJ5	SF3B5	0.163127	9.37677	3.51131	0.00691507	0.0368294
Q9NNW5	WDR6	-0.20045	5.64042	-3.5119	0.00690876	0.0368294
Q5XG87	TENT4A	-0.190924	5.53196	-3.50998	0.0069293	0.0368585
Q7L099	RUFY3	-0.236302	5.43292	-3.50966	0.00693272	0.0368585
Q9H0G5	NSRP1	-0.244165	5.66813	-3.5092	0.00693768	0.0368602
P15927	RPA2	-0.170342	8.04441	-3.50844	0.00694582	0.0368788
Q13938	CAPS	0.243641	5.79574	3.50693	0.006962	0.03694
Q1ZZU3	SWI5	-0.471686	4.83676	-3.50637	0.00696806	0.0369475
Q7L8J4	SH3BP5L	0.385296	5.06921	3.50437	0.00698964	0.0370125
Q99871	HAUS7	-0.373923	5.55253	-3.50464	0.00698675	0.0370125
O75970	MPDZ	-0.33826	4.24512	-3.5021	0.00701423	0.0371179
Q96MY1	NOL4L	-0.387483	6.70906	-3.49994	0.00703767	0.0372172
P36873	PPP1CC	-0.205447	6.89091	-3.49739	0.00706546	0.0373301
Q9UHD8	2009-09-01	-0.21509	7.58354	-3.49712	0.00706841	0.0373301
Q16678	CYP1B1	0.251343	7.41537	3.49515	0.00708999	0.0374192
Q96S15	WDR24	0.315953	5.86242	3.4943	0.00709931	0.0374434
O00268	TAF4	0.178245	5.22348	3.4893	0.0071544	0.0375695
P13928	ANXA8	-0.146824	8.38851	-3.49103	0.00713533	0.0375695
P18859	ATP5PF	0.321874	7.32985	3.48898	0.00715798	0.0375695
P36639	NUDT1	-0.182539	8.14533	-3.4887	0.00716105	0.0375695
P53794	SLC5A3	-0.163017	6.37956	-3.49023	0.00714413	0.0375695
Q13951	CBFB	-0.309559	6.34738	-3.48953	0.00715192	0.0375695
Q96MT1	RNF145	0.277832	6.47459	3.49126	0.00713279	0.0375695
Q9H4A4	RNPEP	0.211232	7.51053	3.4903	0.0071434	0.0375695
Q96Q11	TRNT1	-0.220662	7.11798	-3.48737	0.00717586	0.0376223
Q5MNZ6	WDR45B	-0.187975	6.60122	-3.48171	0.00723896	0.0379031
Q8WUX2	CHAC2	-0.25649	5.85056	-3.48212	0.00723438	0.0379031
P13984	GTF2F2	-0.199103	6.83786	-3.48111	0.00724563	0.0379131
P13804	ETFA	0.215937	8.12487	3.47851	0.00727486	0.0380159
Q14703	MBTPS1	0.302038	5.44344	3.47869	0.00727287	0.0380159
Q8IVD9	NUDCD3	-0.18151	6.17768	-3.47741	0.0072873	0.0380559
O60356	NUPR1	-0.235691	5.82776	-3.47609	0.00730227	0.038063
P12268	IMPDH2	-0.286228	7.73602	-3.47583	0.00730521	0.038063
P49902	NT5C2	-0.336914	6.22506	-3.47612	0.00730187	0.038063
Q02410	APBA1	-0.382396	3.17147	-3.47559	0.00730783	0.038063
Q14493	SLBP	-0.251177	5.78448	-3.47433	0.0073222	0.0380879
Q3MIT2	PUS10	0.270483	5.04042	3.47466	0.00731841	0.0380879
Q6ZS30	NBEAL1	-0.252956	4.20987	-3.47215	0.00734694	0.0381916
Q96EQ0	SGTB	-0.413156	5.70121	-3.47155	0.00735379	0.0382022
P35544	FAU	0.359037	6.776	3.46678	0.00740831	0.0384603
Q96RL7	VPS13A	-0.287147	4.8179	-3.46611	0.00741601	0.0384751
O60906	SMPD2	0.321274	4.99681	3.46467	0.00743258	0.0385107
Q9NZL9	MAT2B	-0.209334	7.57775	-3.46469	0.0074324	0.0385107
P09012	SNRPA	-0.202954	6.77824	-3.45945	0.00749298	0.0387984
Q9Y2L9	LRCH1	-0.234749	4.163	-3.45881	0.0075004	0.0388115
Q9UIG8	SLCO3A1	-0.383594	5.41217	-3.45818	0.00750778	0.0388244
Q8IWA5	SLC44A2	-0.199108	7.48221	-3.45692	0.00752246	0.0388742
Q9Y6N5	SQOR	0.156599	8.0963	3.45651	0.00752719	0.0388742
P43007	SLC1A4	-0.411506	5.05518	-3.45554	0.00753855	0.0389076
Q9UHB9	SRP68	0.197683	7.00101	3.45478	0.00754748	0.0389283
Q03518	TAP1	-0.162705	7.50284	-3.45381	0.00755878	0.0389613
O75414	NME6	0.225377	5.3609	3.45278	0.00757089	0.0389984
O14672	ADAM10	-0.202219	5.88534	-3.45229	0.00757667	0.0390016
P10398	ARAF	0.341987	4.85115	3.45189	0.00758132	0.0390016
Q13424	SNTA1	0.52191	4.5986	3.44982	0.00760576	0.0390728
Q8N684	CPSF7	-0.192917	6.69092	-3.44951	0.00760938	0.0390728
Q96Q83	ALKBH3	0.370027	4.48025	3.44947	0.00760992	0.0390728
Q7Z3V4	UBE3B	0.328731	5.43376	3.44863	0.00761977	0.0390981
P78337	PITX1	-0.221186	5.44937	-3.44267	0.00769068	0.0394171
Q9Y3D8	AK6	-0.278177	6.18247	-3.44257	0.00769187	0.0394171
Q9H0R1	AP5M1	0.262039	5.89567	3.44084	0.00771251	0.0394974
Q9UH03	2003-09-01	-0.188559	6.8295	-3.43999	0.00772276	0.0395244
P26006	ITGA3	-0.215491	8.10663	-3.43772	0.00774997	0.0395712
P30837	ALDH1B1	-0.214013	6.61491	-3.43828	0.00774327	0.0395712
P57682	KLF3	-0.272168	5.71145	-3.43833	0.00774269	0.0395712
Q8NHP6	MOSPD2	0.261288	4.98166	3.43757	0.00775182	0.0395712
O95865	DDAH2	0.179897	7.39872	3.43481	0.00778511	0.0396646
P09525	ANXA4	0.255568	6.79203	3.43506	0.00778214	0.0396646
Q8N0U8	VKORC1L1	-0.26471	6.76799	-3.43491	0.00778388	0.0396646
P22413	ENPP1	0.839724	3.025	3.43393	0.00779581	0.0396685
P36871	PGM1	-0.212395	7.51173	-3.43392	0.00779587	0.0396685
Q15393	SF3B3	0.143315	7.5594	3.43063	0.0078358	0.0398207
Q92613	JADE3	0.456607	5.04491	3.43095	0.00783199	0.0398207
Q8TBB1	LNX1	-0.471811	4.52341	-3.42915	0.00785393	0.0398618
Q9BXW7	HDHD5	0.204311	6.00756	3.42919	0.0078534	0.0398618
Q9H0R4	HDHD2	0.231698	4.92762	3.42864	0.00786011	0.0398677
Q7Z5L9	IRF2BP2	0.177635	6.91447	3.4263	0.00788876	0.0399684
Q96RQ1	ERGIC2	0.205785	8.2246	3.4262	0.00789002	0.0399684
Q96K62	ZBTB45	-0.70135	3.13166	-3.42514	0.00790301	0.0400087
O14745	SLC9A3R1	-0.168359	7.96496	-3.42389	0.00791836	0.0400265
Q8IWB1	ITPRIP	-0.250464	5.28131	-3.42362	0.00792165	0.0400265
Q8TE85	GRHL3	0.407318	4.92352	3.42372	0.00792046	0.0400265
P07741	APRT	0.191919	7.48342	3.42187	0.0079433	0.0401104
P62380	TBPL1	-0.373768	4.99752	-3.41703	0.00800328	0.0403876
Q9H0A0	NAT10	-0.166072	7.07093	-3.4153	0.00802486	0.0404708
Q6P1Q9	METTL2B	-0.255601	5.62961	-3.41471	0.00803227	0.0404824
P22735	TGM1	0.478694	4.32002	3.4084	0.00811152	0.04083
P40222	TXLNA	-0.159887	7.04113	-3.40876	0.008107	0.04083
Q7KZ85	SUPT6H	-0.222582	6.13382	-3.40778	0.00811939	0.040837
Q9UKI9	POU2F3	0.885724	3.29791	3.40748	0.00812318	0.040837
Q15388	TOMM20	0.163937	7.9199	3.40706	0.00812844	0.0408376
Q9H1Y0	ATG5	0.318877	5.23789	3.4057	0.00814568	0.0408983
P02675	FGB	0.311658	6.07521	3.40416	0.0081652	0.0409187
P05783	KRT18	-0.159307	7.65164	-3.40435	0.00816277	0.0409187
Q8NBJ5	COLGALT1	-0.176762	7.26945	-3.4043	0.00816344	0.0409187
O95229	ZWINT	-0.278542	5.17968	-3.40153	0.00819878	0.0409727
P06748	NPM1	0.375085	8.22035	3.40133	0.00820128	0.0409727
P15923	TCF3	-0.329717	4.91985	-3.40105	0.00820483	0.0409727
P49916	LIG3	0.23619	6.58028	3.40089	0.00820692	0.0409727
Q8N5P1	ZC3H8	-0.20755	6.24684	-3.40166	0.00819707	0.0409727
Q9Y490	TLN1	-0.165934	7.5772	-3.40236	0.00818813	0.0409727
Q9P0T4	ZNF581	0.305162	6.19961	3.39708	0.00825577	0.0411907
O95238	SPDEF	0.352652	6.10088	3.39503	0.00828221	0.0412708
Q9NV70	EXOC1	-0.192536	6.69919	-3.39537	0.00827787	0.0412708
P48509	CD151	-0.230438	6.88768	-3.39431	0.00829149	0.0412911
Q9P2K3	RCOR3	0.293647	6.45772	3.39382	0.00829785	0.0412969
Q9UPQ3	AGAP1	-0.271111	5.38641	-3.39278	0.00831133	0.0413381
Q96LZ7	RMDN2	0.242808	6.68928	3.38921	0.00835762	0.0415204
Q9H6S3	EPS8L2	-0.269737	6.2946	-3.38915	0.00835844	0.0415204
P53618	COPB1	0.194732	7.48994	3.38679	0.00838922	0.0416472
Q9Y5X3	SNX5	0.277881	6.92401	3.38223	0.00844918	0.0419187
Q96HU1	SGSM3	0.206437	5.12732	3.38111	0.00846388	0.0419654
O95164	UBL3	0.320933	4.93596	3.37965	0.00848321	0.0420055
Q6Y1H2	HACD2	0.193661	7.25777	3.37968	0.00848286	0.0420055
Q9NXR8	ING3	-0.186641	6.02503	-3.3793	0.00848783	0.0420055
Q7KYR7	BTN2A1	0.649342	4.94795	3.37697	0.00851872	0.0421321
Q8TEY7	USP33	0.204656	5.19313	3.37611	0.00853014	0.0421624
Q6DT37	CDC42BPG	0.181839	5.60245	3.37415	0.00855625	0.0422651
O15144	ARPC2	-0.162096	8.46971	-3.37314	0.00856985	0.0422786
Q9NVR0	KLHL11	0.357525	3.42274	3.37332	0.00856742	0.0422786
Q9Y6R4	MAP3K4	0.252115	4.08157	3.37276	0.00857495	0.0422786
Q9BRR6	ADPGK	-0.450251	4.80019	-3.37088	0.00860014	0.0423502
Q9H0J9	PARP12	0.29474	5.77596	3.37095	0.00859913	0.0423502
Q96PU4	UHRF2	0.283155	4.32244	3.37027	0.00860828	0.042364
O95857	TSPAN13	-0.20713	6.22984	-3.36912	0.0086238	0.0423928
Q9BTA9	WAC	-0.14714	6.79775	-3.36904	0.0086248	0.0423928
Q92845	KIFAP3	-0.352582	4.07081	-3.36782	0.00864131	0.0424477
Q16595	FXN	-0.177657	6.66159	-3.36703	0.00865194	0.0424736
P10155	TROVE2	0.307073	6.66541	3.36575	0.0086692	0.0424976
P49842	STK19	-0.340732	5.32157	-3.36548	0.00867287	0.0424976
Q587I9	SFT2D3	0.150509	7.40824	3.36551	0.00867246	0.0424976
Q13017	ARHGAP5	-0.230556	5.6331	-3.3635	0.00869978	0.0425444
Q13796	SHROOM2	0.385782	4.76509	3.36388	0.00869464	0.0425444
Q99447	PCYT2	-0.256815	6.35497	-3.3632	0.00870384	0.0425444
Q9HAD4	WDR41	0.20294	5.23649	3.3635	0.00869972	0.0425444
P56524	HDAC4	-0.272719	4.8916	-3.36217	0.00871786	0.0425867
P51809	VAMP7	-0.204298	7.47062	-3.3614	0.00872832	0.0426116
Q8TDN4	CABLES1	-0.659641	4.08075	-3.36029	0.00874344	0.042633
Q9Y3Z3	SAMHD1	-0.235464	5.82331	-3.36058	0.00873959	0.042633
Q15022	SUZ12	-0.323251	5.45383	-3.35761	0.00878015	0.0427857
Q10469	MGAT2	-0.156122	6.43778	-3.35651	0.00879526	0.042819
Q9H0B6	KLC2	0.18019	6.71484	3.35633	0.00879776	0.042819
Q9H0X4	FAM234A	0.197401	5.70268	3.35383	0.00883217	0.0429601
P09104	ENO2	0.353276	5.57464	3.35167	0.00886205	0.0429739
Q08AD1	CAMSAP2	-0.167679	5.23019	-3.35214	0.00885555	0.0429739
Q15428	SF3A2	0.234449	5.76447	3.35265	0.00884846	0.0429739
Q17RN3	FAM98C	0.31021	4.80781	3.35179	0.00886043	0.0429739
Q9HCD6	TANC2	0.306624	3.19904	3.35273	0.00884737	0.0429739
Q6PK04	CCDC137	-0.183547	7.1592	-3.35125	0.00886788	0.042976
Q9BX69	CARD6	-0.30688	4.36831	-3.34832	0.00890865	0.0431472
P0DPB5	POLR1D	-0.225803	5.76506	-3.34789	0.00891464	0.0431499
Q8IU85	CAMK1D	-0.253307	6.7783	-3.34415	0.00896695	0.0433767
Q13563	PKD2	0.463701	3.50805	3.34373	0.00897278	0.0433784
Q96DR4	STARD4	-0.88914	2.35636	-3.34324	0.00897971	0.0433855
Q9UHD9	UBQLN2	0.194053	7.11778	3.34213	0.00899533	0.0434346
Q9BRX5	GINS3	-0.245796	6.93957	-3.34045	0.00901899	0.0435224
Q49MG5	MAP9	0.626204	4.7131	3.33912	0.00903774	0.0435864
Q9NR46	SH3GLB2	-0.195026	6.28615	-3.33813	0.00905178	0.0436276
Q9NRD1	FBXO6	0.543326	3.72181	3.3365	0.00907489	0.0437125
P33993	MCM7	-0.166676	7.36537	-3.33559	0.00908779	0.0437216
Q86VW0	SESTD1	-0.268752	4.54981	-3.33562	0.00908735	0.0437216
P33552	CKS2	-0.295713	6.53654	-3.33469	0.00910063	0.0437304
Q9NQR1	KMT5A	-0.38059	4.58707	-3.33491	0.00909743	0.0437304
O60353	FZD6	0.169591	6.1378	3.3339	0.00911182	0.0437577
O15162	PLSCR1	-0.167653	6.62605	-3.33153	0.00914576	0.0438601
P63098	PPP3R1	-0.204109	7.28125	-3.33178	0.00914207	0.0438601
P98174	FGD1	0.513922	4.50194	3.33125	0.00914971	0.0438601
Q9P107	GMIP	-0.187236	5.75463	-3.33037	0.00916238	0.0438943
O75340	PDCD6	-0.224106	7.54075	-3.32719	0.00920806	0.0440866
Q9H1Z4	WDR13	0.306998	5.10956	3.32404	0.00925359	0.0442779
Q68DK2	ZFYVE26	0.306049	4.30864	3.32324	0.00926527	0.0443071
Q96EV2	RBM33	-0.195943	6.13233	-3.32261	0.00927428	0.0443235
Q9UKX7	NUP50	0.19651	6.28448	3.3214	0.00929195	0.0443812
Q9NV92	NDFIP2	-0.284581	5.53906	-3.31466	0.00939065	0.0448257
P08243	ASNS	-0.198973	6.63886	-3.31416	0.00939791	0.0448334
Q9ULX6	AKAP8L	0.183305	6.49837	3.31282	0.00941769	0.0449008
P54105	CLNS1A	-0.182415	8.14588	-3.31172	0.0094339	0.0449511
P78549	NTHL1	-0.156872	5.27122	-3.31065	0.00944974	0.0449996
Q15208	STK38	-0.143151	7.15597	-3.31009	0.00945814	0.0450072
Q96L92	SNX27	0.263479	5.62333	3.30978	0.00946269	0.0450072
P13726	F3	-0.187034	6.2143	-3.30859	0.00948031	0.0450641
O75379	VAMP4	0.22165	7.41252	3.3056	0.00952492	0.0452491
Q9BVV7	TIMM21	0.149445	7.09198	3.30252	0.00957104	0.0454277
Q9NVH1	DNAJC11	0.184763	6.36884	3.30233	0.00957396	0.0454277
O94761	RECQL4	-0.198448	6.70102	-3.29948	0.00961678	0.0455712
Q96N67	DOCK7	0.225669	5.7338	3.29963	0.00961454	0.0455712
Q9NRG0	CHRAC1	-0.186772	5.40927	-3.29917	0.00962141	0.0455712
Q9UKN8	GTF3C4	-0.151579	6.26164	-3.29862	0.0096298	0.0455837
Q03405	PLAUR	-0.286542	5.97516	-3.2976	0.00964522	0.0456295
Q14160	SCRIB	-0.15948	6.14629	-3.297	0.00965425	0.0456451
P48436	SOX9	-0.185321	6.16237	-3.29648	0.00966212	0.0456551
Q92611	EDEM1	-0.265323	5.06606	-3.2943	0.00969527	0.0457845
Q8NE71	ABCF1	-0.170813	8.01997	-3.29159	0.00973662	0.0459525
Q86V85	GPR180	-0.179528	7.50428	-3.29019	0.00975799	0.046026
Q9H7U1	CCSER2	-0.266229	5.82917	-3.28938	0.00977047	0.0460575
Q8TDY4	ASAP3	-0.192348	4.64329	-3.28895	0.009777	0.0460609
Q15050	RRS1	0.241302	7.53827	3.28632	0.00981753	0.0462244
O15155	BET1	0.215495	7.28762	3.28456	0.00984465	0.0463247
Q96FL9	GALNT14	0.403401	5.81482	3.28119	0.00989697	0.0465433
O15258	RER1	0.154863	8.11096	3.27889	0.00993267	0.0466835
Q9Y2G8	DNAJC16	0.222674	5.86493	3.27814	0.0099445	0.0467115
P40937	RFC5	-0.140219	6.86749	-3.27584	0.00998038	0.0468524
O94766	B3GAT3	0.209443	6.6532	3.27507	0.0099925	0.0468538
Q15025	TNIP1	-0.197749	5.37009	-3.27543	0.00998695	0.0468538
Q9NZC4	EHF	-0.223918	6.18638	-3.27289	0.0100269	0.0469873
P14384	CPM	0.37187	5.36078	3.27231	0.010036	0.0470025
P07954	FH	0.29115	8.09757	3.27167	0.010046	0.0470215
P08397	HMBS	-0.227661	7.43965	-3.27114	0.0100545	0.0470336
Q7Z434	MAVS	0.3321	4.76849	3.27062	0.0100626	0.0470438
Q8TED1	GPX8	-0.161707	7.11924	-3.26857	0.0100952	0.0471682
Q7Z4H8	KDELC2	-0.142491	6.12158	-3.26749	0.0101123	0.0472204
P01893	HLA-H	0.264974	5.95981	3.26466	0.0101574	0.0474032
P11047	LAMC1	-0.168501	5.68763	-3.26311	0.0101821	0.0474906
P08236	GUSB	-0.271593	6.0873	-3.26213	0.0101979	0.0475361
Q9UL25	RAB21	0.149566	7.6965	3.26082	0.010219	0.0476067
O43257	ZNHIT1	0.316408	5.20234	3.26009	0.0102307	0.0476108
O95347	SMC2	-0.234424	7.30027	-3.26002	0.0102319	0.0476108
Q01780	EXOSC10	0.156416	6.24068	3.2586	0.0102547	0.047661
Q92890	UFD1	-0.153483	7.28117	-3.25874	0.0102524	0.047661
P00813	ADA	0.253297	6.21733	3.25749	0.0102726	0.0477166
Q13838	DDX39B	-0.149587	8.23677	-3.25587	0.0102989	0.0478106
Q6NUK1	SLC25A24	-0.328563	7.47588	-3.25322	0.0103419	0.0479673
Q96T76	MMS19	-0.418591	5.24946	-3.25304	0.0103447	0.0479673
Q13188	STK3	0.294037	6.06348	3.25249	0.0103537	0.0479812
Q9BRT9	GINS4	-0.212901	6.65144	-3.25013	0.0103923	0.0481318
P38117	ETFB	0.185614	7.36669	3.24926	0.0104065	0.0481695
Q9NXH9	TRMT1	-0.151078	6.19403	-3.24863	0.0104168	0.048189
P84157	MXRA7	-0.327351	5.80403	-3.24782	0.0104302	0.0482228
O60610	DIAPH1	-0.178898	7.45449	-3.24744	0.0104364	0.0482235
Q07021	C1QBP	0.175185	7.43241	3.24696	0.0104442	0.0482317
Q3SY56	SP6	0.175875	6.34172	3.24585	0.0104625	0.048232
Q5T9L3	WLS	-0.173921	7.54338	-3.24552	0.010468	0.048232
Q6P2P2	PRMT9	0.242297	4.99632	3.24558	0.0104669	0.048232
Q9BV19	C1orf50	-0.270345	5.1963	-3.24548	0.0104686	0.048232
O96011	PEX11B	0.175721	7.29851	3.24364	0.0104991	0.0483175
Q6P4Q7	CNNM4	-0.324136	6.30279	-3.24362	0.0104993	0.0483175
O15031	PLXNB2	0.269312	6.91498	3.24259	0.0105164	0.0483682
Q86UF1	TSPAN33	0.411424	4.92508	3.24074	0.010547	0.048481
Q96H79	ZC3HAV1L	-0.426271	4.67038	-3.24012	0.0105574	0.0485005
Q96EP1	CHFR	0.629675	5.62836	3.23699	0.0106095	0.0487116
Q96I23	PYURF	0.207672	7.4303	3.23655	0.0106169	0.0487173
Q9P2N2	ARHGAP28	-0.707988	2.32164	-3.23372	0.0106643	0.0489069
Q9NRK6	ABCB10	0.314005	6.5242	3.23147	0.0107022	0.0490525
Q92889	ERCC4	-0.646553	3.6561	-3.23024	0.010723	0.0491194
P37802	TAGLN2	0.156131	8.32174	3.22918	0.0107408	0.0491726
Q9H1P3	OSBPL2	-0.250967	7.1666	-3.2286	0.0107507	0.0491894
Q8WUM9	SLC20A1	0.398305	5.80828	3.22721	0.0107743	0.0492496
Q96EZ8	MCRS1	-0.275989	5.30745	-3.2271	0.0107763	0.0492496
O75691	UTP20	-0.242991	5.94309	-3.22658	0.0107851	0.0492616
Q9Y512	SAMM50	0.236218	8.38927	3.22594	0.0107958	0.0492824
Q8NBI6	XXYLT1	-0.190284	5.73797	-3.22342	0.0108389	0.0494224
Q9NXR7	BABAM2	0.211622	5.09377	3.22376	0.0108331	0.0494224
P31930	UQCRC1	0.203009	6.62814	3.22205	0.0108624	0.049501
Q8IYW5	RNF168	-0.205887	4.88442	-3.22048	0.0108892	0.0495651
Q96IZ5	RBM41	-0.355831	5.03783	-3.22011	0.0108956	0.0495651
Q9BT23	LIMD2	-0.342492	5.18872	-3.2202	0.010894	0.0495651
Q9UNP9	PPIE	-0.179478	6.70824	-3.21977	0.0109014	0.0495651
Q8NE22	SETD9	0.227251	6.73869	3.21917	0.0109118	0.0495837
Q86TC9	MYPN	0.231977	5.53779	3.21691	0.0109507	0.0497321
Q9NYB0	TERF2IP	0.563557	4.20611	3.21648	0.0109581	0.0497373
Q99805	TM9SF2	0.158564	7.37604	3.21515	0.0109811	0.0498133
Q8ND76	CCNY	0.251692	5.22928	3.21413	0.010999	0.0498372
Q8TBZ6	TRMT10A	-0.206347	6.12687	-3.21429	0.0109961	0.0498372
P19388	POLR2E	-0.167738	7.53687	-3.21332	0.011013	0.0498725
P98160	HSPG2	-0.333292	4.17355	-3.20985	0.0110735	0.0500321
Q15392	DHCR24	0.245567	6.17539	3.21044	0.0110631	0.0500321
Q15637	SF1	-0.162945	6.90672	-3.21034	0.0110649	0.0500321
Q8IWJ2	GCC2	-0.210621	5.0829	-3.20995	0.0110717	0.0500321
Q8IZ52	CHPF	-0.215588	5.01159	-3.20928	0.0110834	0.0500486
Q9NVI1	FANCI	-0.292552	5.57366	-3.2064	0.0111339	0.0502481
Q96J42	TXNDC15	0.283025	4.83453	3.20377	0.0111801	0.050428
P24468	NR2F2	-0.430333	4.24251	-3.20176	0.0112157	0.0505312
Q6P1L5	FAM117B	-0.188051	5.35222	-3.20208	0.01121	0.0505312
P19784	CSNK2A2	0.245285	7.32391	3.20086	0.0112317	0.0505746
P48307	TFPI2	-0.783374	3.05907	-3.19886	0.0112673	0.0506843
Q6P5X5	C22orf39	0.89224	2.36197	3.19877	0.0112689	0.0506843
P28340	POLD1	-0.267926	6.44999	-3.19508	0.0113348	0.0509519
O43463	SUV39H1	0.304705	3.76797	3.19424	0.0113497	0.0509613
Q9NQ50	MRPL40	0.147511	6.35728	3.19456	0.011344	0.0509613
Q12874	SF3A3	0.168985	6.22353	3.19353	0.0113624	0.0509897
Q15390	MTFR1	0.414529	5.14094	3.19257	0.0113797	0.0510384
P83731	RPL24	-0.135677	8.10168	-3.19105	0.0114071	0.0511313
Q9NZU5	LMCD1	-0.433564	4.28082	-3.19071	0.0114133	0.0511313
Q13423	NNT	-0.24919	7.81797	-3.18982	0.0114293	0.0511381
Q9NS56	TOPORS	-1.17789	1.74072	-3.18955	0.0114341	0.0511381
Q9Y255	PRELID1	-0.202409	5.65156	-3.19023	0.0114218	0.0511381
Q9H0E9	BRD8	-0.205168	6.1914	-3.18822	0.0114582	0.0512169
Q96QD8	SLC38A2	0.267196	6.05445	3.18637	0.0114918	0.0513383
Q8WVM8	SCFD1	0.177527	6.87115	3.18338	0.0115463	0.0515526
Q9UHQ9	CYB5R1	0.308957	5.12682	3.17807	0.0116435	0.0519577
A0A1B0GUS4	UBE2L5	0.160154	6.36984	3.17755	0.011653	0.0519708
Q13813	SPTAN1	-0.13485	7.41025	-3.1763	0.0116761	0.0520155
Q9UN81	NA	0.41793	4.94342	3.1763	0.0116761	0.0520155
Q9H0W8	SMG9	-0.187162	6.52058	-3.17518	0.0116968	0.0520784
Q14527	HLTF	-0.251611	6.13921	-3.17313	0.011735	0.0521698
Q5T6V5	C9orf64	-0.20554	6.94246	-3.17355	0.011727	0.0521698
Q9Y2H2	INPP5F	-0.313603	4.2321	-3.17301	0.0117371	0.0521698
P63172	DYNLT1	0.185985	8.79987	3.17098	0.0117748	0.0523081
Q9BZH6	WDR11	0.261432	5.42154	3.165	0.0118867	0.0527761
P21399	ACO1	0.182005	6.8807	3.16385	0.0119085	0.0527842
Q9NSP4	CENPM	-0.194901	4.92168	-3.16412	0.0119034	0.0527842
Q9NXR1	NDE1	-0.233526	5.75395	-3.16402	0.0119053	0.0527842
Q02153	GUCY1B1	0.310305	4.67935	3.16338	0.0119172	0.0527934
O43493	TGOLN2	0.188489	7.92041	3.16175	0.0119481	0.0528778
P25311	AZGP1	0.146358	8.42637	3.16167	0.0119496	0.0528778
O15164	TRIM24	0.311979	5.60238	3.16025	0.0119764	0.0529669
Q2PPJ7	RALGAPA2	0.247052	5.01682	3.15898	0.0120006	0.0530443
Q9NUB1	ACSS1	-0.721935	4.20215	-3.15838	0.012012	0.053065
Q8NBZ0	INO80E	-0.214037	5.90584	-3.1574	0.0120306	0.0530885
Q9P2D0	IBTK	-0.266978	5.33518	-3.15765	0.0120259	0.0530885
P54819	AK2	-0.191099	7.9263	-3.1541	0.0120937	0.053337
O95219	SNX4	-0.147236	5.92103	-3.15308	0.0121133	0.0533642
Q9BUZ4	TRAF4	0.193585	5.78638	3.15335	0.012108	0.0533642
Q96RU2	USP28	-0.186529	5.17879	-3.15268	0.0121208	0.0533679
Q9Y672	ALG6	0.14747	8.28183	3.14956	0.012181	0.0536031
P42684	ABL2	0.354488	4.78432	3.14781	0.0122148	0.0537223
Q9NVC6	MED17	-0.301386	5.25529	-3.14577	0.0122543	0.0538659
Q96GY3	LIN37	-0.23399	6.09827	-3.14472	0.0122748	0.0539263
P62330	ARF6	-0.142704	7.85648	-3.14254	0.0123171	0.0540822
P53634	CTSC	0.285533	5.22314	3.13966	0.0123735	0.0543
Q9H3H3	C11orf68	0.158871	6.667	3.13747	0.0124165	0.0544585
Q92499	DDX1	0.156158	7.52003	3.13675	0.0124307	0.0544906
Q8TB61	SLC35B2	-0.146907	6.95282	-3.13621	0.0124414	0.0545077
Q9Y4A5	TRRAP	-0.222215	5.55088	-3.13356	0.0124937	0.0547066
Q9HB40	SCPEP1	0.215956	7.58293	3.13181	0.0125284	0.0548282
Q8NFV4	ABHD11	0.189372	7.37149	3.13074	0.0125498	0.0548914
Q9H0Q0	FAM49A	-0.302176	5.52044	-3.12889	0.0125866	0.0550222
Q96TA1	FAM129B	-0.242767	6.74659	-3.12828	0.0125989	0.0550456
O75494	SRSF10	-0.502695	7.63195	-3.12656	0.0126332	0.0551654
P53367	ARFIP1	0.243288	6.67762	3.12569	0.0126506	0.0551777
Q2TAA5	ALG11	-0.215057	5.04502	-3.12529	0.0126588	0.0551777
Q6P0N0	MIS18BP1	-0.228044	5.5276	-3.12477	0.0126691	0.0551777
Q7L5Y9	MAEA	0.141044	6.5842	3.12469	0.0126708	0.0551777
Q86VS8	HOOK3	0.22406	5.83095	3.1251	0.0126626	0.0551777
P04179	SOD2	0.381799	6.74693	3.12114	0.0127423	0.0554589
P04179	ENSG00000285441	0.381799	6.74693	3.12114	0.0127423	0.0554589
Q14498	RBM39	-0.216305	7.54134	-3.12074	0.0127503	0.0554632
Q08345	DDR1	0.195821	5.64834	3.11989	0.0127675	0.0555077
O15254	ACOX3	0.156049	6.54981	3.11855	0.0127947	0.0555346
Q92667	AKAP1	0.168518	6.6091	3.11905	0.0127846	0.0555346
Q9UM54	MYO6	0.150314	7.7642	3.11878	0.0127902	0.0555346
Q15599	SLC9A3R2	0.249896	5.09069	3.11559	0.012855	0.0557659
Q7L2J0	MEPCE	-0.133306	6.05026	-3.1115	0.0129387	0.0560983
O75396	SEC22B	0.161893	7.03077	3.11093	0.0129504	0.0561185
P30049	ATP5F1D	0.168718	7.793	3.10795	0.0130119	0.0562577
Q13530	SERINC3	-0.192946	6.33452	-3.10808	0.0130092	0.0562577
Q2PZI1	DPY19L1	-0.217749	5.17054	-3.10766	0.013018	0.0562577
Q99848	EBNA1BP2	-0.206262	7.40187	-3.10809	0.013009	0.0562577
Q9NZC9	SMARCAL1	-0.29928	5.25037	-3.10773	0.0130165	0.0562577
O75054	IGSF3	0.202581	5.57526	3.10667	0.0130384	0.0563152
P22695	UQCRC2	0.217941	7.18578	3.10628	0.0130464	0.0563194
O14524	NEMP1	0.144005	7.11435	3.1045	0.0130834	0.0564455
Q96HA7	TONSL	-0.232337	5.22425	-3.10419	0.0130898	0.0564455
Q9H902	REEP1	0.187072	7.05162	3.10319	0.0131107	0.0565049
P61764	STXBP1	-0.150783	6.95017	-3.10178	0.0131401	0.0566007
O75347	TBCA	0.133885	7.9233	3.101	0.0131563	0.05664
Q13895	BYSL	-0.242283	5.91127	-3.09952	0.0131873	0.0567427
Q8TCD1	C18orf32	0.227686	7.198	3.09714	0.0132373	0.056927
P49356	FNTB	0.337426	5.60902	3.09517	0.0132788	0.0570558
Q8N6M0	OTUD6B	0.246672	6.53411	3.09503	0.0132817	0.0570558
Q6PII3	CCDC174	-0.198953	4.27696	-3.09407	0.0133019	0.057112
Q9H892	TTC12	0.290832	5.25968	3.09278	0.0133293	0.0571986
Q9NV96	TMEM30A	0.187993	7.78037	3.09214	0.0133428	0.0572255
Q15036	SNX17	0.413539	4.58045	3.09157	0.0133551	0.0572473
O15173	PGRMC2	-0.189086	7.20087	-3.09044	0.013379	0.0573191
Q15746	MYLK	0.467011	3.69816	3.08869	0.0134163	0.0574477
O60266	ADCY3	-0.259575	5.04506	-3.08774	0.0134365	0.0575031
O75044	SRGAP2	-0.32449	5.82027	-3.08661	0.0134608	0.0575761
Q99653	CHP1	-0.167078	5.97996	-3.08588	0.0134763	0.0576115
O94910	ADGRL1	-0.323621	4.56763	-3.08361	0.013525	0.0577885
P55884	EIF3B	-0.201793	7.16166	-3.08202	0.0135593	0.0579042
P61221	ABCE1	-0.190249	7.62899	-3.08163	0.0135676	0.0579084
P49588	AARS	0.130739	7.14688	3.08084	0.0135848	0.0579504
Q6UWS5	PET117	0.271111	4.31339	3.07936	0.0136168	0.0580065
Q9BSH5	HDHD3	0.144447	6.73471	3.07929	0.0136182	0.0580065
Q9NVA4	TMEM184C	0.203362	8.22952	3.07922	0.0136198	0.0580065
P51688	SGSH	0.503176	5.56352	3.0778	0.0136506	0.0581067
Q8IUX1	TMEM126B	-0.194567	9.16185	-3.07677	0.0136729	0.0581702
B2RUZ4	SMIM1	0.402056	4.52877	3.07484	0.013715	0.0582557
Q4KMQ1	TPRN	-0.256588	4.36034	-3.075	0.0137114	0.0582557
Q9H7Z6	KAT8	-0.168753	5.70326	-3.07522	0.0137068	0.0582557
Q8N2F6	ARMC10	0.192691	6.18685	3.07361	0.0137419	0.0583077
Q92618	ZNF516	0.206289	5.23054	3.07381	0.0137376	0.0583077
P25685	DNAJB1	-0.615453	7.00294	-3.07313	0.0137524	0.0583212
Q15056	EIF4H	0.338243	6.38759	3.07115	0.0137957	0.0584421
Q92547	TOPBP1	-0.273545	4.35763	-3.07128	0.013793	0.0584421
Q9Y3Q8	TSC22D4	0.240088	5.50296	3.07039	0.0138125	0.0584821
Q6UXD5	SEZ6L2	-0.2323	5.15669	-3.06573	0.0139153	0.0588863
A4D161	FAM221A	0.50003	4.72113	3.06493	0.0139329	0.0589138
O75369	FLNB	0.152763	7.62048	3.06343	0.0139663	0.0589138
O75487	GPC4	-0.254624	5.75247	-3.06357	0.0139633	0.0589138
O75964	ATP5MG	0.164654	8.41726	3.06468	0.0139384	0.0589138
Q8IYU2	HACE1	0.495509	4.20535	3.06348	0.0139651	0.0589138
Q96MH2	HEXIM2	0.405611	4.17103	3.06424	0.0139483	0.0589138
P0DMN0	SULT1A4	0.182292	7.29241	3.06267	0.0139833	0.058954
O60645	EXOC3	-0.144517	6.01835	-3.06181	0.0140023	0.0589706
P40763	STAT3	-0.142637	7.21369	-3.06161	0.0140068	0.0589706
Q9H8G2	CAAP1	0.587767	4.2016	3.06149	0.0140095	0.0589706
O75323	NIPSNAP2	0.188463	7.23691	3.06112	0.0140179	0.0589718
Q99519	NEU1	0.189746	6.29146	3.06081	0.0140246	0.0589718
Q13454	TUSC3	-0.226287	4.52314	-3.05922	0.0140603	0.0590903
Q8TB03	CXorf38	0.373987	4.72962	3.05833	0.0140801	0.0591425
Q9Y320	TMX2	0.192797	6.1707	3.05332	0.014193	0.0595852
Q9NP72	RAB18	0.162128	7.5439	3.0527	0.014207	0.0596124
Q96RR4	CAMKK2	-0.2866	5.9339	-3.05231	0.0142157	0.0596174
Q5TGL8	PXDC1	-1.18235	1.98408	-3.04974	0.0142741	0.0598307
Q9Y6M7	SLC4A7	0.22006	6.31347	3.04924	0.0142855	0.0598469
Q9NQH7	XPNPEP3	0.231467	6.36415	3.04872	0.0142974	0.0598653
P61160	ACTR2	-0.161329	8.01003	-3.04837	0.0143052	0.0598663
Q15836	VAMP3	0.183773	6.11348	3.04755	0.0143241	0.0599138
Q92576	PHF3	0.202308	6.05083	3.04618	0.0143553	0.0600128
Q52LW3	ARHGAP29	0.178189	5.81134	3.04425	0.0143996	0.0601663
Q15750	TAB1	0.232785	5.96769	3.04245	0.0144409	0.0602819
Q8NDD1	C1orf131	-0.305056	5.41701	-3.04205	0.0144501	0.0602819
Q9BSV6	TSEN34	-0.226284	6.44088	-3.04234	0.0144434	0.0602819
Q9NYB9	ABI2	-0.380913	5.30712	-3.04139	0.0144653	0.0603139
P47736	RAP1GAP	0.296627	5.72625	3.04027	0.0144912	0.06039
Q96C23	GALM	0.203409	6.71266	3.03827	0.0145375	0.0605513
Q96FL8	SLC47A1	0.50844	3.5165	3.03695	0.0145681	0.0606158
Q9NRW7	VPS45	0.147072	5.78311	3.03694	0.0145682	0.0606158
Q3YEC7	RABL6	-0.204454	6.06117	-3.03557	0.0146	0.0606528
Q8NAV1	PRPF38A	-0.184766	5.94849	-3.03608	0.0145883	0.0606528
Q9HAJ7	SAP30L	0.135828	5.66649	3.0358	0.0145948	0.0606528
Q8IY47	KBTBD2	-0.332536	5.90799	-3.03439	0.0146275	0.0607351
Q4G0I0	C16orf91	0.157364	5.97968	3.03396	0.0146375	0.060745
P50454	SERPINH1	-0.188757	7.71839	-3.03335	0.0146518	0.0607723
O43583	DENR	0.3234	7.4665	3.03158	0.0146932	0.0609126
O60664	PLIN3	0.170695	7.39174	3.02997	0.0147311	0.0609134
Q15257	PTPA	-0.211763	7.46784	-3.03058	0.0147167	0.0609134
Q86YP4	GATAD2A	-0.170316	6.87958	-3.03038	0.0147214	0.0609134
Q9BSJ2	TUBGCP2	0.266917	5.42203	3.03011	0.0147277	0.0609134
Q9Y2Y0	ARL2BP	0.184943	7.30081	3.02994	0.0147318	0.0609134
P19338	NCL	-0.145557	8.76297	-3.02937	0.0147452	0.0609373
Q643R3	LPCAT4	-1.15349	2.13525	-3.02681	0.0148055	0.061091
Q8TBC4	UBA3	0.167308	6.95476	3.02681	0.0148054	0.061091
Q9Y6B6	SAR1B	0.223731	5.29288	3.02699	0.0148011	0.061091
Q9Y4E5	ZNF451	0.346735	3.44122	3.02644	0.0148142	0.061095
P30825	SLC7A1	-0.676888	5.45732	-3.02545	0.0148377	0.0611603
Q04828	AKR1C1	0.199679	8.35815	3.02408	0.0148701	0.0611844
Q8ND30	PPFIBP2	0.195585	5.32164	3.02427	0.0148657	0.0611844
Q9BYD6	MRPL1	0.132535	7.42042	3.0237	0.014879	0.0611844
Q9H7B2	RPF2	0.35295	6.28593	3.02473	0.0148548	0.0611844
Q9ULD4	BRPF3	0.263748	5.71278	3.02358	0.0148821	0.0611844
Q02127	DHODH	0.146845	6.7368	3.02177	0.0149251	0.0613295
Q9HC07	TMEM165	0.207926	7.13575	3.02082	0.0149476	0.0613902
O43504	LAMTOR5	0.142101	7.46524	3.02036	0.0149587	0.0614041
Q9UKV5	AMFR	0.232287	4.63348	3.01982	0.0149715	0.0614247
Q9UBW7	ZMYM2	-0.284418	5.20103	-3.01891	0.0149931	0.0614819
Q9NVJ2	ARL8B	0.206523	6.05798	3.01782	0.0150195	0.061558
Q8IYI6	EXOC8	-0.205088	6.71413	-3.01632	0.0150553	0.0616733
Q92665	MRPS31	0.141906	7.59108	3.01526	0.0150809	0.0617142
Q9NZV1	CRIM1	-0.222583	6.83998	-3.01546	0.0150761	0.0617142
O14727	APAF1	-0.238623	6.35408	-3.01303	0.0151346	0.0619024
P20962	PTMS	0.167184	8.90754	3.01233	0.0151516	0.0619398
P31949	S100A11	0.170786	8.21028	3.01114	0.0151804	0.0620255
P07437	TUBB	0.184261	8.35025	3.00757	0.0152671	0.0623478
Q9C0B0	UNK	-0.194717	7.01327	-3.00527	0.0153231	0.0625446
O00308	WWP2	0.318053	4.26288	3.00379	0.0153594	0.0625842
P49005	POLD2	-0.211671	6.84943	-3.0044	0.0153445	0.0625842
Q9H6F5	CCDC86	-0.169307	7.00973	-3.00413	0.0153511	0.0625842
Q9UBU8	MORF4L1	-0.189516	6.56405	-3.00359	0.0153644	0.0625842
O14713	ITGB1BP1	-0.215267	5.22223	-3.00293	0.0153807	0.0626185
Q6PK18	OGFOD3	-0.23109	5.46789	-3.00236	0.0153947	0.0626437
Q8N1I0	DOCK4	0.370417	4.21594	3.00017	0.0154485	0.0628303
Q13685	AAMP	-0.176143	7.39587	-2.99849	0.01549	0.0629666
P07919	UQCRH	0.19906	7.16881	2.99791	0.0155044	0.0629932
O14933	UBE2L6	-0.263149	6.76976	-2.99726	0.0155205	0.063026
Q8IWV7	UBR1	0.312788	5.28762	2.99192	0.0156534	0.0635334
Q8N8J7	FAM241A	-0.488546	4.71728	-2.99133	0.0156683	0.0635613
Q96N21	TEPSIN	-0.355367	4.52807	-2.98963	0.0157108	0.0637015
P49458	SRP9	-0.197864	9.14474	-2.98795	0.0157532	0.0638321
Q5T1C6	THEM4	0.233991	3.9275	2.9875	0.0157645	0.0638321
Q96RE7	NACC1	-0.22109	7.62404	-2.98739	0.0157672	0.0638321
Q5U5X0	LYRM7	0.193094	7.2468	2.98682	0.0157815	0.0638574
Q8IX12	CCAR1	0.163557	6.79896	2.98602	0.0158017	0.0639069
Q96SL1	DIRC2	0.20064	5.99511	2.98511	0.0158249	0.0639679
Q9NW13	RBM28	-0.145305	7.39306	-2.98461	0.0158374	0.0639862
Q13415	ORC1	-0.345027	5.40864	-2.98281	0.0158831	0.0641264
Q6FI81	CIAPIN1	0.192478	7.12242	2.98257	0.0158891	0.0641264
Q8N6S5	ARL6IP6	-0.174757	7.04218	-2.98229	0.0158964	0.0641264
Q9H1H9	KIF13A	-0.156226	4.9217	-2.98089	0.0159319	0.064237
Q9UJ14	GGT7	0.163036	5.46315	2.97996	0.0159556	0.0643
Q6P996	PDXDC1	0.195835	6.41262	2.97905	0.0159789	0.0643612
Q14679	TTLL4	-0.218127	4.55565	-2.97654	0.016043	0.0645538
Q17RY6	LY6K	-0.422675	5.44765	-2.97685	0.0160352	0.0645538
Q8WZ64	ARAP2	-0.261195	4.35173	-2.97585	0.0160607	0.0645924
O00267	SUPT5H	-0.153208	6.93419	-2.97416	0.0161042	0.0647307
Q53EP0	FNDC3B	-0.179937	5.62096	-2.97388	0.0161114	0.0647307
Q9UJY4	GGA2	-0.356352	4.97255	-2.97326	0.0161275	0.0647628
P62310	LSM3	-0.140601	7.83115	-2.97283	0.0161385	0.064774
P54709	ATP1B3	0.166044	7.254	2.97197	0.0161607	0.0648307
P05787	KRT8	0.166533	7.79642	2.96942	0.0162268	0.0650628
O43353	RIPK2	0.20466	5.46616	2.96636	0.0163064	0.0653488
Q9C0H2	TTYH3	-0.150485	6.40717	-2.96528	0.0163347	0.0654261
Q9NQC7	CYLD	0.336122	4.86192	2.96488	0.016345	0.0654261
Q9Y2H6	FNDC3A	-0.197894	5.93229	-2.96468	0.0163503	0.0654261
A0A096LP01	SMIM26	0.148161	7.89404	2.9627	0.0164022	0.0655346
Q9H5V9	CXorf56	-0.380591	6.15514	-2.96283	0.0163988	0.0655346
Q9UKK6	NXT1	-0.254624	4.33557	-2.96311	0.0163915	0.0655346
Q53RE8	ANKRD39	-0.251975	6.06439	-2.96076	0.0164531	0.0656717
Q9UIV1	CNOT7	-0.160368	5.80524	-2.9608	0.016452	0.0656717
P49638	TTPA	0.386947	3.9465	2.95834	0.0165171	0.0658818
P62913	RPL11	-0.185676	8.93289	-2.95814	0.0165223	0.0658818
O75688	PPM1B	0.156326	7.14741	2.95718	0.0165477	0.0658838
Q6UB98	ANKRD12	-0.240457	5.58955	-2.95729	0.0165448	0.0658838
Q9BU23	LMF2	0.255039	6.68329	2.95737	0.0165427	0.0658838
Q9P0M6	H2AFY2	0.157161	7.51155	2.95673	0.0165597	0.0658987
P42568	MLLT3	0.215452	5.53214	2.95631	0.0165707	0.0659094
[truncated: 5,981 more rows]

## Sheet: T47D Phospho
Table S2: Differentially changes in phosphosites in T47D cancer cell lines. Related to Figure 5.
Master.Protein.Accessions	Annotated.Sequence	Confidence	Modifications	ptmRS..Best.Site.Probabilities	logFC	AveExpr	t	P.Value	adj.P.Val	B
Q96PE2	[R].SSMSLYTAASVIDTASK.[Y]	High	2xTMT6plex [N-Term; K17]; 1xPhospho [S2(99.7)]	S2(Phospho): 99.66	-1.77992	7.83595	-34.7423	6.89843e-11	2.84553e-06	10.3335
Q96PE2	[K].LADILSPR.[L]	High	1xTMT6plex [N-Term]; 1xPhospho [S6(100)]	S6(Phospho): 100	-1.9365	5.8195	-30.1624	2.43284e-10	5.01761e-06	10.0138
Q96PE2	[R].SPSFGAGEGLLR.[S]	High	1xTMT6plex [N-Term]; 1xPhospho [S3(100)]	S3(Phospho): 100	-1.99748	4.75664	-19.0672	1.41229e-08	0.000116511	8.43475
Q96PE2	[K].SFTCSEKPMAR.[R]	High	2xTMT6plex [N-Term; K7]; 1xMethylthio [C4]; 1xPhospho [S1(100)]	S1(Phospho): 100	-1.96866	6.4042	-19.5764	1.12016e-08	0.000116511	8.55031
Q96PE2	[R].FLAAVQLPDGFNLLCPTPPPPPDTGPEK.[L]	High	2xTMT6plex [N-Term; K28]; 1xMethylthio [C15]; 1xPhospho [T17(100)]	T17(Phospho): 100	-1.94833	4.08916	-19.268	1.28802e-08	0.000116511	8.48107
Q96PE2	[R].YSSTETLKDDDLWSSR.[G]	High	2xTMT6plex [N-Term; K8]; 1xPhospho [S3(100)]	S3(Phospho): 100	-1.15355	6.77103	-15.4177	9.04593e-08	0.000621892	7.39037
Q96PE2	[R].GSGGWGVYR.[S]	High	1xTMT6plex [N-Term]; 1xPhospho [S2(100)]	S2(Phospho): 100	-1.83578	4.4626	-13.5357	2.78845e-07	0.00164316	6.65619
Q9Y6N8	[K].LAEMYGGGESDKDS.[-]	High	2xTMT6plex [N-Term; K12]; 1xOxidation [M4(100)]; 1xPhospho [S10(100)]	M4(Oxidation): 100; S10(Phospho): 100	0.83492	7.55101	13.1211	3.64272e-07	0.00187823	6.47112
Q96PE2	[R].GSNPLDGRDSPSAGGPVGQLEPIPIPAPASPGTRPTLK.[D]	High	2xTMT6plex [N-Term; K38]; 1xPhospho [S10(100)]	S10(Phospho): 99.99	-1.18171	5.39789	-12.6804	4.88119e-07	0.00223716	6.26384
Q96BY6	[R].ASLASLDSNPSTNEK.[S]	High	2xTMT6plex [N-Term; K15]; 2xPhospho [S5(100); S8(100)]	S5(Phospho): 100; S8(Phospho): 100	0.62976	5.97871	11.5506	1.08023e-06	0.0027849	5.67777
Q96PE2	[R].AATSEEPTGFSVDSNLLGSLSPK.[T]	High	2xTMT6plex [N-Term; K23]; 1xPhospho [S21(100)]	S21(Phospho): 100	-0.612666	5.85201	-11.7308	9.47372e-07	0.0027849	5.7769
Q96PE2	[R].AHPTLQAPSLEDVTK.[Q]	High	2xTMT6plex [N-Term; K15]; 1xPhospho [S9(100)]	S9(Phospho): 100	-0.888895	6.54027	-11.7486	9.35321e-07	0.0027849	5.78652
Q96PE2	[R].GSNPLDGRDSPSAGGPVGQLEPIPIPAPASPGTRPTLK.[D]	High	2xTMT6plex [N-Term; K38]; 1xDeamidated [Q19(100)]; 1xPhospho [S10(100)]	S10(Phospho): 100; Q19(Deamidated): 100	-1.16445	5.13692	-11.6283	1.02059e-06	0.0027849	5.72078
Q68EM7	[K].SSGTNFQGLPSK.[I]	High	2xTMT6plex [N-Term; K12]; 1xPhospho [S2(99.2)]	S2(Phospho): 99.67	0.665639	8.27278	11.7716	9.19899e-07	0.0027849	5.799
Q7Z417	[R].IITYNEAMDSPDQ.[-]	High	1xTMT6plex [N-Term]; 1xOxidation [M8(100)]; 1xPhospho [S10(100)]	M8(Oxidation): 100; S10(Phospho): 100	1.75155	1.84835	11.5713	1.06399e-06	0.0027849	5.68926
Q96PE2	[R].LSSGGGSSSETVGR.[D]	High	1xTMT6plex [N-Term]; 1xPhospho [S3(33.3)]	S3(Phospho): 33.26; S7(Phospho): 33.26; S8(Phospho): 33.26	-0.815527	3.77368	-11.6367	1.01441e-06	0.0027849	5.72537
Q68CZ2	[R].KLSLGQYDNDAGGQLPFSK.[C]	High	3xTMT6plex [N-Term; K1; K19]; 1xPhospho [S3(100)]	S3(Phospho): 100	-0.809592	8.23953	-11.4364	1.17501e-06	0.00285106	5.61378
Q96PE2	[R].DSPSAGGPVGQLEPIPIPAPASPGTRPTLK.[D]	High	2xTMT6plex [N-Term; K30]; 1xPhospho [S22(100)]	S22(Phospho): 100	-1.18482	5.66547	-10.9497	1.69595e-06	0.00347367	5.33038
Q96PE2	[R].EVEPMLPPSSSEPILVEQR.[A]	High	1xTMT6plex [N-Term]; 1xPhospho [S11(99.6)]	S11(Phospho): 99.68	-1.10882	6.8228	-10.6727	2.10343e-06	0.00347367	5.16098
P46937	[R].GDSETDLEALFNAVMNPK.[T]	High	2xTMT6plex [N-Term; K18]; 1xPhospho [S3(100)]	S3(Phospho): 100	-0.554891	8.16434	-10.7155	2.03392e-06	0.00347367	5.18757
Q8TCU6	[R].SNSSYLGSDEMGSGDELPCDMR.[I]	High	1xTMT6plex [N-Term]; 1xMethylthio [C19]; 1xDeamidated [N2(100)]; 1xPhospho [S/Y]	N2(Deamidated): 100; S13(Phospho): 100	-1.09839	4.6939	-10.9154	1.74133e-06	0.00347367	5.30973
Q8TCU6	[R].SNSSYLGSDEMGSGDELPCDMR.[I]	High	1xTMT6plex [N-Term]; 1xMethylthio [C19]; 1xPhospho [S13(100)]	S13(Phospho): 100	-1.08052	6.27795	-10.6715	2.10531e-06	0.00347367	5.16028
Q96PE2	[R].EWGSGSPPCVPGPQEGLRPMSDSVGGAFR.[V]	High	1xTMT6plex [N-Term]; 1xMethylthio [C9]; 1xPhospho [S6(100)]	S6(Phospho): 99.99	-1.11801	5.58253	-11.0455	1.57604e-06	0.00347367	5.38754
P30874	[K].VSGTDDGERSDSKQDK.[S]	High	3xTMT6plex [N-Term; K13; K16]; 1xPhospho [S12(100)]	S12(Phospho): 99.99	1.02581	5.82636	10.6773	2.09577e-06	0.00347367	5.16387
P21359	[R].KGSMISVMSSEGNADTPVSK.[F]	High	3xTMT6plex [N-Term; K1; K20]; 1xPhospho [S3(100)]	S3(Phospho): 100	-0.825595	5.18385	-10.7864	1.92437e-06	0.00347367	5.23125
O43318	[K].TASFGNILDVPEIVISGNGQPR.[R]	High	1xTMT6plex [N-Term]; 1xPhospho [S3(99.5)]	S3(Phospho): 100	-0.616125	5.34694	-10.5647	2.29057e-06	0.003634	5.09331
Q9Y2D9	[R].AASVAAATTSPTPR.[T]	High	1xTMT6plex [N-Term]; 1xPhospho [T/S]	S10(Phospho): 99.06	-0.730852	6.93645	-10.3595	2.699e-06	0.00412338	4.96207
Q96PE2	[R].YSSTETLKDDDLWSSR.[G]	High	2xTMT6plex [N-Term; K8]; 2xPhospho [S3(95.3); S14(50)]	S2(Phospho): 99.95; S3(Phospho): 97.54	-1.19394	4.79508	-10.2615	2.92173e-06	0.00430423	4.89819
Q14315	[R].LGSFGSITR.[Q]	High	1xTMT6plex [N-Term]; 1xPhospho [S6(50)]	S3(Phospho): 100	-1.02839	4.85749	-10.1846	3.11087e-06	0.00439705	4.84745
Q9C0C9	[K].SIPLSIK.[N]	High	2xTMT6plex [N-Term; K7]; 1xPhospho [S1(100)]	S1(Phospho): 100	-1.16681	4.75495	-10.1509	3.19794e-06	0.00439705	4.82507
P56211	[R].KPSLVASK.[L]	High	3xTMT6plex [N-Term; K1; K8]; 1xPhospho [S3(100)]	S3(Phospho): 100	-0.901821	6.68402	-9.90819	3.91087e-06	0.00504123	4.66081
Q9BX40	[K].SPMVEQAVQTGSADNLNAK.[K]	High	2xTMT6plex [N-Term; K19]; 1xPhospho [S12(100)]	S12(Phospho): 100	-0.640169	7.11757	-9.93505	3.82393e-06	0.00504123	4.67925
P54253	[R].EASPSTLNDK.[S]	High	2xTMT6plex [N-Term; K10]; 1xPhospho [S3(100)]	S3(Phospho): 100	-0.610909	7.47352	-9.48389	5.61688e-06	0.00702092	4.36083
P61328	[R].KSSGTPTMNGGK.[V]	High	3xTMT6plex [N-Term; K1; K12]; 1xDeamidated [N9(100)]; 1xPhospho [S3(50)]	S3(Phospho): 99.65; N9(Deamidated): 100	-0.875575	5.77309	-9.44131	5.82904e-06	0.00707097	4.32978
Q12830	[K].SLTSATSTSNIQSSASQPPRPQQGQVK.[L]	High	2xTMT6plex [N-Term; K27]; 2xDeamidated [N10(100); Q12(100)]; 1xPhospho [S7(98.6)]	S7(Phospho): 98.56; N10(Deamidated): 100; Q12(Deamidated): 100	0.789444	5.98228	9.40826	5.99976e-06	0.00707097	4.30557
Q9Y6N8	[K].LAEMYGGGESDKDS.[-]	High	2xTMT6plex [N-Term; K12]; 1xPhospho [S10(100)]	S10(Phospho): 100	0.670145	6.55564	9.31508	6.51162e-06	0.00746105	4.23672
O60303	[R].KDSLSQLEEYLR.[L]	High	2xTMT6plex [N-Term; K1]; 1xPhospho [S3(100)]	S3(Phospho): 100	-0.517786	7.16672	-9.20614	7.17185e-06	0.00799545	4.15514
P48634	[R].KQSSSEISLAVER.[A]	High	2xTMT6plex [N-Term; K1]; 1xPhospho [S3(100)]	S3(Phospho): 100	-0.755403	6.32794	-9.12726	7.69584e-06	0.00835383	4.09533
Q9NZN4	[K].YDEIFYNLAPADGKLSGSK.[A]	High	3xTMT6plex [N-Term; K14; K19]; 1xPhospho [S16(100)]	S16(Phospho): 100	-0.591971	6.36766	-8.96625	8.90131e-06	0.00891081	3.97126
Q9Y6X0	[K].EITLSPVSESHSEETIPSDSGIGTDNNSTSDQAEK.[S]	High	2xTMT6plex [N-Term; K35]; 2xDeamidated [N26(100); N27(100)]; 1xPhospho [S5(100)]	S5(Phospho): 99.99; N26(Deamidated): 100; N27(Deamidated): 100	1.16511	2.50629	9.01867	8.48748e-06	0.00891081	4.01194
P18206	[R].ALASQLQDSLKDLK.[A]	High	3xTMT6plex [N-Term; K11; K14]; 1xPhospho [S9(100)]	S9(Phospho): 100	-0.532533	5.76256	-8.89125	9.53256e-06	0.00891081	3.91256
Q09666	[K].ISMPDIDFNLK.[G]	High	2xTMT6plex [N-Term; K11]; 1xPhospho [S2(100)]	S2(Phospho): 100	-0.603819	5.942	-8.846	9.93714e-06	0.00891081	3.87685
Q96PE2	[R].SSMSLYTAASVIDTASK.[Y]	High	2xTMT6plex [N-Term; K17]; 1xOxidation [M3(100)]; 1xPhospho [S2(100)]	S2(Phospho): 100; M3(Oxidation): 100	-0.993728	5.95837	-8.86141	9.79734e-06	0.00891081	3.88903
Q12834	[K].ENQPENSQTPTKK.[E]	High	3xTMT6plex [N-Term; K12; K13]; 1xPhospho [T9(100)]	T9(Phospho): 100	-0.538956	5.26547	-8.91101	9.36164e-06	0.00891081	3.92808
Q96PE2	[R].STISSSFGNEETPSSK.[E]	High	2xTMT6plex [N-Term; K16]; 1xPhospho [S6(100)]	S6(Phospho): 100	-0.688671	6.56267	-8.98512	8.74989e-06	0.00891081	3.98593
Q96PE2	[K].TGLPATSAMDEGLTSGHSDWSVGSEESK.[G]	High	2xTMT6plex [N-Term; K28]; 2xPhospho [S21(100); S24(100)]	S21(Phospho): 100; S24(Phospho): 100	-0.587125	6.47883	-8.85716	9.83567e-06	0.00891081	3.88567
O94915	[R].SNTLDIMDGR.[I]	High	1xTMT6plex [N-Term]; 1xPhospho [S1(100)]	S1(Phospho): 100	-0.510146	6.72279	-8.71599	1.12086e-05	0.00983708	3.77304
Q96PE2	[K].VSFPSYLASPAGSR.[G]	High	1xTMT6plex [N-Term]; 1xPhospho [S9(100)]	S9(Phospho): 100	-1.24952	5.08211	-8.67393	1.16574e-05	0.0100178	3.73907
Q8TC07	[R].KDSSSVVEWTQAPK.[E]	High	3xTMT6plex [N-Term; K1; K14]; 1xPhospho [S3(100)]	S3(Phospho): 99.65	-0.679363	7.16998	-8.53263	1.33161e-05	0.0109855	3.62352
P18206	[K].MTGLVDEAIDTKSLLDASEEAIKK.[D]	High	4xTMT6plex [N-Term; K12; K23; K24]; 1xPhospho [T11(50)]	T11(Phospho): 50; S13(Phospho): 50	-0.60635	6.77779	-8.54412	1.3172e-05	0.0109855	3.633
P37802	[R].NFSDNQLQEGK.[N]	High	2xTMT6plex [N-Term; K11]; 1xPhospho [S3(100)]	S3(Phospho): 100	0.490853	8.66273	8.19209	1.84852e-05	0.0143867	3.33583
P17252	[R].STLNPQWNESFTFK.[L]	High	2xTMT6plex [N-Term; K14]; 1xPhospho [S10(100)]	S10(Phospho): 100	0.466604	6.01922	8.1924	1.84796e-05	0.0143867	3.3361
P21333	[K].FADQHVPGSPFSVK.[V]	High	2xTMT6plex [N-Term; K14]; 1xDeamidated [Q4(100)]; 1xPhospho [S9(100)]	Q4(Deamidated): 100; S9(Phospho): 99.99	-0.411562	7.7451	-8.19335	1.84624e-05	0.0143867	3.33692
O75151	[R].RPSASSPNNNTAAK.[G]	High	2xTMT6plex [N-Term; K14]; 1xPhospho [S3(100)]	S5(Phospho): 98.62	-0.42867	7.4072	-8.13321	1.95851e-05	0.0149605	3.28473
Q96QE2	[R].KASENVEYTLR.[S]	High	2xTMT6plex [N-Term; K1]; 1xPhospho [S3(100)]	S3(Phospho): 100	-0.702451	5.30268	-8.05922	2.10705e-05	0.0155709	3.21994
Q9P212	[R].NPSPGTSAK.[N]	High	2xTMT6plex [N-Term; K9]; 1xPhospho [S3(100)]	S3(Phospho): 100	-0.509739	6.76827	-8.05594	2.11391e-05	0.0155709	3.21705
Q68CZ2	[R].KLSLGQYDNDAGGQLPFSK.[C]	High	3xTMT6plex [N-Term; K1; K19]; 1xDeamidated [N9(100)]; 1xPhospho [S3(100)]	S3(Phospho): 100; N9(Deamidated): 100	-0.622925	6.9353	-8.03246	2.16377e-05	0.0156585	3.19635
Q2TAZ0	[R].RLSAQAHPAGK.[M]	High	2xTMT6plex [N-Term; K11]; 1xDeamidated [Q5(100)]; 1xPhospho [S3(100)]	S3(Phospho): 100; Q5(Deamidated): 100	-0.74861	5.7384	-8.00181	2.23083e-05	0.0158654	3.16921
P49023	[K].TGSSSPPGGPPKPGSQLDSMLGSLQSDLNK.[L]	High	3xTMT6plex [N-Term; K12; K30]; 2xDeamidated [Q16(100); Q25(100)]; 2xPhospho [S4(98); S5(99.9)]	S4(Phospho): 98.04; S5(Phospho): 99.91; Q16(Deamidated): 100; Q25(Deamidated): 100	-0.424758	6.38487	-7.96099	2.32368e-05	0.0162457	3.13291
Q9Y2K2	[R].RFSDGAASIQAFK.[A]	High	2xTMT6plex [N-Term; K13]; 1xPhospho [S3(100)]	S3(Phospho): 100	-0.655436	7.04314	-7.8885	2.49921e-05	0.0162824	3.06793
P14923	[R].ALMGSPQLVAAVVR.[T]	High	1xTMT6plex [N-Term]; 1xPhospho [S5(100)]	S5(Phospho): 100	-0.518269	5.68782	-7.90117	2.46749e-05	0.0162824	3.07934
Q96PE2	[K].SLSNPDIASETLTLLSFLR.[S]	High	1xTMT6plex [N-Term]; 1xPhospho [S3(100)]	S3(Phospho): 100	-2.31484	3.42893	-7.87343	2.53748e-05	0.0162824	3.05435
Q7Z417	[K].SSDSKPGVSSK.[K]	High	3xTMT6plex [N-Term; K5; K11]; 1xPhospho [S2(99.7)]	S2(Phospho): 99.69	-0.448104	6.96347	-7.86245	2.56578e-05	0.0162824	3.04443
O43768	[R].KSSLVTSK.[L]	High	3xTMT6plex [N-Term; K1; K8]; 1xPhospho [S3(50)]	S3(Phospho): 99.68	-0.897846	5.83821	-7.9028	2.46345e-05	0.0162824	3.0808
P53701	[R].IRSWMGYELPFDR.[H]	High	1xTMT6plex [N-Term]; 1xPhospho [S3(100)]	S3(Phospho): 100	-0.644255	4.37303	-7.88444	2.50945e-05	0.0162824	3.06428
Q9NPD8	[R].KASQLVGIEK.[K]	High	3xTMT6plex [N-Term; K1; K10]; 1xPhospho [S3(100)]	S3(Phospho): 100	-0.883861	5.05515	-7.83681	2.63323e-05	0.0164573	3.02121
Q96R06	[R].ILGSDTESWMSPLAWLEK.[G]	High	2xTMT6plex [N-Term; K18]; 1xPhospho [S11(100)]	S11(Phospho): 100	-0.484783	6.20222	-7.81133	2.70221e-05	0.016513	2.99805
Q13619	[R].KGSFSALVGR.[T]	High	2xTMT6plex [N-Term; K1]; 1xPhospho [S3(100)]	S3(Phospho): 50; S5(Phospho): 50	-0.675698	4.3546	-7.80407	2.7222e-05	0.016513	2.99145
Q96PE2	[R].DSPSAGGPVGQLEPIPIPAPASPGTRPTLK.[D]	High	2xTMT6plex [N-Term; K30]; 1xDeamidated [Q11(100)]; 1xPhospho [S22(99.3)]	Q11(Deamidated): 100; S22(Phospho): 99.3	-0.555583	5.65509	-7.70878	3.00047e-05	0.0174319	2.90405
Q9NZJ0	[R].RGSVSSVSPKPPSSFK.[M]	High	3xTMT6plex [N-Term; K10; K16]; 1xPhospho [S3(100)]	S3(Phospho): 100	-0.796989	3.84105	-7.73235	2.92885e-05	0.0174319	2.92578
P22059	[K].MLAESDESGDEESVSQTDK.[T]	High	2xTMT6plex [N-Term; K19]; 1xDeamidated [Q16(100)]; 2xPhospho [S5(27.4); T17(90.6)]	S5(Phospho): 99.04; S8(Phospho): 33.65; S13(Phospho): 33.65; S15(Phospho): 33.65; Q16(Deamidated): 100	1.01765	2.23919	7.71692	2.9755e-05	0.0174319	2.91157
Q9NUQ6	[R].VSQCNLCPTR.[I]	High	1xTMT6plex [N-Term]; 2xMethylthio [C4; C7]; 1xPhospho [S2(100)]	S2(Phospho): 100	-0.706716	4.64258	-7.67402	3.10962e-05	0.0178151	2.87189
P46937	[R].GDSETDLEALFNAVMNPK.[T]	High	2xTMT6plex [N-Term; K18]; 1xOxidation [M15(100)]; 1xPhospho [S3(100)]	S3(Phospho): 100; M15(Oxidation): 100	-0.390413	9.27599	-7.64492	3.20433e-05	0.0181062	2.84486
Q7Z4H8	[R].NLSDLLEK.[V]	High	2xTMT6plex [N-Term; K8]; 1xPhospho [S3(100)]	S3(Phospho): 100	0.536769	6.47292	7.60001	3.35678e-05	0.0184619	2.80291
Q92805	[R].SVSKESVASMGADSGDDFASDGSSSR.[E]	High	2xTMT6plex [N-Term; K4]; 1xOxidation [M10(100)]; 2xPhospho [S3(100); S14(100)]	S3(Phospho): 99.98; M10(Oxidation): 100; S14(Phospho): 100	0.379691	6.66222	7.60869	3.32673e-05	0.0184619	2.81103
Q6PJW8	[R].KCSTQLLVSEDPK.[E]	High	3xTMT6plex [N-Term; K1; K13]; 1xMethylthio [C2]; 1xPhospho [S3(100)]	S3(Phospho): 100	-0.600267	5.65013	-7.5688	3.46744e-05	0.0186034	2.77361
Q9NYB9	[R].NMAPSQQSPVR.[T]	High	1xTMT6plex [N-Term]; 1xDeamidated [N1(97.3)]; 1xPhospho [S5(98)]	N1(Deamidated): 100; S8(Phospho): 100	-0.47563	6.33028	-7.56733	3.47272e-05	0.0186034	2.77223
Q96HC4	[R].RGSQGDSK.[Q]	High	2xTMT6plex [N-Term; K8]; 1xPhospho [S3(100)]	S3(Phospho): 100	-0.648636	5.43876	-7.55471	3.51868e-05	0.0186079	2.76034
Q0JRZ9	[R].GPSPVSLGNQDTLPVAVALTESVNAYFK.[G]	High	2xTMT6plex [N-Term; K28]; 1xPhospho [S3(100)]	S3(Phospho): 100	0.368059	5.07875	7.53335	3.59794e-05	0.0187862	2.74018
Q9Y6V0	[R].RFSLNLGSITDAPK.[S]	High	2xTMT6plex [N-Term; K14]; 1xPhospho [S3(100)]	S3(Phospho): 100	-0.44464	6.61062	-7.52024	3.64757e-05	0.0188073	2.72777
Q14D04	[R].YSLGQVSKEER.[K]	High	2xTMT6plex [N-Term; K8]; 1xPhospho [S7(100)]	S7(Phospho): 100	0.457592	7.00916	7.4085	4.10234e-05	0.0206285	2.62114
Q96PE2	[R].GSNPLDGRDSPSAGGPVGQLEPIPIPAPASPGTRPTLK.[D]	High	2xTMT6plex [N-Term; K38]; 2xDeamidated [N3(100); Q19(100)]; 1xPhospho [S10(100)]	N3(Deamidated): 100; S10(Phospho): 99.97; Q19(Deamidated): 100	-0.764975	5.56553	-7.39107	4.17871e-05	0.0206285	2.60436
Q9Y4K4	[R].RQSSPSCGPVAETSSIGNGDGISK.[L]	High	2xTMT6plex [N-Term; K24]; 1xMethylthio [C7]; 2xDeamidated [Q2(100); N18(100)]; 1xPhospho [S3(49.8)]	Q2(Deamidated): 100; S3(Phospho): 49.79; S4(Phospho): 49.79; N18(Deamidated): 100	-0.656771	5.46707	-7.40406	4.12163e-05	0.0206285	2.61687
Q96PE2	[R].EWGSGSPPCVPGPQEGLRPMSDSVGGAFR.[V]	High	1xTMT6plex [N-Term]; 1xMethylthio [C9]; 1xOxidation [M20(100)]; 1xPhospho [S6(100)]	S6(Phospho): 99.97; M20(Oxidation): 100	-0.577538	6.34159	-7.38609	4.20082e-05	0.0206285	2.59956
P54253	[R].WSAPESR.[K]	High	1xTMT6plex [N-Term]; 1xPhospho [S2(100)]	S2(Phospho): 100	-0.549331	5.36384	-7.33486	4.43581e-05	0.0215262	2.54997
Q14980	[R].RQSMAFSILNTPK.[K]	High	2xTMT6plex [N-Term; K13]; 1xPhospho [S3(100)]	S3(Phospho): 100	-0.880956	5.0993	-7.30964	4.55676e-05	0.021856	2.52543
Q5SXH7	[R].TLFYSSPLLGPSSTSEAVGSSSPRNGLQDK.[H]	High	2xTMT6plex [N-Term; K30]; 1xDeamidated [N25(100)]; 1xPhospho [S20(33)]	S20(Phospho): 33.02; S21(Phospho): 33.02; S22(Phospho): 33.02; N25(Deamidated): 100	-0.544494	5.34133	-7.17059	5.29191e-05	0.0245265	2.38861
O60890	[R].AATPQKPEPKPDIVAGNAGEITSSVVASR.[T]	High	3xTMT6plex [N-Term; K6; K10]; 1xPhospho [T3(100)]	T3(Phospho): 100	-0.459716	5.53576	-7.17231	5.28208e-05	0.0245265	2.39032
P54253	[R].EASPSTLNDK.[S]	High	2xTMT6plex [N-Term; K10]; 1xDeamidated [N8(100)]; 1xPhospho [S3(100)]	S3(Phospho): 100; N8(Deamidated): 100	-0.476818	5.78603	-7.18642	5.20199e-05	0.0245265	2.40432
Q92692	[K].EQTLQGAEEDEDLEGPPSYKPPTPK.[A]	High	3xTMT6plex [N-Term; K20; K25]; 1xPhospho [T23(100)]	T23(Phospho): 100	0.420889	7.4043	7.14494	5.4412e-05	0.0249382	2.36309
Q969Y2	[R].RSSGAPAPGSGATIFALSSGQGR.[C]	High	1xTMT6plex [N-Term]; 1xDeamidated [Q21(100)]; 1xPhospho [S3(99.6)]	S3(Phospho): 99.59; Q21(Deamidated): 100	-0.61715	4.05689	-7.11581	5.6164e-05	0.025215	2.33399
Q7Z417	[K].GADNDGSGSESGYTTPKK.[R]	High	3xTMT6plex [N-Term; K17; K18]; 2xPhospho [T14(99.1); T15(100)]	T14(Phospho): 99.1; T15(Phospho): 100	-0.44726	5.5799	-7.11459	5.62385e-05	0.025215	2.33277
P29728	[R].VLSFSLK.[S]	High	2xTMT6plex [N-Term; K7]; 1xPhospho [S3(100)]	S3(Phospho): 100	-0.68285	5.16595	-7.07316	5.88405e-05	0.0258203	2.29119
Q9BY44	[K].QEARSDKSPDLAPTPAPQSTPR.[N]	High	2xTMT6plex [N-Term; K7]; 2xPhospho [S5(100); S8(100)]	S5(Phospho): 100; S8(Phospho): 100	-0.342133	5.33151	-7.08125	5.83225e-05	0.0258203	2.29932
Q8TF74	[R].MQRPSLPDLSRPNTTSSTGMK.[H]	High	2xTMT6plex [N-Term; K21]; 1xPhospho [S5(100)]	S5(Phospho): 100	-0.920091	5.69479	-7.03189	6.15643e-05	0.0265791	2.24953
Q9Y446	[R].LGPGGLDDRYSLVSEQLEPAATSTYR.[A]	High	1xTMT6plex [N-Term]; 2xPhospho [S11(100); S14(100)]	S11(Phospho): 100; S14(Phospho): 100	-0.371199	6.21915	-7.02755	6.18584e-05	0.0265791	2.24514
Q96T37	[R].SLHLDKSSSR.[G]	High	2xTMT6plex [N-Term; K6]; 1xPhospho [S7(49.9)]	S7(Phospho): 49.88; S8(Phospho): 49.88	1.01787	5.00633	7.01465	6.27426e-05	0.0266811	2.23206
O95819	[R].QTQSASSTLQK.[H]	High	2xTMT6plex [N-Term; K11]; 1xPhospho [S4(100)]	S4(Phospho): 100	0.401858	6.645	7.00009	6.37573e-05	0.026836	2.21726
Q9NXR1	[R].RPSSTSVPLGDK.[G]	High	2xTMT6plex [N-Term; K12]; 1xPhospho [S3(100)]	S3(Phospho): 49.84; S6(Phospho): 49.84	-0.437099	8.36788	-6.9731	6.56851e-05	0.0269465	2.18978
Q8NC51	[R].SSFSHYSGLK.[H]	High	2xTMT6plex [N-Term; K10]; 1xPhospho [S4(99.2)]	S2(Phospho): 99.72	-0.462407	7.72394	-6.95721	6.68505e-05	0.0269465	2.17354
Q8N4C8	[R].QNSDPTSEGPGPSPNPPAWVRPDNEAPPK.[V]	High	2xTMT6plex [N-Term; K29]; 1xPhospho [S3(100)]	S3(Phospho): 100	0.565995	6.56883	6.96886	6.59942e-05	0.0269465	2.18544
Q86UE8	[R].SSPQHSLSNPLPR.[R]	High	1xTMT6plex [N-Term]; 1xDeamidated [Q4(100)]; 1xPhospho [S2(99.5)]	S2(Phospho): 99.55; Q4(Deamidated): 100	-0.499496	6.11	-6.95134	6.72863e-05	0.0269465	2.16754
P68366	[K].TIGGGDDSFTTFFCETGAGK.[H]	High	2xTMT6plex [N-Term; K20]; 1xMethylthio [C14]; 1xPhospho [S8(100)]	S8(Phospho): 100	0.378044	7.01237	6.97218	6.57521e-05	0.0269465	2.18884
O95782	[R].RDPSSNDINGGMEPTPSTVSTPSPSADLLGLR.[A]	High	1xTMT6plex [N-Term]; 2xDeamidated [N6(100); N9(100)]; 1xPhospho [S23(100)]	N6(Deamidated): 100; N9(Deamidated): 100; S23(Phospho): 99.96	0.479541	6.58481	6.89665	7.15018e-05	0.0270276	2.11135
Q9BXF6	[R].KSSLTQSNTSLGSDSTLSSASGSLAYQGPGAELLTR.[S]	High	2xTMT6plex [N-Term; K1]; 1xDeamidated [N8(100)]; 1xPhospho [S2(50)]	S2(Phospho): 50; S3(Phospho): 50; N8(Deamidated): 100	-0.546747	4.93538	-6.91184	7.03027e-05	0.0270276	2.127
Q09666	[K].MSLPDVDLDLK.[G]	High	2xTMT6plex [N-Term; K11]; 1xPhospho [S2(100)]	S2(Phospho): 100	-0.570304	8.05856	-6.91952	6.97047e-05	0.0270276	2.1349
P11137	[R].LASVSADAEVAR.[R]	High	1xTMT6plex [N-Term]; 1xPhospho [S3(100)]	S3(Phospho): 100	-0.92468	5.18664	-6.91417	7.01206e-05	0.0270276	2.1294
O14523	[R].NLGTPTSSTPRPSITPTK.[K]	High	2xTMT6plex [N-Term; K18]; 1xPhospho [T4(100)]	S13(Phospho): 99.48	-0.549403	8.2332	-6.91086	7.03795e-05	0.0270276	2.12599
B2RTY4	[R].ESSVDCLKESPNKQQER.[A]	High	3xTMT6plex [N-Term; K8; K13]; 1xMethylthio [C6]; 1xPhospho [S10(100)]	S10(Phospho): 100	-0.460913	5.13283	-6.90554	7.07972e-05	0.0270276	2.12052
Q96PE2	[K].TGLPATSAMDEGLTSGHSDWSVGSEESK.[G]	High	2xTMT6plex [N-Term; K28]; 1xPhospho [S24(100)]	S24(Phospho): 100	-0.865691	6.70967	-6.88948	7.20754e-05	0.0270276	2.10396
P30411	[R].TSISVER.[Q]	High	1xTMT6plex [N-Term]; 1xPhospho [S2(100)]	S2(Phospho): 100	-0.630158	4.46981	-6.86056	7.44411e-05	0.0276633	2.07405
Q86X76	[K].RASYGHSMVVDPWGTVVAR.[C]	High	1xTMT6plex [N-Term]; 1xPhospho [T15(97.6)]	S3(Phospho): 100	0.408606	6.05404	6.80336	7.93742e-05	0.0288303	2.01454
Q9UPM8	[K].KFSLTSELLDSESLTELPLVEK.[F]	High	3xTMT6plex [N-Term; K1; K22]; 1xPhospho [S3(100)]	S3(Phospho): 100	-0.765424	4.4435	-6.7922	8.03775e-05	0.0288303	2.00288
Q14160	[R].LPLLPPESPGPLR.[Q]	High	1xTMT6plex [N-Term]; 1xPhospho [S8(100)]	S8(Phospho): 100	-0.406608	7.22169	-6.79607	8.00282e-05	0.0288303	2.00693
Q8TCU6	[R].SNSSYLGSDEMGSGDELPCDMR.[I]	High	1xTMT6plex [N-Term]; 1xMethylthio [C19]; 1xOxidation [M]; 1xPhospho [S8(46.3)]	M11(Oxidation): 100; S13(Phospho): 100	-0.570154	7.50848	-6.80336	7.93742e-05	0.0288303	2.01454
O14578	[R].SESVVSGLDSPAK.[T]	High	2xTMT6plex [N-Term; K13]; 1xPhospho [S3(100)]	S3(Phospho): 100	0.354437	5.847	6.75962	8.33872e-05	0.0291495	1.96873
Q96PE2	[R].GSNPLDGRDSPSAGGPVGQLEPIPIPAPASPGTRPTLK.[D]	High	2xTMT6plex [N-Term; K38]; 2xDeamidated [N3(100); Q19(100)]; 2xPhospho [S10(99.9); S30(98.3)]	N3(Deamidated): 100; S10(Phospho): 99.94; Q19(Deamidated): 100; S30(Phospho): 98.3	-0.605983	5.84617	-6.7607	8.3285e-05	0.0291495	1.96987
P18206	[K].AASDELSK.[T]	High	2xTMT6plex [N-Term; K8]; 1xPhospho [S7(100)]	S3(Phospho): 100	-0.679202	5.249	-6.76761	8.26379e-05	0.0291495	1.97712
Q96JB2	[K].LNSPTLSVNSDGFIPMLAK.[L]	High	2xTMT6plex [N-Term; K19]; 1xPhospho [S3(99.6)]	S3(Phospho): 99.65	0.51537	3.56934	6.74233	8.50345e-05	0.0294755	1.95054
O00418	[R].ASAVALEVQR.[L]	High	1xTMT6plex [N-Term]; 1xPhospho [S2(100)]	S2(Phospho): 100	-0.376158	6.82676	-6.69948	8.92705e-05	0.0304324	1.9053
O94874	[K].ELQELSSSIKDLVLK.[S]	High	3xTMT6plex [N-Term; K10; K15]; 1xPhospho [S7(49.8)]	S7(Phospho): 49.84; S8(Phospho): 49.84	-0.420987	5.3131	-6.70458	8.87552e-05	0.0304324	1.91069
P55347	[K].TEQDPNCSEPDAEGVSPPPVESQTPMDVDK.[Q]	High	2xTMT6plex [N-Term; K30]; 1xMethylthio [C7]; 1xOxidation [M26(100)]; 1xPhospho [S16(100)]	S16(Phospho): 100; M26(Oxidation): 100	-0.438346	2.77135	-6.68309	9.09519e-05	0.0306646	1.88791
P61328	[R].KSSGTPTMNGGK.[V]	High	3xTMT6plex [N-Term; K1; K12]; 1xPhospho [S3(99.6)]	S3(Phospho): 99.62	-0.627076	5.43505	-6.67131	9.2182e-05	0.0306646	1.87539
Q96KN1	[K].LTHLSYK.[E]	High	2xTMT6plex [N-Term; K7]; 1xPhospho [S5(100)]	S5(Phospho): 100	0.525154	5.56972	6.67661	9.16259e-05	0.0306646	1.88103
Q14004	[R].TNTPQGVLPSSQLK.[S]	High	2xTMT6plex [N-Term; K14]; 1xPhospho [T3(100)]	T3(Phospho): 100	-0.446967	7.20862	-6.62519	9.71737e-05	0.0306756	1.8262
P21333	[K].CSGPGLSPGMVR.[A]	High	1xTMT6plex [N-Term]; 1xMethylthio [C1]; 1xPhospho [S7(100)]	S7(Phospho): 100	-0.350225	8.63074	-6.61893	9.78733e-05	0.0306756	1.8195
Q9Y3T6	[R].FGSTLQLDLEK.[G]	High	2xTMT6plex [N-Term; K11]; 1xPhospho [S3(100)]	S3(Phospho): 100	-0.371019	7.28081	-6.61985	9.77702e-05	0.0306756	1.82049
P0CG12	[R].AAGLLGANSASFSQASGNMGTSPSSMAR.[V]	High	1xTMT6plex [N-Term]; 1xDeamidated [Q14(100)]; 1xPhospho [S22(98.8)]	Q14(Deamidated): 100; S22(Phospho): 98.8	-0.498276	5.10747	-6.65758	9.36374e-05	0.0306756	1.86079
B2RTY4	[R].KGSPCQSSTVK.[E]	High	3xTMT6plex [N-Term; K1; K11]; 1xMethylthio [C5]; 1xPhospho [S3(100)]	S3(Phospho): 100	-0.341592	6.9319	-6.62874	9.67785e-05	0.0306756	1.83
O60292	[R].QDAAGKDSPNR.[H]	High	2xTMT6plex [N-Term; K6]; 1xPhospho [S8(100)]	S8(Phospho): 100	-0.346366	5.90178	-6.65169	9.42696e-05	0.0306756	1.85451
Q9UJU6	[R].AMSTTSISSPQPGK.[L]	High	2xTMT6plex [N-Term; K14]; 1xDeamidated [Q11(100)]; 1xPhospho [S3(99.4)]	S3(Phospho): 99.45; Q11(Deamidated): 100	-0.479228	6.85451	-6.61634	9.81643e-05	0.0306756	1.81673
P46019	[K].SLNLVDSPQPLLEK.[V]	High	2xTMT6plex [N-Term; K14]; 1xPhospho [S1(100)]	S1(Phospho): 100	-0.355231	7.59642	-6.6487	9.45925e-05	0.0306756	1.85132
O00515	[K].IPSKEEEADMSSPTQR.[T]	High	2xTMT6plex [N-Term; K4]; 1xOxidation [M10(100)]; 1xPhospho [S12(98.9)]	M10(Oxidation): 100; S12(Phospho): 98.89	-0.454625	5.03584	-6.60088	9.99229e-05	0.0309904	1.80015
Q96I25	[R].SMGGAAIAPPTSLVEK.[D]	High	2xTMT6plex [N-Term; K16]; 1xPhospho [S1(100)]	S1(Phospho): 100	-0.522894	6.14015	-6.57408	0.000103052	0.0313674	1.77133
Q8TB72	[R].RESLSTSSDLYK.[R]	High	2xTMT6plex [N-Term; K12]; 1xPhospho [S3(100)]	S3(Phospho): 100	-0.668156	6.57948	-6.57331	0.000103144	0.0313674	1.7705
Q92503	[K].FHSMPACAASSLPR.[V]	High	1xTMT6plex [N-Term]; 1xMethylthio [C7]; 1xPhospho [S10(50)]	S10(Phospho): 50; S11(Phospho): 50	-0.482266	5.19657	-6.57099	0.00010342	0.0313674	1.768
Q09666	[K].ISMPDIDLNLK.[G]	High	2xTMT6plex [N-Term; K11]; 1xPhospho [S2(100)]	S2(Phospho): 100	-0.61364	6.62209	-6.5473	0.000106286	0.0317696	1.74242
O43166	[R].RPSYTLGMK.[S]	High	2xTMT6plex [N-Term; K9]; 1xPhospho [S3(100)]	S3(Phospho): 100	-0.477378	7.81211	-6.55358	0.000105518	0.0317696	1.74921
Q9BXF3	[K].ELPPELSHLDPNSPMREEK.[K]	High	2xTMT6plex [N-Term; K19]; 1xPhospho [S13(100)]	S13(Phospho): 100	0.476285	4.04992	6.53186	0.000108202	0.0321095	1.72571
Q14157	[R].QAFTPSSTMMEVFLQEK.[S]	High	2xTMT6plex [N-Term; K17]; 1xPhospho [T4(100)]	T4(Phospho): 100	-0.564552	6.36852	-6.51948	0.000109764	0.0323212	1.71229
Q9ULT8	[R].KGSSSSVCSVASSSDISLGSTK.[T]	High	3xTMT6plex [N-Term; K1; K22]; 1xMethylthio [C8]; 1xPhospho [S3(99.6)]	S3(Phospho): 98.3	-0.583071	6.30294	-6.49649	0.000112732	0.0323212	1.68729
Q12955	[K].LLSQHSIEYHDDELSELR.[G]	High	1xTMT6plex [N-Term]; 1xPhospho [S6(100)]	S6(Phospho): 100	-0.568309	3.48614	-6.50494	0.000111631	0.0323212	1.69648
Q2TAP0	[R].SASLATK.[V]	High	2xTMT6plex [N-Term; K7]; 1xPhospho [S1(100)]	S1(Phospho): 100	0.521642	5.42597	6.49572	0.000112833	0.0323212	1.68645
O14879	[K].QAIELSPDNQYVK.[V]	High	2xTMT6plex [N-Term; K13]; 1xDeamidated [Q10(99.4)]; 1xPhospho [S6(100)]	S6(Phospho): 100; Q10(Deamidated): 99.44	-0.418897	5.9743	-6.50082	0.000112166	0.0323212	1.69201
Q6WKZ4	[R].SSLLSLMTGK.[K]	High	2xTMT6plex [N-Term; K10]; 1xPhospho [S2(100)]	S2(Phospho): 100	-0.48785	6.21788	-6.46694	0.000116676	0.0331916	1.65505
P10242	[K].IKQEVESPTDK.[S]	High	3xTMT6plex [N-Term; K2; K11]; 1xPhospho [S7(100)]	S7(Phospho): 100	0.477918	7.2371	6.43212	0.000121517	0.0334375	1.61689
Q96AQ6	[R].KSGSFHSSGEK.[Q]	High	3xTMT6plex [N-Term; K1; K11]; 1xPhospho [S2(50)]	S7(Phospho): 50; S8(Phospho): 50	-0.504664	6.01123	-6.4259	0.000122404	0.0334375	1.61006
P26373	[R].GFSLEELR.[V]	High	1xTMT6plex [N-Term]; 1xPhospho [S3(100)]	S3(Phospho): 100	-0.333484	6.80645	-6.43139	0.000121621	0.0334375	1.6161
Q9UQC2	[R].RNTLPAMDNSR.[L]	High	1xTMT6plex [N-Term]; 1xPhospho [T3(100)]	T3(Phospho): 100	0.456418	5.32633	6.43708	0.000120814	0.0334375	1.62235
Q92619	[R].KSSFNVSDVARPEAAGSPPEEGGCTEGTPAK.[D]	High	3xTMT6plex [N-Term; K1; K31]; 1xMethylthio [C24]; 1xPhospho [S2(49.8)]	S2(Phospho): 49.77; S3(Phospho): 49.77	-0.405707	6.64587	-6.44175	0.000120156	0.0334375	1.62747
Q70EL1	[R].KNSSPSDSKPPFSQGQEK.[G]	High	4xTMT6plex [N-Term; K1; K9; K18]; 1xPhospho [S3(100)]	S3(Phospho): 100	-0.447234	7.41071	-6.427	0.000122247	0.0334375	1.61127
Q6ZS30	[R].TSFGGILSSASWGGTIEK.[S]	High	2xTMT6plex [N-Term; K18]; 1xPhospho [S2(99.7)]	S2(Phospho): 99.66	-0.49409	5.14857	-6.41722	0.000123655	0.0335376	1.60051
Q3V6T2	[R].RTSIHDFLTK.[D]	High	2xTMT6plex [N-Term; K10]; 1xPhospho [T2(50)]	T2(Phospho): 50; S3(Phospho): 50	-0.934053	3.51685	-6.41212	0.000124397	0.0335376	1.5949
P11172	[K].IASWADLVNAHVVPGSGVVK.[G]	High	2xTMT6plex [N-Term; K20]; 1xPhospho [S3(100)]	S3(Phospho): 100	0.474886	4.25089	6.4017	0.000125926	0.0337295	1.58341
Q9Y2V2	[R].ASQGPVYK.[G]	High	2xTMT6plex [N-Term; K8]; 1xPhospho [S2(100)]	S2(Phospho): 100	-0.339783	6.71688	-6.38414	0.00012855	0.0342102	1.56403
Q14671	[R].RDSLTGSSDLYK.[R]	High	2xTMT6plex [N-Term; K12]; 1xPhospho [S3(100)]	S3(Phospho): 100	-0.361919	8.03823	-6.35332	0.000133301	0.0350226	1.52988
O94910	[R].SPPGGTHGSLK.[T]	High	2xTMT6plex [N-Term; K11]; 1xPhospho [S9(100)]	S9(Phospho): 100	0.455768	5.83652	6.35701	0.000132723	0.0350226	1.53398
Q9P212	[K].FPGLSTLNASGSSR.[G]	High	1xTMT6plex [N-Term]; 1xPhospho [S10(49.9)]	S10(Phospho): 49.87; S12(Phospho): 49.87	-0.541748	4.30755	-6.34624	0.00013442	0.0350929	1.52202
Q9Y2K9	[R].SSSISSIDKDSK.[E]	High	3xTMT6plex [N-Term; K9; K12]; 2xPhospho [S5(99.3); S6(99.3)]	S5(Phospho): 99.26; S6(Phospho): 99.26	0.509331	7.03543	6.33655	0.000135967	0.0352735	1.51125
P51965	[R].ASTSSSSSSSSNQQTEKETNTPK.[K]	High	3xTMT6plex [N-Term; K17; K23]; 1xDeamidated [Q13(33.3)]; 1xPhospho [T21(100)]	N20(Deamidated): 100; T21(Phospho): 100	-0.473361	7.56604	-6.31488	0.000139498	0.0357401	1.48709
O94885	[R].KASLLSAK.[S]	High	3xTMT6plex [N-Term; K1; K8]; 1xPhospho [S3(100)]	S3(Phospho): 100	-0.535913	4.83103	-6.31529	0.00013943	0.0357401	1.48756
Q68CZ2	[R].SLGSVSPSSSGFSSPHSGSTISIPFPNVLPDFSK.[A]	High	2xTMT6plex [N-Term; K34]; 2xPhospho [S4(32.7); S6(32.7)]; 1xDeamidated [N27(100)]	S6(Phospho): 32.42; S9(Phospho): 32.3; S10(Phospho): 32.3; S13(Phospho): 16.89; S14(Phospho): 16.89; S17(Phospho): 16.89; S19(Phospho): 16.89; T20(Phospho): 16.89; S22(Phospho): 16.89; N27(Deamidated): 100	-0.608412	3.53382	-6.28784	0.000144044	0.0366771	1.45687
Q96PE2	[R].HASVPATFMPIVVPEPPTSVGPPVAVPEPIGFPTR.[A]	High	1xTMT6plex [N-Term]; 1xPhospho [S3(100)]	S3(Phospho): 100	-1.18306	3.97914	-6.2686	0.000147378	0.0371136	1.43529
Q15942	[R].EKVSSIDLEIDSLSSLLDDMTK.[N]	High	3xTMT6plex [N-Term; K2; K22]; 1xPhospho [S5(99.6)]	S5(Phospho): 99.62	-0.512154	6.80818	-6.26757	0.000147558	0.0371136	1.43413
Q9NVR5	[R].APSPPEAALQPAPTEPR.[Y]	High	1xTMT6plex [N-Term]; 1xPhospho [S3(100)]	S3(Phospho): 100	0.381241	6.03928	6.24844	0.00015096	0.0371424	1.41262
P48444	[K].LFTAESLIGLK.[N]	High	2xTMT6plex [N-Term; K11]; 1xPhospho [S6(100)]	S6(Phospho): 100	-0.591848	4.64813	-6.24964	0.000150744	0.0371424	1.41397
P16144	[K].VPSVELTNLYPYCDYEMK.[V]	High	2xTMT6plex [N-Term; K18]; 1xMethylthio [C13]; 1xPhospho [S3(100)]	S3(Phospho): 100	0.402622	5.6374	6.25787	0.000149271	0.0371424	1.42324
P24864	[R].GSPLPVLSWANR.[E]	High	1xTMT6plex [N-Term]; 1xPhospho [S2(100)]	S2(Phospho): 100	0.511164	4.17589	6.23774	0.000152899	0.0371424	1.40057
O43166	[R].FLMPEAYPSSPRK.[A]	High	2xTMT6plex [N-Term; K13]; 1xPhospho [S10(99.5)]	S10(Phospho): 99.52	-0.502627	4.50334	-6.24615	0.000151372	0.0371424	1.41005
Q8N5V2	[K].MDDPQRSQNK.[D]	High	2xTMT6plex [N-Term; K10]; 1xPhospho [S7(100)]	S7(Phospho): 100	0.507782	5.82599	6.23678	0.000153075	0.0371424	1.39948
Q9BZQ8	[R].RASAILPGVLGSETLSNEVFQESEEEKQPEVPSSLAK.[G]	High	3xTMT6plex [N-Term; K27; K37]; 2xDeamidated [N17(100); Q21(98.4)]; 1xPhospho [S3(100)]	S3(Phospho): 100; N17(Deamidated): 100; Q28(Deamidated): 99.5	-0.34426	8.38751	-6.23135	0.000154071	0.0371654	1.39336
Q96PE2	[R].RSSMSLYTAASVIDTASK.[Y]	High	2xTMT6plex [N-Term; K18]; 1xPhospho [S2(50)]	S2(Phospho): 50; S3(Phospho): 50	-0.419067	6.38437	-6.22079	0.000156028	0.0374186	1.38144
O00515	[K].ALASEKSPTADAKPAPK.[R]	High	4xTMT6plex [N-Term; K6; K13; K17]; 1xPhospho [S7(100)]	S7(Phospho): 100	-0.480249	6.68166	-6.20034	0.000159898	0.0377335	1.35829
Q9P212	[R].MSPGETASFNK.[T]	High	2xTMT6plex [N-Term; K11]; 1xPhospho [S2(100)]	S2(Phospho): 100	-0.508394	5.83573	-6.19936	0.000160085	0.0377335	1.35718
Q12955	[R].QSFASLALR.[K]	High	1xTMT6plex [N-Term]; 1xPhospho [S2(99.5)]	S2(Phospho): 99.52	-0.443443	5.04689	-6.20184	0.00015961	0.0377335	1.35999
P50552	[R].KVSKQEEASGGPTAPK.[A]	High	4xTMT6plex [N-Term; K1; K4; K16]; 1xPhospho [S3(100)]	S3(Phospho): 100	-0.635731	6.27425	-6.17783	0.000164276	0.0380686	1.33274
P18206	[K].MTGLVDEAIDTKSLLDASEEAIKK.[D]	High	4xTMT6plex [N-Term; K12; K23; K24]; 1xOxidation [M1(100)]; 1xPhospho [T11(50)]	M1(Oxidation): 100; T11(Phospho): 50; S13(Phospho): 50	-0.475549	6.47009	-6.18176	0.000163503	0.0380686	1.3372
P08651	[K].TEMDKSPFNSPSPQDSPR.[L]	High	2xTMT6plex [N-Term; K5]; 2xDeamidated [N9(100); Q14(100)]; 1xPhospho [S6(100)]	S6(Phospho): 99.97; N9(Deamidated): 100; Q14(Deamidated): 100	0.315511	6.20634	6.17873	0.000164099	0.0380686	1.33376
Q9BZQ8	[R].RASAILPGVLGSETLSNEVFQESEEEKQPEVPSSLAK.[G]	High	3xTMT6plex [N-Term; K27; K37]; 1xDeamidated [Q21(100)]; 1xPhospho [S3(100)]	S3(Phospho): 100; N17(Deamidated): 98.78	-0.516781	7.07368	-6.15805	0.000168232	0.0383355	1.31023
P11137	[K].SAILVPSEKK.[V]	High	3xTMT6plex [N-Term; K9; K10]; 1xPhospho [S7(100)]	S7(Phospho): 100	-0.545428	6.47532	-6.15823	0.000168196	0.0383355	1.31043
Q96PN7	[R].AQPGSPESSGQPK.[G]	High	2xTMT6plex [N-Term; K13]; 1xPhospho [S5(100)]	S5(Phospho): 100	0.425783	7.58555	6.15356	0.000169145	0.0383355	1.3051
Q09666	[K].MSLPDVDLDLK.[G]	High	2xTMT6plex [N-Term; K11]; 1xOxidation [M1(100)]; 1xPhospho [S2(100)]	M1(Oxidation): 100; S2(Phospho): 100	-0.466495	5.76684	-6.16524	0.000166783	0.0383355	1.31841
Q8WVM7	[R].NSLVTGGEDDRMSVNSGSSSSK.[T]	High	2xTMT6plex [N-Term; K22]; 1xDeamidated [N15(100)]; 2xPhospho [S13(100); S16(100)]	S13(Phospho): 100; N15(Deamidated): 100; S16(Phospho): 99.17	0.293161	7.16387	6.14724	0.000170437	0.0384173	1.2979
Q8IVT2	[R].KSSTVATLQGTPDHGDPR.[T]	High	2xTMT6plex [N-Term; K1]; 1xPhospho [S3(97.1)]	S2(Phospho): 33.33; S3(Phospho): 33.33; T4(Phospho): 33.33	-0.428432	7.9628	-6.14196	0.000171527	0.0384529	1.29186
Q8TD08	[R].QNSAPLLQTALLGNGERPPGAK.[E]	High	2xTMT6plex [N-Term; K22]; 2xDeamidated [Q8(100); N14(100)]; 1xPhospho [S3(100)]	S3(Phospho): 100; Q8(Deamidated): 100; N14(Deamidated): 100	0.297888	6.53665	6.1006	0.000180322	0.0390568	1.24449
Q08378	[R].RDSICSSVSLESSAAETQEEMLQVLK.[E]	High	2xTMT6plex [N-Term; K26]; 1xMethylthio [C5]; 2xDeamidated [Q18(100); Q23(100)]; 1xPhospho [S3(100)]	S3(Phospho): 100; Q18(Deamidated): 100; Q23(Deamidated): 100	-0.355386	6.18803	-6.10592	0.000179163	0.0390568	1.25061
Q9UKY7	[R].AASAAGAAGSAGGSSGAAGAAGGGAGAGTRPGDGGTASAGAAGPGAATK.[A]	High	2xTMT6plex [N-Term; K49]; 1xPhospho [S14(100)]	S14(Phospho): 99.99	-0.584282	5.43819	-6.08863	0.000182958	0.0390568	1.23073
Q6PJW8	[R].KCSTQLLVSEDPK.[E]	High	3xTMT6plex [N-Term; K1; K13]; 1xMethylthio [C2]; 1xDeamidated [Q5(100)]; 1xPhospho [S3(100)]	S3(Phospho): 100; Q5(Deamidated): 100	-0.539685	5.05519	-6.08701	0.000183318	0.0390568	1.22887
O60503	[K].YSISSSCSSSGDSGGVPR.[R]	High	1xTMT6plex [N-Term]; 1xMethylthio [C7]; 2xPhospho [S5(39.7); S6(39.7)]	S4(Phospho): 50; S5(Phospho): 50; S8(Phospho): 98.66	0.307041	5.00968	6.08534	0.00018369	0.0390568	1.22695
P43243	[R].VHLSQK.[Y]	High	2xTMT6plex [N-Term; K6]; 1xPhospho [S4(100)]	S4(Phospho): 100	-0.407255	5.10156	-6.11484	0.00017724	0.0390568	1.26083
P16333	[K].NYVTVMQNNPLTSGLEPSPPQCDYIRPSLTGK.[F]	High	2xTMT6plex [N-Term; K32]; 1xMethylthio [C22]; 1xPhospho [S18(99.9)]	S18(Phospho): 99.91	1.13499	2.12967	6.09642	0.000181238	0.0390568	1.23969
Q9NQW6	[R].SDESPKPGK.[F]	High	3xTMT6plex [N-Term; K6; K9]; 1xPhospho [S4(100)]	S4(Phospho): 100	-0.350916	5.84358	-6.11077	0.000178113	0.0390568	1.25617
Q69YQ0	[R].HSISGPISTSKPLTALSDK.[R]	High	3xTMT6plex [N-Term; K11; K19]; 1xPhospho [S2(100)]	S2(Phospho): 99.99	-0.603617	6.17297	-6.09649	0.000181223	0.0390568	1.23977
P62937	[K].SIYGEKFEDENFILK.[H]	High	3xTMT6plex [N-Term; K6; K15]; 1xPhospho [S1(100)]	S1(Phospho): 100	-0.4174	6.63452	-6.099	0.000180672	0.0390568	1.24266
Q8WX93	[K].TTSVSLTIGSSSPK.[T]	High	2xTMT6plex [N-Term; K14]; 1xPhospho [S11(50)]	S11(Phospho): 50; S12(Phospho): 50	-0.376765	6.69269	-6.06949	0.000187261	0.0394098	1.20868
O14879	[K].EAEGEQFVEEALEKSPCQTDVLR.[S]	High	2xTMT6plex [N-Term; K14]; 1xMethylthio [C17]; 1xPhospho [S15(100)]	S15(Phospho): 100	-0.432224	6.17907	-6.07147	0.00018681	0.0394098	1.21097
Q9NQW6	[K].DTSRSDESPKPGK.[F]	High	3xTMT6plex [N-Term; K10; K13]; 2xPhospho [S5(96.9); S8(100)]	S5(Phospho): 98.67; S8(Phospho): 100	-0.408534	5.93063	-6.06079	0.000189252	0.0395184	1.19865
P28482	[R].VADPDHDHTGFLTEYVATR.[W]	High	1xTMT6plex [N-Term]; 1xPhospho [Y15(49.9)]	T13(Phospho): 100	-0.435246	6.80945	-6.05888	0.000189693	0.0395184	1.19644
Q6ZNL6	[R].SFSVEGR.[E]	High	1xTMT6plex [N-Term]; 1xPhospho [S3(100)]	S3(Phospho): 100	0.867159	3.98611	6.04754	0.00019233	0.0398664	1.18334
Q92545	[R].TSAQAASSQSANKTSPLVLDSNTVTQGHTAGR.[K]	High	2xTMT6plex [N-Term; K13]; 1xDeamidated [N12(100)]; 1xPhospho [T14(50)]	N12(Deamidated): 99.99; T14(Phospho): 50; S15(Phospho): 50	0.4089	4.41849	6.02777	0.000197026	0.0406357	1.16043
O15018	[R].RVSISSSK.[G]	High	2xTMT6plex [N-Term; K8]; 1xPhospho [S3(100)]	S3(Phospho): 100	-0.400656	5.64178	-6.00073	0.00020365	0.0417928	1.12901
Q96M89	[R].TECCSDAGDSPLKPVSCPK.[S]	High	3xTMT6plex [N-Term; K13; K19]; 3xMethylthio [C3; C4; C17]; 1xPhospho [S5(100)]	S5(Phospho): 100	0.514573	6.23131	5.99138	0.000205996	0.0418578	1.11812
P47712	[K].HIVSNDSSDSDDESHEPK.[G]	High	2xTMT6plex [N-Term; K18]; 1xPhospho [S10(100)]	S10(Phospho): 99.56	0.389437	6.95618	5.99326	0.000205522	0.0418578	1.12031
Q12841	[R].LDSSEFLK.[F]	High	2xTMT6plex [N-Term; K8]; 1xPhospho [S3(100)]	S3(Phospho): 100	-0.476062	5.46626	-5.98571	0.000207434	0.0419434	1.11151
P10636	[R].HLSNVSSTGSIDMVDSPQLATLADEVSASLAK.[Q]	High	2xTMT6plex [N-Term; K32]; 2xPhospho [S6(49.9); S10(100)]	S6(Phospho): 99.23; T8(Phospho): 98.46	0.300399	7.13925	5.98144	0.000208522	0.0419577	1.10654
O60271	[K].VSNSPEPQK.[A]	High	2xTMT6plex [N-Term; K9]; 1xPhospho [S4(100)]	S4(Phospho): 100	-0.552178	4.22331	-5.97712	0.000209631	0.0419761	1.10149
Q9UPU9	[R].QPSLMGPESQSPDCK.[D]	High	2xTMT6plex [N-Term; K15]; 1xMethylthio [C14]; 1xPhospho [S11(100)]	S11(Phospho): 100	-0.354807	6.89683	-5.96177	0.000213624	0.0420672	1.08354
P21333	[R].YAPSEAGLHEMDIR.[Y]	High	1xTMT6plex [N-Term]; 1xPhospho [S4(100)]	S4(Phospho): 100	-0.430088	5.09505	-5.96612	0.000212483	0.0420672	1.08864
Q8WX92	[K].LEDLLEKSFSLVK.[M]	High	3xTMT6plex [N-Term; K7; K13]; 1xPhospho [S8(99.4)]	S8(Phospho): 99.37	-0.389589	4.09461	-5.9627	0.000213379	0.0420672	1.08463
O15027	[R].QGYPEGYYSSK.[S]	High	2xTMT6plex [N-Term; K11]; 1xDeamidated [Q1(100)]; 1xPhospho [S9(50)]	Q1(Deamidated): 100; S9(Phospho): 99.47	0.591282	7.26494	5.95971	0.000214165	0.0420672	1.08113
Q07617	[R].RASAAAAAGGGATGHPGGGQGAENPAGLK.[S]	High	2xTMT6plex [N-Term; K29]; 1xDeamidated [Q20(50)]; 1xPhospho [S3(100)]	S3(Phospho): 100; Q20(Deamidated): 50; N24(Deamidated): 50	-0.525815	6.17864	-5.94289	0.000218647	0.0425422	1.06142
Q09666	[K].ISMPDIDFNLK.[G]	High	2xTMT6plex [N-Term; K11]; 1xOxidation [M3(100)]; 1xPhospho [S2(100)]	S2(Phospho): 100; M3(Oxidation): 100	-0.573714	5.11363	-5.94607	0.000217791	0.0425422	1.06516
Q9NSI6	[R].RLSLDIQSPPNIGLR.[R]	High	1xTMT6plex [N-Term]; 2xPhospho [S3(100); S8(100)]	S3(Phospho): 100; S8(Phospho): 100	-0.442032	3.9482	-5.92379	0.000223858	0.0433518	1.03899
Q8IVF2	[K].VEVTSPNLDVSLPSMEVDIQAPGAK.[L]	High	2xTMT6plex [N-Term; K25]; 1xPhospho [S5(99.2)]	S5(Phospho): 99.21	0.324622	6.51971	5.88137	0.000235925	0.0442449	0.988963
P11137	[K].ESQPSPPAQEAGYSTLAQSYPSDLPEEPSSPQER.[M]	High	1xTMT6plex [N-Term]; 1xPhospho [S5(100)]	S5(Phospho): 100	-1.07997	2.32217	-5.89143	0.000233001	0.0442449	1.00085
P18206	[R].MQEAMTQEVSDVFSDTTTPIK.[L]	High	2xTMT6plex [N-Term; K21]; 1xPhospho [T18(99.5)]	T18(Phospho): 100	-0.318916	7.92322	-5.87896	0.000236632	0.0442449	0.986113
Q9C075	[R].SCPPPGGSWGSGRSSPLLGGNGK.[A]	High	2xTMT6plex [N-Term; K23]; 1xMethylthio [C2]; 1xDeamidated [N21(100)]; 2xPhospho [S11(98.3); S14(50.3)]	S11(Phospho): 99.09; S14(Phospho): 50; S15(Phospho): 50; N21(Deamidated): 100	-0.371024	6.84926	-5.86173	0.000241751	0.0442449	0.965699
P10242	[R].SLASPLQPCSSTWEPASCGK.[M]	High	2xTMT6plex [N-Term; K20]; 2xMethylthio [C9; C18]; 1xPhospho [S4(100)]	S4(Phospho): 100	0.365657	5.52171	5.87123	0.000238913	0.0442449	0.976965
Q9Y4L1	[R].EVEEEPGIHSLK.[H]	High	2xTMT6plex [N-Term; K12]; 1xPhospho [S10(100)]	S10(Phospho): 100	-0.533428	4.1505	-5.89063	0.000233233	0.0442449	0.999905
Q96S15	[K].GGSCGLPLMNSFNLK.[D]	High	2xTMT6plex [N-Term; K15]; 1xMethylthio [C4]; 1xDeamidated [N10(100)]; 1xPhospho [S11(100)]	N10(Deamidated): 100; S11(Phospho): 100	0.300691	6.04657	5.86962	0.00023939	0.0442449	0.97506
Q5SW79	[R].LVPSDKFSPR.[I]	High	2xTMT6plex [N-Term; K6]; 1xPhospho [S8(100)]	S8(Phospho): 100	-0.412114	5.05523	-5.88201	0.000235739	0.0442449	0.989715
Q9UPU5	[R].QMSLCGTPEK.[S]	High	2xTMT6plex [N-Term; K10]; 1xMethylthio [C5]; 1xPhospho [S3(100)]	S3(Phospho): 100	-0.401038	5.89766	-5.86768	0.000239968	0.0442449	0.972759
Q9BRK3	[R].GGYEYSDQKSGK.[S]	High	3xTMT6plex [N-Term; K9; K12]; 1xPhospho [S10(100)]	S10(Phospho): 100	0.391936	6.70701	5.85952	0.000242414	0.0442449	0.963086
Q8NFC6	[R].KLSVLGK.[D]	High	3xTMT6plex [N-Term; K1; K7]; 1xPhospho [S3(100)]	S3(Phospho): 100	-0.676481	4.11817	-5.86084	0.000242019	0.0442449	0.964643
Q99959	[R].TSSVPEYVYNLHLVENDFVGGRSPVPK.[T]	High	2xTMT6plex [N-Term; K27]; 2xPhospho [S3(99.2); S23(100)]	S3(Phospho): 99.18; S23(Phospho): 100	-0.477207	4.62245	-5.87355	0.000238225	0.0442449	0.979712
Q9H7D0	[R].TGSIVLPYIMSSTLR.[R]	High	1xTMT6plex [N-Term]; 1xPhospho [S3(99.5)]	S3(Phospho): 100	-0.619119	5.95497	-5.8626	0.00024149	0.0442449	0.966731
P78527	[K].AALSALESFLK.[Q]	High	2xTMT6plex [N-Term; K11]; 1xPhospho [S4(100)]	S4(Phospho): 100	0.439726	5.81727	5.84429	0.000247054	0.0446962	0.944994
Q9UKY7	[R].VQAMQISSEKEEDDNEKR.[Q]	High	3xTMT6plex [N-Term; K10; K17]; 1xPhospho [S7(50)]	S8(Phospho): 99.68	-0.303216	8.31771	-5.84554	0.00024667	0.0446962	0.946481
Q9H582	[K].VAADLQLSTPQK.[A]	High	2xTMT6plex [N-Term; K12]; 1xPhospho [S8(100)]	T9(Phospho): 100	-0.318822	6.26888	-5.83409	0.000250212	0.0450699	0.932871
Q9UJF2	[R].QQSSSSRESPVPK.[V]	High	2xTMT6plex [N-Term; K13]; 1xPhospho [S9(98.3)]	S9(Phospho): 99.99	-0.456571	5.26945	-5.83046	0.000251347	0.0450775	0.928549
Q9Y426	[K].STIIISGISK.[T]	High	2xTMT6plex [N-Term; K10]; 1xPhospho [S/T]	S9(Phospho): 100	-0.407851	7.61411	-5.81534	0.000256139	0.0451916	0.910518
P14866	[K].TPASPVVHIR.[G]	High	1xTMT6plex [N-Term]; 1xPhospho [S4(100)]	S4(Phospho): 100	-1.10912	1.53951	-5.81502	0.000256239	0.0451916	0.910145
Q15154	[R].KASAQASLASK.[D]	High	3xTMT6plex [N-Term; K1; K11]; 1xDeamidated [Q5(100)]; 1xPhospho [S3(100)]	S3(Phospho): 100; Q5(Deamidated): 100	-0.570292	5.24662	-5.81463	0.000256366	0.0451916	0.909672
Q9BW71	[K].SLKESEQESEEEILAQK.[K]	High	3xTMT6plex [N-Term; K3; K17]; 1xPhospho [S9(100)]	S9(Phospho): 100	-0.471733	8.51751	-5.816	0.000255927	0.0451916	0.91131
Q9NUE0	[K].DCEYQQISPGAAPLPASPGAR.[R]	High	1xTMT6plex [N-Term]; 1xMethylthio [C2]; 1xPhospho [S17(100)]	S17(Phospho): 100	0.351377	5.8531	5.80954	0.000257999	0.045286	0.903606
Q8N5G2	[K].KLSTTLPEIEYR.[E]	High	2xTMT6plex [N-Term; K1]; 1xPhospho [S3(100)]	S3(Phospho): 100	-0.327892	6.41081	-5.80588	0.000259185	0.0453014	0.899226
Q9NV70	[R].SQSSSLLDMGNMSASDLDVADR.[T]	High	1xTMT6plex [N-Term]; 2xPhospho [S1(100); S13(50)]	S1(Phospho): 100; S15(Phospho): 100	-0.414706	5.35595	-5.7843	0.000266283	0.0463456	0.873408
Q0IIM8	[R].KLHSPTSSAK.[G]	High	3xTMT6plex [N-Term; K1; K10]; 1xPhospho [S4(100)]	S4(Phospho): 100	-0.460277	5.37037	-5.77983	0.000267779	0.0464102	0.868054
Q15678	[R].GILHTDSQSQSLR.[N]	High	1xTMT6plex [N-Term]; 1xPhospho [S7(33.2)]	S9(Phospho): 49.88; S11(Phospho): 49.88	-0.352824	6.98989	-5.76941	0.000271303	0.0464796	0.855555
P09493	[K].SIDDLEDELYAQK.[L]	High	2xTMT6plex [N-Term; K13]; 1xPhospho [S1(100)]	S1(Phospho): 100	-0.398753	7.40645	-5.76865	0.00027156	0.0464796	0.854649
A8MVW0	[R].RDSLTSPEDELGAEVGDEAGDKK.[S]	High	3xTMT6plex [N-Term; K22; K23]; 1xPhospho [S3(100)]	S3(Phospho): 100	0.410268	5.87545	5.77047	0.000270942	0.0464796	0.856828
Q8IY63	[K].GSIGLLLGK.[E]	High	2xTMT6plex [N-Term; K9]; 1xPhospho [S2(100)]	S2(Phospho): 100	-0.77452	4.65851	-5.76172	0.000273937	0.0465005	0.846316
P21333	[K].AGNNMLLVGVHGPRTPCEEILVK.[H]	High	2xTMT6plex [N-Term; K23]; 1xMethylthio [C17]; 1xPhospho [T15(100)]	T15(Phospho): 100	-0.539214	4.32781	-5.76405	0.000273136	0.0465005	0.849117
P62328	[K].TETQEKNPLPSK.[E]	High	3xTMT6plex [N-Term; K6; K12]; 1xPhospho [T3(100)]	T3(Phospho): 100	-0.433731	5.82596	-5.75526	0.000276168	0.046687	0.838559
Q7Z3B3	[R].QLSTSSDSPAPASSSSQVTASTSQQPVR.[R]	High	1xTMT6plex [N-Term]; 2xDeamidated [Q17(100); Q24(98.7)]; 2xPhospho [S3(98); S5(50)]	S3(Phospho): 98.05; S5(Phospho): 50; S6(Phospho): 50; Q17(Deamidated): 99.98; Q24(Deamidated): 98.68	0.57288	4.53394	5.75005	0.000277984	0.0468023	0.832288
Q96PE3	[R].SSLQVDWHEEEWEK.[V]	High	2xTMT6plex [N-Term; K14]; 1xPhospho [S2(100)]	S2(Phospho): 100	-0.536479	4.78153	-5.73985	0.000281575	0.0472143	0.820006
O15027	[R].YWCDAEYDAYR.[R]	High	1xTMT6plex [N-Term]; 1xMethylthio [C3]; 1xPhospho [Y1(100)]	Y1(Phospho): 100	0.920302	6.52599	5.72198	0.000287993	0.0480011	0.798437
Q9Y496	[R].KQTPVPDKK.[E]	High	4xTMT6plex [N-Term; K1; K8; K9]; 1xPhospho [T3(100)]	T3(Phospho): 100	0.330746	5.49448	5.71396	0.000290923	0.0480011	0.788747
Q96S66	[K].ESSTESSQSAKPVSGQDTSGNTEGSPAAEK.[A]	High	3xTMT6plex [N-Term; K11; K30]; 1xPhospho [S25(99.3)]	S25(Phospho): 100	-0.311696	6.2998	-5.71451	0.00029072	0.0480011	0.789417
P46937	[R].QSSFEIPDDVPLPAGWEMAK.[T]	High	2xTMT6plex [N-Term; K20]; 1xPhospho [S3(99.5)]	S3(Phospho): 99.55	-0.406409	8.21684	-5.71622	0.000290094	0.0480011	0.791479
Q9P2W9	[K].RLSKLEPEPNTK.[T]	High	3xTMT6plex [N-Term; K4; K12]; 1xPhospho [S3(100)]	S3(Phospho): 100	-0.402209	6.96721	-5.68935	0.00030012	0.0484137	0.75894
Q9UJF2	[R].LTGSQLSITQVASIK.[Q]	High	2xTMT6plex [N-Term; K15]; 1xPhospho [S4(100)]	S7(Phospho): 100	-0.542573	5.12609	-5.6954	0.00029783	0.0484137	0.766275
Q9UKI2	[K].LPRLSCEPVMEEK.[A]	High	2xTMT6plex [N-Term; K13]; 1xMethylthio [C6]; 1xPhospho [S5(100)]	S5(Phospho): 100	-0.59028	5.12238	-5.69439	0.00029821	0.0484137	0.765055
Q8IVF2	[K].EKEDTDVADGCRETPTK.[T]	High	3xTMT6plex [N-Term; K2; K17]; 1xMethylthio [C11]; 1xPhospho [T14(99.5)]	T5(Phospho): 49.7; T14(Phospho): 49.7	0.304061	6.68519	5.68639	0.000301246	0.0484137	0.755352
Q9Y3L5	[K].SMVDELFAEIVR.[Q]	High	1xTMT6plex [N-Term]; 1xPhospho [S1(100)]	S1(Phospho): 100	0.302347	4.93615	5.68536	0.000301639	0.0484137	0.7541
Q15697	[R].VEYISSPLK.[S]	High	2xTMT6plex [N-Term; K9]; 1xPhospho [S6(99.6)]	S6(Phospho): 99.59	-0.313461	6.44565	-5.68941	0.000300095	0.0484137	0.759018
O75330	[K].ENFALKTPLK.[E]	High	3xTMT6plex [N-Term; K6; K10]; 1xPhospho [T7(100)]	T7(Phospho): 100	-0.681188	4.97559	-5.69627	0.0002975	0.0484137	0.767337
O43379	[R].AGTGYASPDRTHVLAAGK.[A]	High	2xTMT6plex [N-Term; K18]; 1xPhospho [S7(100)]	S7(Phospho): 100	-0.301263	7.08906	-5.67516	0.000305564	0.0488535	0.741714
Q9H5J8	[R].GSGFPFLESENEK.[N]	High	2xTMT6plex [N-Term; K13]; 1xPhospho [S9(100)]	S9(Phospho): 100	0.389677	6.71008	5.66137	0.000310959	0.049524	0.724939
P21266	[K].QFSMFLGK.[F]	High	2xTMT6plex [N-Term; K8]; 1xPhospho [S3(100)]	S3(Phospho): 100	-0.548107	4.95206	-5.64797	0.000316301	0.0501362	0.708605
Q96PN7	[R].DKPASSMSDDEMPVLEIPR.[K]	High	2xTMT6plex [N-Term; K2]; 1xOxidation [M12(98.3)]; 1xPhospho [S5(33.3)]	S5(Phospho): 33.33; S6(Phospho): 33.33; S8(Phospho): 33.33; M12(Oxidation): 98.29	0.350686	5.46063	5.64566	0.000317233	0.0501362	0.705784
P05783	[K].VVSETNDTK.[V]	High	2xTMT6plex [N-Term; K9]; 1xDeamidated [N6(100)]; 1xPhospho [S3(100)]	S3(Phospho): 100; N6(Deamidated): 100	-0.347621	5.91784	-5.62642	0.000325101	0.0511836	0.682282
Q9Y2K2	[R].RASDGGANIQLHAQQLLK.[R]	High	2xTMT6plex [N-Term; K18]; 1xPhospho [S3(100)]	S3(Phospho): 100	-0.379937	6.79247	-5.61432	0.000330157	0.051782	0.667473
Q8IV63	[R].GLNSSFETSPKK.[V]	High	3xTMT6plex [N-Term; K11; K12]; 1xPhospho [T8(50)]	T8(Phospho): 50; S9(Phospho): 50	0.410023	6.83537	5.60843	0.00033265	0.0519753	0.660254
Q5JSZ5	[R].QLSMSSADSADAK.[R]	High	2xTMT6plex [N-Term; K13]; 1xPhospho [S3(100)]	S3(Phospho): 100	-0.387208	7.8761	-5.59481	0.000338491	0.0526884	0.643542
Q8IVA1	[R].RNSSPQPPTQAP.[-]	High	1xTMT6plex [N-Term]; 1xPhospho [S3(99.7)]	S3(Phospho): 99.66	-0.615377	3.88913	-5.59029	0.000340455	0.0527948	0.637988
Q15746	[R].KSSTGSPTSPLNAEK.[L]	High	3xTMT6plex [N-Term; K1; K15]; 1xPhospho [S3(99)]	S3(Phospho): 98.96	-0.414425	5.01425	-5.58355	0.000343408	0.0530533	0.629693
Q7L2J0	[R].RNSCNVGGGGGGFK.[H]	High	2xTMT6plex [N-Term; K14]; 1xMethylthio [C4]; 1xPhospho [S3(100)]	S3(Phospho): 100	-0.377844	6.61434	-5.57132	0.000348832	0.0531709	0.614641
Q9NS37	[R].QPDWHLDPGLSSPGPLSSSGGGSDSGGLWR.[G]	High	1xTMT6plex [N-Term]; 1xPhospho [S11(50)]	S11(Phospho): 50; S12(Phospho): 50	-0.463401	5.43671	-5.57285	0.000348149	0.0531709	0.616522
Q96IF1	[R].SSFASSSASDASKPSSPR.[G]	High	2xTMT6plex [N-Term; K13]; 2xPhospho [S12(100); S16(99)]	S12(Phospho): 99.99; S16(Phospho): 99.05	-0.483247	6.59021	-5.57022	0.000349325	0.0531709	0.613282
P05787	[R].SYTSGPGSR.[I]	High	1xTMT6plex [N-Term]; 1xPhospho [S1(100)]	S1(Phospho): 100	-0.399926	11.1577	-5.57153	0.00034874	0.0531709	0.614893
O43379	[R].ATQCLVKSPEVK.[L]	High	3xTMT6plex [N-Term; K7; K12]; 1xMethylthio [C4]; 1xPhospho [S8(100)]	S8(Phospho): 100	-0.465563	6.53829	-5.55029	0.000358378	0.0541492	0.588697
Q12923	[K].LAVRPLSVQAEILK.[R]	High	2xTMT6plex [N-Term; K14]; 1xPhospho [S7(100)]	S7(Phospho): 100	-0.385884	4.3877	-5.55149	0.000357827	0.0541492	0.590175
Q14980	[R].QSMAFSILNTPK.[K]	High	2xTMT6plex [N-Term; K12]; 1xPhospho [T10(100)]	T10(Phospho): 100	-0.754297	5.94594	-5.54729	0.000359764	0.0541603	0.584986
Q9HCU4	[K].STLTSSYNCPSPYADGR.[L]	High	1xTMT6plex [N-Term]; 1xMethylthio [C9]; 1xPhospho [T/S/Y]	S11(Phospho): 100	0.403801	5.91544	5.53248	0.000366684	0.0544818	0.56667
O75396	[R].VADGLPLAASMQEDEQSGRDLQQYQSQAK.[Q]	High	2xTMT6plex [N-Term; K29]; 1xDeamidated [Q16(100)]; 1xPhospho [S17(100)]	Q16(Deamidated): 99.99; S17(Phospho): 100	0.369691	7.04962	5.53356	0.000366178	0.0544818	0.567997
Q5C9Z4	[K].LAVEEFVHATSEGEAPGGCEGR.[G]	High	1xTMT6plex [N-Term]; 1xMethylthio [C19]; 1xPhospho [S11(99.4)]	S11(Phospho): 99.42	0.65536	3.69648	5.53143	0.000367183	0.0544818	0.565363
Q7Z6B7	[K].KIDSPPIRR.[S]	High	2xTMT6plex [N-Term; K1]; 1xPhospho [S4(100)]	S4(Phospho): 100	-0.386183	6.37169	-5.53266	0.000366601	0.0544818	0.566888
P46937	[R].GDSETDLEALFNAVMNPK.[T]	High	2xTMT6plex [N-Term; K18]; 1xDeamidated [N12(100)]; 1xPhospho [S3(100)]	S3(Phospho): 100; N12(Deamidated): 100	-0.374071	8.80601	-5.52681	0.000369374	0.0546105	0.55964
P35658	[R].TSCKDDEAVVQAPR.[H]	High	2xTMT6plex [N-Term; K4]; 1xMethylthio [C3]; 1xPhospho [S2(100)]	S2(Phospho): 99.99	0.313826	7.10275	5.51892	0.000373151	0.0547762	0.549857
Q9Y2X3	[K].EEPLSEEEPCTSTAIASPEK.[K]	High	2xTMT6plex [N-Term; K20]; 1xMethylthio [C10]; 2xPhospho [S5(100); S17(100)]	S5(Phospho): 100; S17(Phospho): 100	0.419585	4.36269	5.52095	0.000372175	0.0547762	0.552376
Q8TDJ6	[K].VGSVLDSRVSVDSNLFVYSK.[S]	High	2xTMT6plex [N-Term; K20]; 2xPhospho [S10(100); S13(100)]	S10(Phospho): 99.99; S13(Phospho): 100	-0.55686	5.47293	-5.51345	0.000375791	0.0548411	0.543076
Q5QP82	[R].TTSSSDLTTSSSSSGPR.[V]	High	1xTMT6plex [N-Term]; 1xPhospho [T2(49.6)]	S3(Phospho): 99.17	0.488164	5.61519	5.5125	0.000376253	0.0548411	0.541895
P12270	[R].GIASTSDPPTANIKPTPVVSTPSK.[V]	High	3xTMT6plex [N-Term; K14; K24]; 1xPhospho [S4(50)]	S4(Phospho): 50; T5(Phospho): 50	-0.306309	8.00464	-5.50171	0.000381532	0.0554148	0.528488
Q9H2Y7	[R].APSVYSFFSEEGTGK.[E]	High	2xTMT6plex [N-Term; K15]; 1xPhospho [S9(100)]	S9(Phospho): 100	0.47417	6.13875	5.48818	0.000388269	0.055665	0.511644
A1L390	[R].RQSEPTK.[H]	High	2xTMT6plex [N-Term; K7]; 1xPhospho [S3(100)]	S3(Phospho): 50; T6(Phospho): 50	-0.54054	4.28448	-5.48853	0.000388091	0.055665	0.512085
Q9BXF3	[K].NAMASLQGCETLNAALTSPTR.[M]	High	1xTMT6plex [N-Term]; 1xMethylthio [C9]; 2xDeamidated [Q7(100); N13(100)]; 1xPhospho [T11(98.3)]	Q7(Deamidated): 100; T11(Phospho): 98.33; N13(Deamidated): 100	0.2907	5.73473	5.48741	0.000388653	0.055665	0.510693
Q7Z591	[R].SSLSADLR.[Q]	High	1xTMT6plex [N-Term]; 1xPhospho [S4(100)]	S4(Phospho): 100	0.427438	3.94533	5.48757	0.000388573	0.055665	0.510891
Q6ZVD8	[K].KLSNGSIVPLEDSLNLIEVATEVPK.[R]	High	3xTMT6plex [N-Term; K1; K25]; 1xDeamidated [N4(100)]; 1xPhospho [S3(100)]	S3(Phospho): 100; N4(Deamidated): 100	-0.454387	5.34328	-5.48415	0.000390298	0.0557073	0.506627
Q5T8P6	[R].RLNHSPPQSSSR.[Y]	High	1xTMT6plex [N-Term]; 1xPhospho [S5(100)]	S5(Phospho): 100	0.551996	3.92277	5.48142	0.000391679	0.0557116	0.503227
Q92619	[R].AGSPSPQPSGELPR.[K]	High	1xTMT6plex [N-Term]; 1xPhospho [S3(50)]	S3(Phospho): 50; S5(Phospho): 50	-0.417212	5.90035	-5.47736	0.000393743	0.0558127	0.498167
P21333	[K].IPEISIQDMTAQVTSPSGK.[T]	High	2xTMT6plex [N-Term; K19]; 1xPhospho [S15(100)]	S15(Phospho): 100	-0.43621	6.12937	-5.47095	0.000397031	0.056086	0.490161
P46937	[R].GDSETDLEALFNAVMNPK.[T]	High	2xTMT6plex [N-Term; K18]; 2xDeamidated [N12(100); N16(100)]; 1xPhospho [S3(100)]	S3(Phospho): 100; N12(Deamidated): 100; N16(Deamidated): 100	-0.351725	6.85927	-5.46209	0.000401619	0.0565193	0.479096
Q4ZG55	[K].ASGSALGGESSAQPTALPQGEHARSPQPR.[G]	High	1xTMT6plex [N-Term]; 1xPhospho [S25(100)]	S25(Phospho): 100	0.312755	6.98863	5.45713	0.000404208	0.0565193	0.472907
Q9BR39	[R].ETPRPEGGSPSPAGTPPQPK.[R]	High	2xTMT6plex [N-Term; K20]; 1xPhospho [T15(100)]	T15(Phospho): 100	0.37925	7.44751	5.45794	0.000403785	0.0565193	0.473915
Q9UPP1	[R].RPSVGSQSNQAGQGK.[R]	High	2xTMT6plex [N-Term; K15]; 1xPhospho [S3(100)]	S3(Phospho): 99.99	-0.45667	6.52804	-5.45307	0.000406345	0.0566261	0.467828
P22674	[R].GGSPLPGPAQPVAQLDLQTFR.[D]	High	1xTMT6plex [N-Term]; 1xPhospho [S3(100)]	S3(Phospho): 100	0.306525	7.42218	5.44255	0.00041194	0.0570206	0.454652
Q9UIF8	[K].DNTNLFLQKPGSFSK.[L]	High	3xTMT6plex [N-Term; K9; K15]; 1xDeamidated [Q8(100)]; 1xPhospho [S12(100)]	Q8(Deamidated): 100; S12(Phospho): 100	0.546205	5.72667	5.44392	0.000411207	0.0570206	0.456369
Q9H6K5	[K].NTSPGPVSSPGR.[A]	High	1xTMT6plex [N-Term]; 1xPhospho [S8(50)]	S9(Phospho): 99.45	-0.355418	8.14116	-5.43314	0.000417016	0.0573263	0.442851
P62701	[K].DANGNSFATRLSNIFVIGK.[G]	High	2xTMT6plex [N-Term; K19]; 1xDeamidated [N3(100)]; 1xPhospho [T9(33.3)]	N3(Deamidated): 100; S12(Phospho): 100	-0.379093	5.70983	-5.43441	0.000416326	0.0573263	0.444449
Q9C075	[R].SSPLLGGNGK.[A]	High	2xTMT6plex [N-Term; K10]; 1xPhospho [S2(100)]	S2(Phospho): 100	-0.378576	6.33231	-5.43074	0.000418319	0.0573263	0.439847
P11137	[K].ETSPESSLIQDEIAVK.[L]	High	2xTMT6plex [N-Term; K16]; 1xPhospho [S3(50)]	S3(Phospho): 100	-0.33491	7.49192	-5.42148	0.000423398	0.0578303	0.428213
Q6P3W7	[K].DLTDTLMDNMSSLTSLSVSTPK.[S]	High	2xTMT6plex [N-Term; K22]; 1xDeamidated [N9(100)]; 1xPhospho [T20(99.2)]	N9(Deamidated): 100; T20(Phospho): 99.22	-0.393677	5.45284	-5.41519	0.000426881	0.0581136	0.420316
Q9HBD1	[K].HSSTGDLLSLELQQAK.[S]	High	2xTMT6plex [N-Term; K16]; 1xPhospho [S3(100)]	S2(Phospho): 49.91; S3(Phospho): 49.91	0.307448	7.79495	5.40472	0.000432757	0.0585271	0.407136
Q9NYJ8	[R].KLSMGSDDAAYTQALLVHQK.[A]	High	3xTMT6plex [N-Term; K1; K20]; 1xPhospho [S3(100)]	S3(Phospho): 99.29	-0.432404	5.67242	-5.40597	0.000432049	0.0585271	0.408714
Q9Y5V3	[R].QTPPARQSPPAR.[Q]	High	1xTMT6plex [N-Term]; 1xDeamidated [Q7(98.8)]; 1xPhospho [T2(50)]	T2(Phospho): 50; Q7(Deamidated): 98.83; S8(Phospho): 50	0.475906	6.27317	5.39819	0.000436461	0.0587748	0.398916
P57764	[R].STSEGAWPQLPSGLSMMR.[C]	High	1xTMT6plex [N-Term]; 1xPhospho [S1(49.9)]	S1(Phospho): 49.91; S3(Phospho): 49.91	-0.409072	5.74452	-5.39648	0.000437437	0.0587748	0.396761
P40424	[K].GGGSAAAAAAAAASGGAGSDNSVEHSDYR.[A]	High	1xTMT6plex [N-Term]; 1xDeamidated [N21(100)]; 1xPhospho [S14(49.7)]	S14(Phospho): 49.72; S19(Phospho): 49.72; N21(Deamidated): 100	0.278975	5.13177	5.37767	0.000448335	0.059423	0.373024
Q9UM54	[K].SVTDYDFAPFLNNSPQQNPAAQIPAR.[Q]	High	1xTMT6plex [N-Term]; 1xDeamidated [Q16(49.4)]; 1xPhospho [S14(100)]	S14(Phospho): 100; Q16(Deamidated): 49.39; Q17(Deamidated): 49.39	0.359111	4.90103	5.37691	0.000448781	0.059423	0.372066
P21709	[R].LLDDFDGTYETQGGK.[I]	High	2xTMT6plex [N-Term; K15]; 1xPhospho [T8(99.7)]	T8(Phospho): 99.66	-0.401455	6.24247	-5.37575	0.000449465	0.059423	0.370596
O15446	[R].MPETVPQEEMPGPPLNSESGEEAPTGR.[D]	High	1xTMT6plex [N-Term]; 1xPhospho [S19(100)]	S19(Phospho): 100	0.253325	5.68361	5.37766	0.000448339	0.059423	0.373017
Q13561	[R].TGYESGEYEMLGEGLGVKETPQQK.[Y]	High	3xTMT6plex [N-Term; K18; K24]; 2xDeamidated [Q22(100); Q23(100)]; 1xPhospho [T20(100)]	T20(Phospho): 100; Q22(Deamidated): 100; Q23(Deamidated): 100	-0.31471	7.07484	-5.38384	0.000444729	0.059423	0.380815
Q9NZN8	[R].TNSMSSSGLGSPNRSSPSIICMPK.[Q]	High	2xTMT6plex [N-Term; K24]; 1xMethylthio [C21]; 1xOxidation [M4(50)]; 2xPhospho [T/S]	S11(Phospho): 99.12; S15(Phospho): 50.42; S16(Phospho): 50.42; M22(Oxidation): 100	-0.398237	6.2145	-5.37156	0.000451937	0.0595589	0.365304
Q66K74	[R].SEVAAGGGSWDDRLR.[R]	High	1xTMT6plex [N-Term]; 1xPhospho [S9(100)]	S9(Phospho): 100	-0.446877	5.54244	-5.36734	0.000454441	0.0596982	0.359972
Q9C0C2	[R].RFSEGVLQSPSQDQEK.[L]	High	2xTMT6plex [N-Term; K16]; 2xPhospho [S3(100); S9(99.4)]	S3(Phospho): 100; S9(Phospho): 100	-0.374018	6.69107	-5.36138	0.000458009	0.0597861	0.352424
Q9NUA8	[K].EASASPDPAKK.[S]	High	3xTMT6plex [N-Term; K10; K11]; 1xPhospho [S5(100)]	S5(Phospho): 100	-0.341926	5.98882	-5.36303	0.00045702	0.0597861	0.354509
O95069	[R].RLSVEIYDK.[F]	High	2xTMT6plex [N-Term; K9]; 1xPhospho [S3(100)]	S3(Phospho): 100	-0.344538	7.70524	-5.33207	0.000475987	0.060405	0.315252
P05783	[R].GGMGSGGLATGIAGGLAGMGGIQNEK.[E]	High	2xTMT6plex [N-Term; K26]; 1xOxidation [M]; 1xDeamidated [Q23(99)]; 1xPhospho [S5(100)]	S5(Phospho): 100; M19(Oxidation): 100; Q23(Deamidated): 99.01	-0.346634	7.32606	-5.3367	0.000473101	0.060405	0.321124
P21333	[K].YGGDEIPFSPYR.[V]	High	1xTMT6plex [N-Term]; 1xPhospho [S9(100)]	S9(Phospho): 100	-0.430053	5.61097	-5.32878	0.000478051	0.060405	0.311072
O94915	[R].CSPPETLASTPDSGYSIDSK.[I]	High	2xTMT6plex [N-Term; K20]; 1xMethylthio [C1]; 1xPhospho [S2(100)]	S2(Phospho): 100	-0.321184	6.44237	-5.33393	0.000474826	0.060405	0.317609
Q9NQ66	[R].NKSFEMSSFVETK.[G]	High	3xTMT6plex [N-Term; K2; K13]; 1xPhospho [S3(100)]	S3(Phospho): 100	0.454908	4.96278	5.34696	0.000466759	0.060405	0.334155
Q6P0N0	[K].NGSLLMVSDSER.[T]	High	1xTMT6plex [N-Term]; 1xPhospho [S8(100)]	S8(Phospho): 100	0.296431	5.76681	5.33113	0.000476579	0.060405	0.314052
P35251	[K].ETDVFWKSLDFK.[E]	High	3xTMT6plex [N-Term; K7; K12]; 1xPhospho [S8(100)]	S8(Phospho): 100	0.352801	6.661	5.33845	0.000472008	0.060405	0.323358
Q8ND30	[K].KLSCSLEDLR.[S]	High	2xTMT6plex [N-Term; K1]; 1xMethylthio [C4]; 2xPhospho [S3(100); S5(100)]	S3(Phospho): 100; S5(Phospho): 100	-0.277765	4.92044	-5.33943	0.000471402	0.060405	0.324599
Q96RK0	[R].SSPPLPPPAEER.[T]	High	1xTMT6plex [N-Term]; 1xPhospho [S2(99.6)]	S2(Phospho): 99.55	0.44323	3.27503	5.34842	0.000465866	0.060405	0.336003
P51798	[R].VGHMSSVELDDELLDPDMDPPHPFPK.[E]	High	2xTMT6plex [N-Term; K26]; 2xPhospho [S5(100); S6(100)]	S5(Phospho): 100; S6(Phospho): 100	0.430029	6.5184	5.32518	0.000480323	0.060405	0.306493
Q96EP0	[R].RLSAPLPSSCGDPEK.[Q]	High	2xTMT6plex [N-Term; K15]; 1xMethylthio [C10]; 1xPhospho [S3(100)]	S3(Phospho): 100	-0.301008	7.79292	-5.32536	0.000480214	0.060405	0.306712
Q53EL6	[R].KDSVWGSGGGQQSVNHLVK.[E]	High	3xTMT6plex [N-Term; K1; K19]; 1xPhospho [S3(100)]	S3(Phospho): 100	-0.331508	6.79177	-5.32882	0.000478026	0.060405	0.311124
Q8TDM6	[R].RPLLPFETEVGPCGVGEASLDKADSEGSNSGGTWPK.[A]	High	3xTMT6plex [N-Term; K22; K36]; 1xMethylthio [C13]; 3xPhospho [S19(100); S25(97.7); S28(97.7)]	S19(Phospho): 100; S25(Phospho): 97.7; S28(Phospho): 97.7	0.258956	4.88555	5.32088	0.000483053	0.0605609	0.301019
Q9H582	[K].KLPTSASVGCDIQNSVGSNIK.[S]	High	3xTMT6plex [N-Term; K1; K21]; 1xMethylthio [C10]; 1xPhospho [S7(100)]	S7(Phospho): 100	0.771631	5.12695	5.31861	0.000484499	0.0605609	0.298131
Q9H1B7	[R].LPNGLGGPNGFPKPTPEEGPPELNRQSPNSSSAAASVASR.[R]	High	2xTMT6plex [N-Term; K13]; 1xDeamidated [N3(100)]; 1xPhospho [S27(100)]	N24(Deamidated): 49.66; Q26(Deamidated): 49.66; S27(Phospho): 98.65	-0.316716	6.71418	-5.30803	0.000491305	0.0610417	0.284653
P07949	[R].RPSLDSMENQVSVDAFK.[I]	High	2xTMT6plex [N-Term; K17]; 1xPhospho [S3(100)]	S3(Phospho): 100	0.390226	5.51192	5.30884	0.000490779	0.0610417	0.285688
Q5UIP0	[R].CVWSPLASPSTSILK.[R]	High	2xTMT6plex [N-Term; K15]; 1xMethylthio [C1]; 2xPhospho [S4(100); S8(100)]	S4(Phospho): 100; S8(Phospho): 100	-0.279584	6.73113	-5.29359	0.000500764	0.0620008	0.266224
Q92619	[R].AGSPSPQPSGELPR.[K]	High	1xTMT6plex [N-Term]; 1xDeamidated [Q7(100)]; 1xPhospho [S3(99)]	S3(Phospho): 99.03; Q7(Deamidated): 100	-0.426009	5.37669	-5.29167	0.000502031	0.0620008	0.263782
Q6P3W7	[K].MTLGTPPTLPNFNALSVPPAGAK.[Q]	High	2xTMT6plex [N-Term; K23]; 2xDeamidated [N11(100); N13(100)]; 1xPhospho [T5(100)]	T5(Phospho): 99.99; N11(Deamidated): 100; N13(Deamidated): 100	-0.667717	3.34158	-5.28847	0.000504164	0.0620784	0.259684
P46937	[K].QPPPLAPQSPQGGVMGGSNSNQQQQMR.[L]	High	1xTMT6plex [N-Term]; 1xPhospho [S9(100)]	S9(Phospho): 100	-0.501939	5.63727	-5.28375	0.000507318	0.0622809	0.253655
O00622	[K].ELGFDASEVELTR.[N]	High	1xTMT6plex [N-Term]; 1xPhospho [T12(98.8)]	S7(Phospho): 100	-0.687341	4.67172	-5.26912	0.000517236	0.0624128	0.234936
Q08378	[R].LSLPMQETQLCSTDSPLPLEKEEQVR.[L]	High	2xTMT6plex [N-Term; K21]; 1xMethylthio [C11]; 2xDeamidated [Q6(100); Q9(100)]; 1xPhospho [S15(100)]	Q6(Deamidated): 100; Q9(Deamidated): 100; S15(Phospho): 100	-0.357737	6.12941	-5.27834	0.000510963	0.0624128	0.246735
Q92692	[R].KEQTLQGAEEDEDLEGPPSYKPPTPK.[A]	High	4xTMT6plex [N-Term; K1; K21; K26]; 1xDeamidated [Q6(100)]; 1xPhospho [T24(100)]	T4(Phospho): 100; Q6(Deamidated): 100	0.345471	7.15427	5.27516	0.000513117	0.0624128	0.242667
P84157	[K].DNKETFGEMSDGDVQEQLR.[L]	High	2xTMT6plex [N-Term; K3]; 1xOxidation [M9(100)]; 1xPhospho [S10(100)]	M9(Oxidation): 100; S10(Phospho): 100	0.447603	5.4039	5.27754	0.000511504	0.0624128	0.245711
P53814	[R].SLSVLSPR.[Q]	High	1xTMT6plex [N-Term]; 1xPhospho [S6(100)]	S6(Phospho): 100	-0.36756	6.56095	-5.26978	0.000516789	0.0624128	0.235773
Q9H0B6	[R].RSSEMLVK.[K]	High	2xTMT6plex [N-Term; K8]; 1xPhospho [S3(99.7)]	S3(Phospho): 99.71	-0.561679	5.81252	-5.26878	0.000517472	0.0624128	0.234496
P05783	[R].GGMGSGGLATGIAGGLAGMGGIQNEK.[E]	High	2xTMT6plex [N-Term; K26]; 1xPhospho [S5(100)]	S5(Phospho): 100	-0.420331	8.12219	-5.26654	0.00051901	0.0624144	0.231626
Q13554	[R].QETVECLK.[K]	High	2xTMT6plex [N-Term; K8]; 1xMethylthio [C6]; 1xPhospho [T3(100)]	T3(Phospho): 100	0.788554	5.61795	5.26436	0.000520511	0.0624144	0.228832
Q5JSZ5	[R].QLSMSSADSADAK.[R]	High	2xTMT6plex [N-Term; K13]; 1xOxidation [M4(100)]; 1xPhospho [S3(100)]	S3(Phospho): 100; M4(Oxidation): 100	-0.292504	7.14248	-5.25802	0.000524902	0.0627585	0.220707
O95817	[R].SSTPLHSPSPIR.[V]	High	1xTMT6plex [N-Term]; 3xPhospho [S2(49.8); S7(100); S9(100)]	S2(Phospho): 49.81; T3(Phospho): 49.81; S7(Phospho): 100; S9(Phospho): 100	0.332448	6.00464	5.25569	0.000526529	0.062771	0.217715
O14681	[K].TVYLQSALSSSTSAEKFPSPHPSPAK.[L]	High	3xTMT6plex [N-Term; K16; K26]; 1xDeamidated [Q5(100)]; 3xPhospho [S6(99.9); S9(32.6); S23(99.8)]	Q5(Deamidated): 100; S6(Phospho): 99.93; S9(Phospho): 32.57; S10(Phospho): 32.57; S11(Phospho): 32.57; S23(Phospho): 99.81	0.400187	8.09728	5.24419	0.000534627	0.0635171	0.202949
Q9UBT7	[K].SIAEELELSILK.[I]	High	2xTMT6plex [N-Term; K12]; 1xPhospho [S1(100)]	S1(Phospho): 100	-0.268761	7.77119	-5.24245	0.000535866	0.0635171	0.20071
Q8WXE0	[R].NTYNQTALDIVNQFTTSQASR.[E]	High	1xTMT6plex [N-Term]; 1xPhospho [Y3(99.4)]	Y3(Phospho): 99.37	0.270724	7.3618	5.23286	0.000542741	0.0641477	0.188374
P22607	[R].LSSGEGPTLANVSELELPADPK.[W]	High	2xTMT6plex [N-Term; K22]; 1xPhospho [S3(99.5)]	S3(Phospho): 99.46	0.422931	6.23329	5.22718	0.000546859	0.0641752	0.181059
Q9C0C2	[R].SYQFGIIGNDRVSGAGFSPSSK.[M]	High	2xTMT6plex [N-Term; K22]; 1xDeamidated [N9(100)]; 1xPhospho [S13(100)]	N9(Deamidated): 100; S13(Phospho): 99.98	-0.375664	5.01108	-5.22423	0.000549009	0.0641752	0.177262
Q14157	[R].DGSLASNPYSGDLTK.[F]	High	2xTMT6plex [N-Term; K15]; 1xPhospho [S10(100)]	S10(Phospho): 100	0.442321	7.34763	5.22971	0.000545021	0.0641752	0.184318
Q9Y468	[R].ISEYKPLNMAGVEQPPSPELR.[Q]	High	2xTMT6plex [N-Term; K5]; 1xPhospho [S17(100)]	S17(Phospho): 100	0.281656	5.87627	5.22213	0.000550546	0.0641752	0.174555
Q9Y2L5	[K].NSIQNQESYEDGPCTITSNKNSDNNLLSLDGLDNEVK.[D]	High	3xTMT6plex [N-Term; K20; K37]; 1xMethylthio [C14]; 1xDeamidated [N19(96)]; 1xPhospho [T15(32.9)]	T15(Phospho): 32.88; T17(Phospho): 32.88; S18(Phospho): 32.88; N19(Deamidated): 95.98	0.424903	5.92813	5.22185	0.000550753	0.0641752	0.174192
O75363	[K].TDNVATSSPETTEISAVADANGK.[N]	High	2xTMT6plex [N-Term; K23]; 2xDeamidated [N3(100); N21(100)]; 1xPhospho [S/T]	N3(Deamidated): 100; S7(Phospho): 24.91; S8(Phospho): 24.91; T11(Phospho): 24.91; T12(Phospho): 24.91; N21(Deamidated): 100	0.680664	3.44247	5.2162	0.000554908	0.0644772	0.166916
Q9UKE5	[R].TTSISPALAR.[K]	High	1xTMT6plex [N-Term]; 2xPhospho [S3(100); S5(100)]	S3(Phospho): 100; S5(Phospho): 100	0.475647	5.89467	5.21	0.000559517	0.0648301	0.158909
P22626	[K].IDTIEIITDRQSGK.[K]	High	2xTMT6plex [N-Term; K14]; 1xPhospho [S12(100)]	S12(Phospho): 100	-0.320701	6.34311	-5.20277	0.000564937	0.0650445	0.149575
A0MZ66	[K].RQSHLLLQSSIPDQQLLK.[A]	High	2xTMT6plex [N-Term; K18]; 1xPhospho [S3(100)]	S3(Phospho): 100	-0.35649	5.7191	-5.18353	0.000579639	0.0650445	0.124694
Q765P7	[R].KSSMCSAPSSSSSAK.[G]	High	3xTMT6plex [N-Term; K1; K15]; 1xMethylthio [C5]; 1xPhospho [S3(50)]	S3(Phospho): 99.56	-0.472519	6.8525	-5.20273	0.000564969	0.0650445	0.14952
Q96M89	[R].TLTSPGDLDIYSGDK.[V]	High	2xTMT6plex [N-Term; K15]; 1xPhospho [S4(99.6)]	S4(Phospho): 99.6	0.313855	6.1537	5.19102	0.000573869	0.0650445	0.134384
Q99708	[R].VSSPVFGATSSIK.[S]	High	2xTMT6plex [N-Term; K13]; 1xPhospho [S3(99.6)]	S3(Phospho): 100	0.336286	7.31454	5.19559	0.000570372	0.0650445	0.140304
P49023	[K].TGSSSPPGGPPKPGSQLDSMLGSLQSDLNK.[L]	High	3xTMT6plex [N-Term; K12; K30]; 2xDeamidated [Q16(100); N29(100)]; 1xPhospho [S4(49.7)]	S4(Phospho): 49.71; S5(Phospho): 49.71; Q16(Deamidated): 100; N29(Deamidated): 99.99	-0.248996	8.02922	-5.19949	0.000567412	0.0650445	0.145343
P22626	[R].EESGKPGAHVTVK.[K]	High	3xTMT6plex [N-Term; K5; K13]; 1xPhospho [S3(100)]	S3(Phospho): 100	-0.317273	6.80213	-5.19357	0.000571917	0.0650445	0.137684
Q13428	[K].SPQVKPASTMGMGPLGK.[G]	High	3xTMT6plex [N-Term; K5; K17]; 1xPhospho [S1(33.3)]	S1(Phospho): 100	0.624149	4.40857	5.1881	0.000576112	0.0650445	0.130607
P53814	[R].LQDGTPQAALSPLTPAR.[L]	High	1xTMT6plex [N-Term]; 1xDeamidated [Q2(50)]; 2xPhospho [T5(66.7); S11(66.7)]	Q7(Deamidated): 99.15; S11(Phospho): 100; T14(Phospho): 100	-0.247147	5.93189	-5.18083	0.000581735	0.0650445	0.121199
Q8N0Z3	[R].RLSIMK.[E]	High	2xTMT6plex [N-Term; K6]; 1xPhospho [S3(100)]	S3(Phospho): 100	-0.711375	4.35374	-5.19886	0.000567892	0.0650445	0.144524
O14879	[K].QAIELSPDNQYVK.[V]	High	2xTMT6plex [N-Term; K13]; 1xPhospho [S6(100)]	S6(Phospho): 100	-0.302052	6.0126	-5.17864	0.000583444	0.0650445	0.118357
Q8WVR3	[R].GCSPLLTHGPGPATSGGATTLPVEEPIVSTDEVIFPLTVSLDR.[L]	High	1xTMT6plex [N-Term]; 1xMethylthio [C2]; 1xPhospho [S3(100)]	S3(Phospho): 100	0.382268	3.47412	5.179	0.000583164	0.0650445	0.118821
P61011	[R].SLSNATIINEEVLNAMLK.[E]	High	2xTMT6plex [N-Term; K18]; 1xPhospho [S3(100)]	S3(Phospho): 100	0.529797	5.76359	5.19075	0.000574075	0.0650445	0.134036
Q9UHK6	[R].GSFITSEEQDVSPRPAPLLLNTPAIPSFK.[R]	High	2xTMT6plex [N-Term; K29]; 1xPhospho [S12(100)]	S12(Phospho): 100	0.445812	5.12632	5.17923	0.00058298	0.0650445	0.119127
P10636	[K].VAVVRTPPKSPSSAK.[S]	High	3xTMT6plex [N-Term; K9; K15]; 2xPhospho [T6(100); S10(98.2)]	T6(Phospho): 100; S10(Phospho): 99.32	0.343183	8.51582	5.17432	0.000586828	0.0652454	0.112754
Q13873	[K].NLKESSDENLMEHSLK.[Q]	High	3xTMT6plex [N-Term; K3; K16]; 1xPhospho [S5(50)]	S5(Phospho): 50; S6(Phospho): 50	0.391537	4.61157	5.16642	0.000593062	0.065585	0.102516
Q9H4M7	[R].SPARPQPGEGPGGPGGPPEVSR.[G]	High	1xTMT6plex [N-Term]; 1xPhospho [S1(100)]	S1(Phospho): 100	0.378407	4.06696	5.16657	0.000592944	0.065585	0.102708
Q9Y3Z3	[R].NFTKPQDGDVIAPLITPQKK.[E]	High	4xTMT6plex [N-Term; K4; K19; K20]; 1xPhospho [T16(100)]	T16(Phospho): 100	-0.426739	6.99106	-5.15846	0.000599426	0.0661116	0.0921721
Q12791	[R].NSPNTSPK.[L]	High	2xTMT6plex [N-Term; K8]; 1xPhospho [S2(100)]	S2(Phospho): 100	0.324712	7.05265	5.15581	0.000601556	0.0661695	0.0887351
P53814	[K].ETPAAQSPTRGPSDTK.[R]	High	2xTMT6plex [N-Term; K16]; 1xDeamidated [Q6(100)]; 1xPhospho [S7(100)]	Q6(Deamidated): 100; S7(Phospho): 100	-0.521848	5.77128	-5.15053	0.000605834	0.0662866	0.0818661
Q9BTX1	[K].SSQMPRPSVPPLVK.[T]	High	2xTMT6plex [N-Term; K14]; 1xPhospho [S8(100)]	S8(Phospho): 100	-0.451905	5.52328	-5.15237	0.000604342	0.0662866	0.0842561
Q96CV9	[R].KNSAIPSELNEK.[Q]	High	3xTMT6plex [N-Term; K1; K12]; 1xPhospho [S3(100)]	S3(Phospho): 100	-0.758629	8.24853	-5.13643	0.000617413	0.067197	0.0635138
Q8TCU6	[R].SNSSYLGSDEMGSGDELPCDMR.[I]	High	1xTMT6plex [N-Term]; 1xMethylthio [C19]; 2xOxidation [M11(100); M21(100)]; 1xPhospho [S13(97.7)]	M11(Oxidation): 100; S13(Phospho): 100; M21(Oxidation): 100	-0.620993	6.03345	-5.138	0.000616108	0.067197	0.0655648
O75152	[R].KFSAGGDSDPPLKR.[S]	High	3xTMT6plex [N-Term; K1; K13]; 1xPhospho [S3(100)]	S3(Phospho): 99.27	-0.423718	6.44844	-5.12957	0.000623125	0.0676402	0.0545849
P78344	[R].DPLGGLADMFGQMPGSGIGTGPGVIQDRFSPTMGR.[H]	High	1xTMT6plex [N-Term]; 2xDeamidated [Q12(100); Q26(100)]; 1xPhospho [S30(99.1)]	Q12(Deamidated): 100; Q26(Deamidated): 100; S30(Phospho): 99.13	-0.595824	3.4608	-5.12752	0.000624852	0.0676497	0.0519013
Q9Y2F5	[R].SCSSPAVSAVSQLPLSPK.[E]	High	2xTMT6plex [N-Term; K18]; 1xMethylthio [C2]; 1xPhospho [S4(99.3)]	S16(Phospho): 100	0.501108	3.72373	5.12322	0.000628476	0.0676867	0.0462943
Q9UID3	[R].YAPSYTPSAPMDTNLLSNIQK.[L]	High	2xTMT6plex [N-Term; K21]; 1xPhospho [S8(99.6)]	S8(Phospho): 99.55	-0.435306	5.92877	-5.12366	0.0006281	0.0676867	0.0468733
Q8WVK7	[K].QTDLELSPLTKEEK.[T]	High	3xTMT6plex [N-Term; K11; K14]; 1xPhospho [S7(100)]	S7(Phospho): 100	-0.289965	6.89901	-5.11256	0.000637563	0.0679768	0.0323719
Q8WXE0	[R].LLTFQGSELSPELQAAMAGGGPEPLPLPPARSPSQESIGAR.[S]	High	1xTMT6plex [N-Term]; 1xDeamidated [Q35(99.6)]; 1xPhospho [S32(50.2)]	S32(Phospho): 50.18; S34(Phospho): 49.82; Q35(Deamidated): 99.63	-0.422034	4.74053	-5.11232	0.000637761	0.0679768	0.0320696
Q9NSK0	[R].RTSQEGPGDSVK.[F]	High	2xTMT6plex [N-Term; K12]; 1xPhospho [S3(99.6)]	S3(Phospho): 99.56	-0.539726	3.99849	-5.11752	0.000633312	0.0679768	0.0388599
P43007	[K].SEEETSPLVTHQNPAGPVASAPELESK.[E]	High	2xTMT6plex [N-Term; K27]; 1xDeamidated [Q12(50)]; 1xPhospho [S6(99.4)]	T5(Phospho): 50; S6(Phospho): 50; Q12(Deamidated): 50; N13(Deamidated): 50	0.277727	7.19455	5.11399	0.000636334	0.0679768	0.0342422
Q14978	[K].QQPVESSEDSSDESDSSSEEEKKPPTK.[A]	High	4xTMT6plex [N-Term; K22; K23; K27]; 1xPhospho [S14(25)]	S14(Phospho): 25; S16(Phospho): 25; S17(Phospho): 25; S18(Phospho): 25	-0.538425	5.24196	-5.10477	0.000644288	0.0684954	0.0221934
Q86UU1	[R].TRSPSPTLGESLAPHK.[G]	High	2xTMT6plex [N-Term; K16]; 2xPhospho [T1(50); S5(100)]	T1(Phospho): 99.27; S5(Phospho): 99.99	-0.358458	6.28324	-5.09975	0.000648663	0.068607	0.0156274
Q9BXB4	[K].VSESEGKLEGQATAVTPNK.[N]	High	3xTMT6plex [N-Term; K7; K19]; 1xDeamidated [Q11(100)]; 1xPhospho [S4(100)]	S4(Phospho): 99.43; Q11(Deamidated): 100	0.434489	7.36203	5.1	0.000648443	0.068607	0.0159566
P10636	[R].IPAKTPPAPK.[T]	High	3xTMT6plex [N-Term; K4; K10]; 1xPhospho [T5(100)]	T5(Phospho): 100	0.325646	6.41991	5.09547	0.000652418	0.0688276	0.0100273
Q9UH99	[K].RLSPAPQLGPSSDAHTSYYSESLVHESWFPPR.[S]	High	1xTMT6plex [N-Term]; 1xPhospho [S3(100)]	S3(Phospho): 100	1.02647	2.8778	5.09335	0.000654293	0.0688493	0.00724332
Q99496	[K].QQIENGSGAEDNGDSSHCSNASTHSNQEAGPSNK.[R]	High	2xTMT6plex [N-Term; K34]; 1xPhospho [S/T]; 1xMethylthio [C18]; 2xDeamidated [N12; N]	Too many isoforms	0.410321	5.86029	5.0902	0.000657078	0.0689664	0.00312201
Q9NZJ4	[R].YASNVCFTTLGTEFGQK.[E]	High	2xTMT6plex [N-Term; K17]; 1xMethylthio [C6]; 1xPhospho [S3(100)]	S3(Phospho): 100	0.345721	5.4975	5.08679	0.000660112	0.0690923	-0.00134788
P30414	[R].EKNSESDQSTYSK.[Y]	High	3xTMT6plex [N-Term; K2; K13]; 1xDeamidated [Q8(100)]; 2xPhospho [S4(100); S6(99.4)]	S4(Phospho): 100; S6(Phospho): 99.39; Q8(Deamidated): 100	0.628408	5.74086	5.08509	0.000661627	0.0690923	-0.00357294
Q9Y2H0	[R].KLSSIGIQVDCIQPVPK.[E]	High	3xTMT6plex [N-Term; K1; K17]; 1xMethylthio [C11]; 1xPhospho [S3(100)]	S3(Phospho): 100	-0.497794	6.31112	-5.08271	0.000663759	0.0691295	-0.00669505
O94915	[K].TYGGDTGSPEISFTK.[I]	High	2xTMT6plex [N-Term; K15]; 1xPhospho [S8(100)]	S8(Phospho): 100	-0.272085	7.02001	-5.07911	0.000666997	0.0691295	-0.0114186
P51991	[R].EDSVKPGAHLTVK.[K]	High	3xTMT6plex [N-Term; K5; K13]; 1xPhospho [S3(100)]	S3(Phospho): 100	-0.737377	5.06756	-5.07909	0.000667011	0.0691295	-0.0114387
P41743	[R].ESGKASSSLGLQDFDLLR.[V]	High	2xTMT6plex [N-Term; K4]; 1xPhospho [S6(100)]	S6(Phospho): 100	0.280746	6.35553	5.07567	0.000670107	0.0692763	-0.0159335
O95786	[R].SLQAFQDYIR.[K]	High	1xTMT6plex [N-Term]; 1xPhospho [S1(100)]	S1(Phospho): 100	-0.336877	5.73325	-5.06765	0.000677417	0.0694498	-0.0264647
Q92615	[R].KPSYAEICQR.[T]	High	2xTMT6plex [N-Term; K1]; 1xMethylthio [C8]; 1xPhospho [S3(100)]	S3(Phospho): 100	-0.662886	5.96132	-5.06971	0.000675527	0.0694498	-0.0237529
Q9ULU4	[K].ASPEPEKDFSEK.[A]	High	3xTMT6plex [N-Term; K7; K12]; 1xPhospho [S2(100)]	S2(Phospho): 100	0.312669	7.27325	5.06645	0.00067852	0.0694498	-0.0280431
Q9Y2I7	[K].ISAMDASPR.[N]	High	1xTMT6plex [N-Term]; 1xPhospho [S7(100)]	S7(Phospho): 100	-0.486031	5.53114	-5.06743	0.000677616	0.0694498	-0.0267492
P41231	[R].DAKPPTGPSPATPAR.[R]	High	2xTMT6plex [N-Term; K3]; 1xPhospho [T6(100)]	T6(Phospho): 99.99	0.294237	6.63494	5.05977	0.00068468	0.069457	-0.0368179
Q9H3Q1	[K].AGPDLPSLPSHALEDEGWAAAAPSPGSAR.[S]	High	1xTMT6plex [N-Term]; 2xPhospho [S24(100); S27(100)]	S24(Phospho): 100; S27(Phospho): 100	0.341184	5.90807	5.06225	0.000682383	0.069457	-0.0335553
Q92615	[K].TEDLFENRLSSLIIGPSK.[E]	High	2xTMT6plex [N-Term; K18]; 1xDeamidated [N7(100)]; 1xPhospho [S10(98.9)]	N7(Deamidated): 100; S10(Phospho): 98.92	-0.481918	5.66758	-5.06101	0.000683535	0.069457	-0.0351923
P11137	[K].QFDSPMPSPFQGGSFTLPLDVMK.[N]	High	2xTMT6plex [N-Term; K23]; 1xPhospho [S4(100)]	S4(Phospho): 99.99	-0.813711	3.57706	-5.05908	0.000685326	0.069457	-0.0377326
Q14160	[R].QSPASPPPLGGGAPVR.[T]	High	1xTMT6plex [N-Term]; 2xPhospho [S2(100); S5(100)]	S2(Phospho): 100; S5(Phospho): 100	0.414228	4.88364	5.05353	0.000690496	0.0698095	-0.0450308
Q9NR50	[K].ELKSLDIYSFIK.[E]	High	3xTMT6plex [N-Term; K3; K12]; 1xPhospho [S4(100)]	S4(Phospho): 100	-0.455858	4.36604	-5.04614	0.000697454	0.0701254	-0.0547669
Q13424	[K].NSTGGTSVGWDSPPASPLQR.[Q]	High	1xTMT6plex [N-Term]; 1xPhospho [S12(99.6)]	S12(Phospho): 100	0.269843	6.5257	5.0448	0.000698721	0.0701254	-0.056529
P81274	[R].KISADTIGDEGFFDLLSR.[F]	High	2xTMT6plex [N-Term; K1]; 1xPhospho [S3(100)]	S3(Phospho): 100	-0.419743	5.8915	-5.04614	0.000697454	0.0701254	-0.0547664
P49756	[R].EYSSELNAPSQESDSHPR.[K]	High	1xTMT6plex [N-Term]; 1xDeamidated [N7(50)]; 1xPhospho [S3(99.4)]	S3(Phospho): 99.35; N7(Deamidated): 50; Q11(Deamidated): 50	0.434678	4.58124	5.03833	0.000704879	0.0704009	-0.0650514
P04049	[R].RASDDGKLTDPSK.[T]	High	3xTMT6plex [N-Term; K7; K13]; 1xPhospho [S3(100)]	S3(Phospho): 100	-0.450082	5.42943	-5.03965	0.000703618	0.0704009	-0.0633122
P61978	[K].IIPTLEEGLQLPSPTATSQLPLESDAVECLNYQHYK.[G]	High	2xTMT6plex [N-Term; K36]; 1xMethylthio [C29]; 1xDeamidated [Q/N]; 2xPhospho [S13(43.3); T15(43.3)]	T15(Phospho): 65.99; T17(Phospho): 65.99; S18(Phospho): 65.99; Q19(Deamidated): 99.98	0.403036	4.25531	5.03211	0.000710859	0.0705392	-0.073256
Q8IY63	[R].QTSLTSSQLAEEK.[K]	High	2xTMT6plex [N-Term; K13]; 1xPhospho [S3(99.6)]	S3(Phospho): 99.59	-0.263947	6.4807	-5.03156	0.000711395	0.0705392	-0.0739879
Q5SZD1	[R].SLGDLGPFPR.[E]	High	1xTMT6plex [N-Term]; 1xPhospho [S1(100)]	S1(Phospho): 100	0.459257	4.85104	5.03444	0.000708615	0.0705392	-0.0701846
Q9ULH1	[R].IQSLELDKLGTSELLLAK.[N]	High	3xTMT6plex [N-Term; K8; K18]; 1xPhospho [S3(100)]	S3(Phospho): 100	-0.522456	4.56085	-5.02391	0.000718826	0.0705973	-0.0840831
P18858	[K].EWNGVVSESDSPVK.[R]	High	2xTMT6plex [N-Term; K14]; 1xDeamidated [N3(100)]; 2xPhospho [S7(100); S11(100)]	N3(Deamidated): 100; S7(Phospho): 100; S11(Phospho): 100	0.394218	5.10521	5.02425	0.000718499	0.0705973	-0.0836411
O94915	[R].SNTLDIMDGR.[I]	High	1xTMT6plex [N-Term]; 1xDeamidated [N2(100)]; 1xPhospho [S1(100)]	S1(Phospho): 100; N2(Deamidated): 100	-0.385577	3.76311	-5.02586	0.000716925	0.0705973	-0.0815108
Q7L7X3	[R].NSPQALR.[R]	High	1xTMT6plex [N-Term]; 1xPhospho [S2(100)]	S2(Phospho): 100	-0.453812	3.50825	-5.02657	0.000716232	0.0705973	-0.0805716
P05787	[K].YEELQSLAGK.[H]	High	2xTMT6plex [N-Term; K10]; 1xPhospho [S6(100)]	S6(Phospho): 100	-0.492926	5.59188	-5.01869	0.000723956	0.0707642	-0.0909925
Q14192	[R].NSLVDKPFAAK.[E]	High	3xTMT6plex [N-Term; K6; K11]; 1xPhospho [S2(100)]	S2(Phospho): 100	-0.377291	5.60901	-5.01934	0.000723307	0.0707642	-0.0901212
Q6TFL4	[R].EDLGVRDSPATK.[R]	High	2xTMT6plex [N-Term; K12]; 1xPhospho [S8(100)]	S8(Phospho): 100	-0.335983	6.47576	-5.01426	0.000728326	0.0708554	-0.0968389
Q9BY67	[K].GADDAADADTAIINAEGGQNNSEEKKEYFI.[-]	High	3xTMT6plex [N-Term; K25; K26]; 1xDeamidated [N20(97.6)]; 1xPhospho [S22(100)]	N20(Deamidated): 97.65; S22(Phospho): 100	0.29411	7.7296	5.01582	0.000726781	0.0708554	-0.0947763
P30260	[R].EVTPILAQTQSSGPQTSTTPQVLSPTITSPPNALPR.[R]	High	1xTMT6plex [N-Term]; 1xPhospho [S24(50)]	S24(Phospho): 50; T26(Phospho): 50	0.384497	5.40875	5.00311	0.000739475	0.0709564	-0.111602
Q8IZ21	[K].LNHRPSEPELNLNSWPCK.[S]	High	2xTMT6plex [N-Term; K18]; 1xMethylthio [C17]; 1xPhospho [S6(100)]	S6(Phospho): 100	-0.240345	6.42296	-5.00491	0.000737665	0.0709564	-0.10922
Q96AD5	[R].NNLSLGDALAK.[W]	High	2xTMT6plex [N-Term; K11]; 1xDeamidated [N1(100)]; 1xPhospho [S4(100)]	N1(Deamidated): 100; S4(Phospho): 100	0.428495	5.92362	4.99562	0.00074706	0.0709564	-0.12152
Q09666	[K].MSLPDVDLDLKGPK.[M]	High	3xTMT6plex [N-Term; K11; K14]; 1xPhospho [S2(100)]	S2(Phospho): 100	-0.993581	6.73084	-4.99985	0.000742765	0.0709564	-0.115916
P46013	[R].NRTPAKVEDAADSATKPENLSSK.[T]	High	4xTMT6plex [N-Term; K6; K16; K23]; 1xDeamidated [N19(100)]; 1xPhospho [T3(100)]	T3(Phospho): 100; N19(Deamidated): 100	-0.308584	6.50508	-4.99491	0.000747786	0.0709564	-0.122465
Q86X29	[R].GPALTPIRDEEWGGHSPR.[S]	High	1xTMT6plex [N-Term]; 1xPhospho [S16(100)]	S16(Phospho): 100	0.350326	4.83384	4.98469	0.000758291	0.0709564	-0.136025
O95235	[R].TPTCQSSTDCSPYAR.[I]	High	1xTMT6plex [N-Term]; 2xMethylthio [C4; C10]; 1xPhospho [T1(100)]	S11(Phospho): 100	-0.351475	6.18193	-5.00468	0.000737893	0.0709564	-0.109521
Q9UPU9	[R].KTLLDISGYR.[Q]	High	2xTMT6plex [N-Term; K1]; 1xPhospho [S7(100)]	S7(Phospho): 100	-0.448646	5.60174	-4.99658	0.000746083	0.0709564	-0.120249
Q6ZNC4	[K].SSEELDMDKVTAAMVLTSLSTSPLVR.[S]	High	2xTMT6plex [N-Term; K9]; 1xPhospho [S22(100)]	S22(Phospho): 99.97	-0.464932	5.33614	-4.98492	0.000758057	0.0709564	-0.135726
P37802	[R].NFSDNQLQEGK.[N]	High	2xTMT6plex [N-Term; K11]; 2xDeamidated [N5(99.6); Q6(99.2)]; 1xPhospho [S3(100)]	S3(Phospho): 100; N5(Deamidated): 99.59; Q6(Deamidated): 99.19	0.427371	6.0232	4.99349	0.000749239	0.0709564	-0.124352
Q9NQ84	[R].AEDMYSAQSHQAATPPKDGKNSQVFR.[N]	High	3xTMT6plex [N-Term; K17; K20]; 1xDeamidated [Q11(95.7)]; 2xPhospho [T14(97.9); S22(100)]	Q11(Deamidated): 95.73; T14(Phospho): 97.86; S22(Phospho): 100	0.452871	5.0452	4.98535	0.000757604	0.0709564	-0.135144
Q96IF1	[R].SGSDGTPGPGK.[G]	High	2xTMT6plex [N-Term; K11]; 1xPhospho [T6(100)]	T6(Phospho): 100	-0.35709	5.11615	-4.98688	0.000756029	0.0709564	-0.133121
O60271	[K].GGETPGSEQWK.[F]	High	2xTMT6plex [N-Term; K11]; 1xPhospho [T4(50)]	T4(Phospho): 100	-0.514856	6.14845	-4.98438	0.000758607	0.0709564	-0.13643
Q96A58	[R].SSTTHVK.[Q]	High	2xTMT6plex [N-Term; K7]; 1xPhospho [S1(100)]	S1(Phospho): 100	-0.502592	6.05006	-5.00444	0.000738131	0.0709564	-0.109835
Q9BTC8	[K].MPTQSEEEKLSPSPTTEDPR.[V]	High	2xTMT6plex [N-Term; K9]; 1xDeamidated [Q4(100)]; 1xPhospho [S11(100)]	Q4(Deamidated): 100; S11(Phospho): 99.99	0.328883	6.29441	5.00157	0.000741024	0.0709564	-0.113635
Q9H0B6	[R].RDSAPYGEYGSWYK.[A]	High	2xTMT6plex [N-Term; K14]; 1xPhospho [S3(100)]	S3(Phospho): 100	-0.372388	5.97636	-4.99235	0.000750409	0.0709564	-0.125868
O43318	[R].KTASFGNILDVPEIVISGNGQPR.[R]	High	2xTMT6plex [N-Term; K1]; 1xDeamidated [N19(99.4)]; 1xPhospho [S4(100)]	S4(Phospho): 100; N19(Deamidated): 99.42	-0.365623	7.0914	-4.99594	0.00074674	0.0709564	-0.121104
Q9Y2I9	[R].TKSHPGCGDTVGLIDEQNEASK.[T]	High	3xTMT6plex [N-Term; K2; K22]; 1xMethylthio [C7]; 1xPhospho [S3(100)]	S3(Phospho): 100	0.565778	6.48783	4.97953	0.000763652	0.0710304	-0.142874
Q96ST3	[R].RLDDQESPVYAAQQR.[R]	High	1xTMT6plex [N-Term]; 1xDeamidated [Q5(100)]; 1xPhospho [S7(50)]	Q5(Deamidated): 33.33; S7(Phospho): 100; Q13(Deamidated): 33.33; Q14(Deamidated): 33.33	-0.359709	3.66086	-4.97866	0.000764564	0.0710304	-0.144035
Q9H4G0	[R].SLDGAEFSRPASVSENHDAGPDGDKR.[D]	High	2xTMT6plex [N-Term; K25]; 1xPhospho [S8(25)]	S8(Phospho): 50; S12(Phospho): 50	0.262691	5.57803	4.9798	0.000763368	0.0710304	-0.142513
P28324	[K].KSPQEPTPSVIK.[F]	High	3xTMT6plex [N-Term; K1; K12]; 1xPhospho [S2(100)]	S2(Phospho): 100	0.438335	6.47589	4.97461	0.000768801	0.0712636	-0.149409
P53814	[K].MGSIFDREDQASPR.[A]	High	1xTMT6plex [N-Term]; 1xPhospho [S12(100)]	S12(Phospho): 100	-0.346114	6.96628	-4.96474	0.000779253	0.0717501	-0.162539
Q96JB2	[R].LNSNNALIEFLLEGTPEIR.[E]	High	1xTMT6plex [N-Term]; 1xPhospho [S3(100)]	S3(Phospho): 100	0.55134	5.47239	4.96718	0.000776654	0.0717501	-0.15929
Q8WUY9	[R].SYGSQEPLAALLEEVITDAK.[L]	High	2xTMT6plex [N-Term; K20]; 1xPhospho [S4(100)]	S4(Phospho): 100	-0.265707	4.75412	-4.96473	0.000779268	0.0717501	-0.162558
A1L020	[R].QNSLGCIGECGVDSGFEAPR.[L]	High	1xTMT6plex [N-Term]; 2xMethylthio [C6; C10]; 1xPhospho [S3(100)]	S3(Phospho): 100	0.34422	5.84621	4.95777	0.000786723	0.0718911	-0.171818
Q07617	[R].RASAAAAAGGGATGHPGGGQGAENPAGLK.[S]	High	2xTMT6plex [N-Term; K29]; 1xPhospho [S3(100)]	S3(Phospho): 100	-0.356189	7.05023	-4.95894	0.000785469	0.0718911	-0.170265
Q9UEY8	[K].VSGGTPIKIEDPNQFVPLNTNPNEVLEK.[R]	High	3xTMT6plex [N-Term; K8; K28]; 1xPhospho [T5(100)]	T5(Phospho): 100	-0.34746	6.61494	-4.9568	0.000787772	0.0718911	-0.173113
P10636	[K].IGSLDNITHVPGGGNK.[K]	High	2xTMT6plex [N-Term; K16]; 1xDeamidated [N6(100)]; 1xPhospho [S3(100)]	S3(Phospho): 100; N6(Deamidated): 99.99	0.264839	7.81988	4.95997	0.000784358	0.0718911	-0.168889
Q9HC35	[R].ASPSPQPSSQPLQIHR.[Q]	High	1xTMT6plex [N-Term]; 2xPhospho [S2(100); S4(100)]	S2(Phospho): 100; S4(Phospho): 100	0.44352	5.24911	4.95042	0.000794688	0.0723622	-0.181616
Q9Y490	[R].GSQAQPDSPSAQLALIAASQSFLQPGGK.[M]	High	2xTMT6plex [N-Term; K28]; 1xPhospho [S8(99.3)]	S8(Phospho): 99.34	-0.476421	4.60789	-4.94282	0.000803011	0.072904	-0.191751
Q69YQ0	[R].SSTSSEPTPTVK.[T]	High	2xTMT6plex [N-Term; K12]; 1xPhospho [S2(100)]	S2(Phospho): 100	-0.292658	6.34717	-4.94176	0.000804173	0.072904	-0.193157
O75970	[R].RHSLIGPDIK.[I]	High	2xTMT6plex [N-Term; K10]; 1xPhospho [S3(100)]	S3(Phospho): 100	-0.335563	7.1273	-4.93973	0.000806422	0.0729476	-0.195875
O15231	[R].RESCGSSVLTDFEGK.[D]	High	2xTMT6plex [N-Term; K15]; 1xMethylthio [C4]; 1xPhospho [S3(100)]	S3(Phospho): 100	-0.266066	9.0611	-4.93138	0.000815711	0.0732957	-0.207017
Q9NRY4	[R].NLNLVSSTASIK.[D]	High	2xTMT6plex [N-Term; K12]; 1xPhospho [S7(49.9)]	S10(Phospho): 100	0.292456	6.78493	4.9299	0.000817378	0.0732957	-0.209004
O15394	[K].DGSKEPIVEMR.[T]	High	2xTMT6plex [N-Term; K4]; 1xPhospho [S3(100)]	S3(Phospho): 100	0.319468	8.57423	4.93055	0.000816639	0.0732957	-0.208124
Q8TCU4	[R].SFQEEKPLER.[S]	High	2xTMT6plex [N-Term; K6]; 1xPhospho [S1(100)]	S1(Phospho): 100	0.465337	6.07344	4.93122	0.000815898	0.0732957	-0.20724
O14908	[R].LVFHTQLAHGSPTGR.[I]	High	1xTMT6plex [N-Term]; 1xPhospho [S11(50)]	S11(Phospho): 50; T13(Phospho): 50	-0.323779	5.15982	-4.92561	0.000822204	0.0734093	-0.214732
Q14980	[R].QSMAFSILNTPK.[K]	High	2xTMT6plex [N-Term; K12]; 1xOxidation [M3(100)]; 1xDeamidated [N9(100)]; 1xPhospho [T10(100)]	M3(Oxidation): 100; N9(Deamidated): 100; T10(Phospho): 100	-0.663862	5.33374	-4.92585	0.000821929	0.0734093	-0.214407
P46937	[R].QSSFEIPDDVPLPAGWEMAK.[T]	High	2xTMT6plex [N-Term; K20]; 1xOxidation [M18(100)]; 1xPhospho [S3(99.4)]	S3(Phospho): 99.48; M18(Oxidation): 100	-0.277776	8.20069	-4.92038	0.000828135	0.0737791	-0.221727
Q8TEW8	[K].TANLTGTDSPETDASASLQQNKSPR.[V]	High	2xTMT6plex [N-Term; K22]; 1xDeamidated [Q19(99.4)]; 1xPhospho [S23(100)]	Q19(Deamidated): 99.42; S23(Phospho): 100	-0.347839	6.13176	-4.9104	0.000839585	0.0742876	-0.235091
Q8TEP8	[R].QNECVSEISNSEK.[H]	High	2xTMT6plex [N-Term; K13]; 1xMethylthio [C4]; 1xPhospho [S9(100)]	S9(Phospho): 100	-0.319623	4.66462	-4.90982	0.000840251	0.0742876	-0.235863
Q92805	[R].SVSKESVASMGADSGDDFASDGSSSR.[E]	High	2xTMT6plex [N-Term; K4]; 1xPhospho [S3(100)]	S3(Phospho): 100	0.272589	6.88904	4.91159	0.000838204	0.0742876	-0.23349
P42858	[K].RHSLSSTK.[L]	High	2xTMT6plex [N-Term; K8]; 1xPhospho [S3(100)]	S3(Phospho): 100	-0.327198	7.1996	-4.90913	0.000841046	0.0742876	-0.236784
A6NDB9	[K].GAGSLELPAWVK.[E]	High	2xTMT6plex [N-Term; K12]; 1xPhospho [S4(100)]	S4(Phospho): 100	-0.395371	5.62097	-4.90039	0.000851229	0.0750264	-0.2485
Q8WWI1	[R].KSYTSDLQK.[K]	High	3xTMT6plex [N-Term; K1; K9]; 1xPhospho [S2(100)]	S2(Phospho): 100	-0.343502	6.56723	-4.89877	0.000853139	0.0750344	-0.250681
Q9NRY4	[K].SVSSSPWLPQDGFDPSDYAEPMDAVVKPR.[N]	High	2xTMT6plex [N-Term; K27]; 1xPhospho [S1(100)]	S1(Phospho): 100	-0.741761	4.89653	-4.89134	0.00086192	0.0756454	-0.260651
P21333	[R].RAPSVANVGSHCDLSLK.[I]	High	2xTMT6plex [N-Term; K17]; 1xMethylthio [C12]; 1xPhospho [S4(100)]	S4(Phospho): 100	-0.295021	7.52639	-4.88208	0.000873	0.0763202	-0.273089
Q9BQP7	[K].NQNIQKPEYSE.[-]	High	2xTMT6plex [N-Term; K6]; 1xPhospho [S10(100)]	S10(Phospho): 100	0.314927	7.014	4.88059	0.000874801	0.0763202	-0.275095
Q96QE3	[R].GIDSDDVQDNSQLK.[A]	High	2xTMT6plex [N-Term; K14]; 1xDeamidated [Q8(99.6)]; 1xPhospho [S4(100)]	S4(Phospho): 100; Q8(Deamidated): 99.59	0.286771	4.69666	4.88029	0.000875159	0.0763202	-0.275494
P10243	[K].ALITTPLHK.[E]	High	2xTMT6plex [N-Term; K9]; 1xPhospho [T4(99.5)]	T4(Phospho): 99.54	-0.43297	4.98465	-4.8749	0.000881703	0.0767286	-0.282749
Q9HC44	[R].SSSLFSPWR.[S]	High	1xTMT6plex [N-Term]; 1xPhospho [S2(49.6)]	S6(Phospho): 100	-0.340249	4.88467	-4.8724	0.000884751	0.0768317	-0.28611
Q6WKZ4	[R].SSLLSLMTGK.[K]	High	2xTMT6plex [N-Term; K10]; 1xOxidation [M7(100)]; 1xPhospho [S1(25)]	S2(Phospho): 100; M7(Oxidation): 100	-0.393454	5.13984	-4.86616	0.000892417	0.0773347	-0.294513
Q8IZ21	[K].LNHRPSEPELNLNSWPCK.[S]	High	2xTMT6plex [N-Term; K18]; 1xMethylthio [C17]; 1xDeamidated [N11(50)]; 1xPhospho [S6(100)]	S6(Phospho): 100; N11(Deamidated): 50; N13(Deamidated): 50	-0.468503	5.29156	-4.86463	0.000894303	0.0773357	-0.296569
Q96M27	[R].WSGLLVTVGEVLEK.[S]	High	2xTMT6plex [N-Term; K14]; 1xPhospho [S2(100)]	S2(Phospho): 100	-0.395684	6.19792	-4.86274	0.000896646	0.0773761	-0.299118
P17252	[R].GQPVLTPPDQLVIANIDQSDFEGFSYVNPQFVHPILQSAV.[-]	High	1xTMT6plex [N-Term]; 2xDeamidated [N15(99.1); Q18(100)]; 1xPhospho [T6(100)]	T6(Phospho): 100; N15(Deamidated): 99.11; Q18(Deamidated): 99.98	0.329003	5.25155	4.85886	0.000901463	0.0776293	-0.304337
O75521	[R].QNYVDLVSSLSPSLESSSQVEPGTDR.[K]	High	1xTMT6plex [N-Term]; 1xPhospho [S9(49.9)]	S9(Phospho): 49.89; S11(Phospho): 49.89	0.274709	6.42866	4.85731	0.000903408	0.0776347	-0.306436
Q15398	[K].SLTTECHLLDSPGLNCSNPFTQLER.[R]	High	1xTMT6plex [N-Term]; 2xMethylthio [C6; C16]; 1xDeamidated [N15(100)]; 1xPhospho [T21(95.2)]	S11(Phospho): 100; N15(Deamidated): 100	-0.300695	5.66841	-4.85152	0.000910676	0.0779346	-0.314244
P47736	[R].RSSAIGIENIQEVQEK.[R]	High	2xTMT6plex [N-Term; K16]; 1xPhospho [S2(50)]	S2(Phospho): 50; S3(Phospho): 50	-0.44782	4.81504	-4.85267	0.00090923	0.0779346	-0.312695
Q9ULR3	[K].AGAVTSTPNRNSSK.[R]	High	2xTMT6plex [N-Term; K14]; 1xPhospho [S12(96)]	S12(Phospho): 100	0.395522	6.68074	4.84586	0.000917836	0.0783847	-0.321874
P09493	[R].KLVIIESDLER.[A]	High	2xTMT6plex [N-Term; K1]; 1xPhospho [S7(100)]	S7(Phospho): 100	-0.432794	5.61918	-4.84097	0.000924084	0.0787539	-0.328484
Q8WYP5	[K].SGPSLNELIPDGYNR.[C]	High	1xTMT6plex [N-Term]; 1xPhospho [S4(100)]	S4(Phospho): 100	0.532212	5.86728	4.83949	0.000925978	0.0787539	-0.330479
P55040	[R].WSIPADGR.[H]	High	1xTMT6plex [N-Term]; 1xPhospho [S2(100)]	S2(Phospho): 100	-0.246066	7.09494	-4.82758	0.000941413	0.0795863	-0.34659
Q15398	[R].SANAFLTPSYTWTPLKTEVDESQATK.[E]	High	3xTMT6plex [N-Term; K16; K26]; 2xDeamidated [N3(100); Q23(100)]; 1xPhospho [T13(97.8)]	N3(Deamidated): 100; T13(Phospho): 99.18; Q23(Deamidated): 100	-0.382394	5.59571	-4.82747	0.000941552	0.0795863	-0.346734
P15374	[K].KFLEESVSMSPEER.[A]	High	2xTMT6plex [N-Term; K1]; 1xPhospho [S10(99.8)]	S10(Phospho): 99.78	-0.27385	5.48248	-4.82809	0.000940745	0.0795863	-0.345898
Q9H0K1	[R].RHTLSEVTNQLVVMPGAGK.[I]	High	2xTMT6plex [N-Term; K19]; 1xPhospho [T3(100)]	T3(Phospho): 100	-0.530789	5.70128	-4.82508	0.000944684	0.0796543	-0.34997
P53985	[K].EEETSIDVAGKPNEVTK.[A]	High	3xTMT6plex [N-Term; K11; K17]; 1xPhospho [S5(99.6)]	S5(Phospho): 99.61	0.305262	6.00476	4.82244	0.000948151	0.0796543	-0.353541
P17600	[R].LPSPTSAPQQPASQAAPPTQGQGR.[Q]	High	1xTMT6plex [N-Term]; 1xPhospho [S3(100)]	S3(Phospho): 100	0.399802	5.12552	4.82379	0.000946373	0.0796543	-0.351712
P29536	[K].SFSRDRDEAGGK.[S]	High	2xTMT6plex [N-Term; K12]; 1xPhospho [S3(99.4)]	S3(Phospho): 99.38	-0.286667	6.70083	-4.81903	0.000952658	0.0797083	-0.358163
Q6N021	[K].GSQNSRVSPDFTQESR.[G]	High	1xTMT6plex [N-Term]; 1xPhospho [S8(100)]	S8(Phospho): 100	-0.490209	4.57583	-4.81949	0.00095205	0.0797083	-0.357541
Q14671	[R].DSLTGSSDLYK.[R]	High	2xTMT6plex [N-Term; K11]; 1xPhospho [S2(100)]	S2(Phospho): 100	-0.384412	6.15744	-4.81529	0.000957614	0.0799608	-0.363221
Q6P3W7	[R].ASLTLEEK.[Q]	High	2xTMT6plex [N-Term; K8]; 1xPhospho [S2(100)]	S2(Phospho): 100	-0.471922	6.81012	-4.80893	0.000966127	0.0800236	-0.371849
P31751	[R].THFPQFSYSASIR.[E]	High	1xTMT6plex [N-Term]; 1xPhospho [S7(100)]	S7(Phospho): 100	-0.481165	4.53799	-4.81142	0.000962788	0.0800236	-0.368474
Q96HU1	[R].KSTITALLFGEDDLEALK.[A]	High	3xTMT6plex [N-Term; K1; K18]; 1xPhospho [S2(98.9)]	S2(Phospho): 98.87	-0.961138	2.60533	-4.81031	0.000964265	0.0800236	-0.369969
Q8IY63	[R].DTTIINHSR.[N]	High	1xTMT6plex [N-Term]; 1xPhospho [S8(100)]	S8(Phospho): 100	0.466126	4.64801	4.81242	0.000961447	0.0800236	-0.367116
Q9Y2R5	[K].NLEELNISSAQ.[-]	High	1xTMT6plex [N-Term]; 1xPhospho [S9(99.6)]	S9(Phospho): 99.61	0.282422	5.18936	4.80601	0.000970057	0.0801882	-0.375807
Q15678	[K].TFQEDSSPVVHQSLQEVSEPLTATK.[H]	High	2xTMT6plex [N-Term; K25]; 1xPhospho [S7(99.3)]	S7(Phospho): 99.33	-0.362821	5.91692	-4.80004	0.000978149	0.0806953	-0.383906
Q7L7X3	[R].AGSLKDPEIAELFFKEDPEK.[L]	High	4xTMT6plex [N-Term; K5; K15; K20]; 1xPhospho [S3(100)]	S3(Phospho): 100	-0.387018	6.69453	-4.79323	0.000987478	0.0811404	-0.393162
Q9UI10	[R].ELPESGIQLGTPR.[E]	High	1xTMT6plex [N-Term]; 1xPhospho [T11(100)]	T11(Phospho): 100	-0.425267	5.43906	-4.79411	0.000986264	0.0811404	-0.391962
Q9UNE7	[R].LGAGGGSPEKSPSAQELK.[E]	High	3xTMT6plex [N-Term; K10; K18]; 2xPhospho [S7(100); S11(100)]	S7(Phospho): 100; S11(Phospho): 100	-0.277831	7.75722	-4.78829	0.000994293	0.081168	-0.399869
P21333	[R].GAGSYTIMVLFADQATPTSPIR.[V]	High	1xTMT6plex [N-Term]; 1xDeamidated [Q14(100)]; 1xPhospho [S19(99.4)]	Q14(Deamidated): 100; S19(Phospho): 99.6	-0.4915	5.1926	-4.78126	0.00100408	0.081168	-0.409422
Q8ND76	[R].LESYRPDTDLSR.[E]	High	1xTMT6plex [N-Term]; 1xPhospho [S3(100)]	S3(Phospho): 100	0.299314	8.23113	4.78353	0.00100091	0.081168	-0.406336
P11277	[R].TSPVSLWSR.[L]	High	1xTMT6plex [N-Term]; 1xPhospho [S2(100)]	S2(Phospho): 100	-0.384898	6.22791	-4.78617	0.00099723	0.081168	-0.402745
Q8WWI1	[R].RISAVEPK.[T]	High	2xTMT6plex [N-Term; K8]; 1xPhospho [S3(100)]	S3(Phospho): 100	-0.604787	5.10332	-4.78848	0.000994023	0.081168	-0.399605
P46821	[R].SLMSSPEDLTK.[D]	High	2xTMT6plex [N-Term; K11]; 2xPhospho [S4(50); T10(100)]	S4(Phospho): 100; S5(Phospho): 99.51	0.434885	6.91694	4.78927	0.000992931	0.081168	-0.398532
O95819	[R].TTSRSPVLSR.[R]	High	1xTMT6plex [N-Term]; 2xPhospho [T2(98.8); S3(98.8)]	S3(Phospho): 97.46; S5(Phospho): 99.94	0.458135	4.09311	4.78269	0.00100209	0.081168	-0.407484
Q9NQW6	[K].STTPGGTGIKPFLER.[F]	High	2xTMT6plex [N-Term; K10]; 1xPhospho [T3(100)]	T3(Phospho): 100	-0.30814	5.15569	-4.78023	0.00100552	0.081168	-0.410824
P46937	[R].DESTDSGLSMSSYSVPR.[T]	High	1xTMT6plex [N-Term]; 1xPhospho [T/S/Y]	S11(Phospho): 100	-0.427897	7.44339	-4.78551	0.000998159	0.081168	-0.403653
Q9Y4K4	[R].RQSSPSCGPVAETSSIGNGDGISK.[L]	High	2xTMT6plex [N-Term; K24]; 1xMethylthio [C7]; 1xDeamidated [N18(100)]; 1xPhospho [S3(99.3)]	S3(Phospho): 99.29; N18(Deamidated): 100	-0.325638	6.46161	-4.77834	0.00100819	0.0812244	-0.413407
Q08AD1	[R].SESVEGFLSPSR.[C]	High	1xTMT6plex [N-Term]; 1xPhospho [S9(50)]	S9(Phospho): 50; S11(Phospho): 50	-0.278074	7.2336	-4.77476	0.00101324	0.0813608	-0.418279
Q5QP82	[R].SGELGLPGAPESSTASAPGEPSPPSPPCR.[R]	High	1xTMT6plex [N-Term]; 1xMethylthio [C28]; 1xPhospho [S25(100)]	S25(Phospho): 100	0.324627	5.96815	4.77434	0.00101383	0.0813608	-0.418847
O94832	[K].NMWPEGKLSITEVTK.[R]	High	3xTMT6plex [N-Term; K7; K15]; 1xPhospho [S9(100)]	S9(Phospho): 100	0.385412	5.63127	4.76999	0.00102001	0.0813815	-0.424771
Q96CW1	[K].QGKGTADETSK.[S]	High	3xTMT6plex [N-Term; K3; K11]; 1xPhospho [T5(100)]	T5(Phospho): 100	0.366056	6.00605	4.77062	0.00101911	0.0813815	-0.423918
Q15672	[R].SAGGGAGPGGAAGGGVGGGDEPGSPAQGK.[R]	High	2xTMT6plex [N-Term; K29]; 1xDeamidated [Q27(100)]; 1xPhospho [S24(100)]	S24(Phospho): 100; Q27(Deamidated): 100	0.348031	6.17636	4.7723	0.00101672	0.0813815	-0.421627
Q9UJ04	[R].EETEATQVMANTGGGSLETVAEGGASQDPVDCGPALR.[V]	High	1xTMT6plex [N-Term]; 1xMethylthio [C32]; 1xPhospho [T12(25)]	T12(Phospho): 25; S16(Phospho): 25; T19(Phospho): 25; S26(Phospho): 25	0.458079	3.52655	4.765	0.00102714	0.0816089	-0.431568
Q99708	[K].CSPDNKPSLQIK.[E]	High	3xTMT6plex [N-Term; K6; K12]; 1xMethylthio [C1]; 1xPhospho [S2(100)]	S2(Phospho): 100	0.278039	6.13135	4.76385	0.00102879	0.0816089	-0.433137
Q9BUT9	[R].APSTSPSFEGTQETYTVAHEENVR.[F]	High	1xTMT6plex [N-Term]; 2xDeamidated [Q12(100); N22(100)]; 1xPhospho [S/T/Y]	S5(Phospho): 19.92; S7(Phospho): 19.92; Q12(Deamidated): 100; T14(Phospho): 19.92; Y15(Phospho): 19.92; T16(Phospho): 19.92; N22(Deamidated): 100	-1.21496	1.89511	-4.7651	0.00102699	0.0816089	-0.43143
Q9BQK8	[K].SWSWATLEVPVPTGQPER.[V]	High	1xTMT6plex [N-Term]; 1xPhospho [S3(100)]	S3(Phospho): 100	0.320837	6.16581	4.75938	0.00103524	0.0816386	-0.439233
Q9UKM9	[R].AASAIYSGYIFDYDYYR.[D]	High	1xTMT6plex [N-Term]; 1xPhospho [S3(100)]	S3(Phospho): 100	0.673637	5.86682	4.75811	0.00103708	0.0816386	-0.440968
O00192	[R].GASSAGEASEKEPLK.[L]	High	3xTMT6plex [N-Term; K11; K15]; 1xPhospho [S3(100)]	S3(Phospho): 100	-0.321808	5.20655	-4.75993	0.00103445	0.0816386	-0.438487
P42224	[K].LLGPNASPDGLIPWTR.[F]	High	1xTMT6plex [N-Term]; 1xDeamidated [N5(100)]; 1xPhospho [S7(100)]	N5(Deamidated): 100; S7(Phospho): 100	-0.490666	4.99526	-4.7604	0.00103376	0.0816386	-0.437841
Q92804	[R].TDADSESDNSDNNTIFVQGLGEGVSTDQVGEFFK.[Q]	High	2xTMT6plex [N-Term; K34]; 1xPhospho [S5(100)]	S5(Phospho): 100	0.306614	7.36974	4.753	0.00104452	0.0819111	-0.447937
Q99496	[K].QQIENGSGAEDNGDSSHCSNASTHSNQEAGPSNK.[R]	High	2xTMT6plex [N-Term; K34]; 1xPhospho [S/T]; 1xMethylthio [C18]; 3xDeamidated [N12; N20; N]	Too many isoforms	0.294819	6.88518	4.75342	0.0010439	0.0819111	-0.447364
Q8TDM6	[R].RLSMSEVKDDNSATK.[T]	High	3xTMT6plex [N-Term; K8; K15]; 1xPhospho [S3(99.6)]	S3(Phospho): 99.6	-0.339144	5.99529	-4.74702	0.0010533	0.0820374	-0.456111
Q96L91	[K].LIQQQVVTTASAPLQTPGAPNPAQVPASSDSPSQQPK.[L]	High	2xTMT6plex [N-Term; K37]; 1xPhospho [S/T]; 3xDeamidated [Q24; Q34; Q]	Too many isoforms	-0.245723	4.39336	-4.74649	0.00105408	0.0820374	-0.456832
O00567	[R].LAALALASSENSSSTPEECEEMSEKPK.[K]	High	3xTMT6plex [N-Term; K25; K27]; 1xMethylthio [C19]; 1xOxidation [M22(100)]; 2xPhospho [S14(99.2); T15(100)]	S14(Phospho): 97.78; T15(Phospho): 97.78; M22(Oxidation): 100	0.283022	6.1031	4.74867	0.00105087	0.0820374	-0.453854
P30414	[R].SSPAKVEETSPLGNAR.[L]	High	2xTMT6plex [N-Term; K5]; 2xPhospho [S2(99); S10(99)]	S2(Phospho): 98.85; T9(Phospho): 50; S10(Phospho): 50	0.321435	6.71699	4.74939	0.00104981	0.0820374	-0.452871
Q96GT9	[R].RSLQPPELIGAMLEPTDEEPKEEKPPTK.[S]	High	4xTMT6plex [N-Term; K21; K24; K28]; 1xDeamidated [Q4(100)]; 1xPhospho [S2(100)]	S2(Phospho): 100; Q4(Deamidated): 100	-0.366288	5.05515	-4.7379	0.00106683	0.0828736	-0.468568
Q9UJU6	[K].LRSPFLQK.[Q]	High	2xTMT6plex [N-Term; K8]; 1xPhospho [S3(100)]	S3(Phospho): 100	-0.32601	5.68798	-4.73139	0.00107662	0.083164	-0.47748
O15049	[K].GFLSMQSLASHK.[G]	High	2xTMT6plex [N-Term; K12]; 1xOxidation [M5(100)]; 1xPhospho [S4(100)]	S4(Phospho): 100; M5(Oxidation): 100	-0.71265	4.31707	-4.7314	0.0010766	0.083164	-0.477457
Q96MX3	[R].VHTGEKPYLCPECGK.[G]	High	3xTMT6plex [N-Term; K6; K15]; 2xMethylthio [C10; C13]; 1xPhospho [T3(100)]	T3(Phospho): 100	-0.398893	5.47193	-4.73389	0.00107285	0.083164	-0.474058
O75460	[K].AGSSPSLEQDDGDEETSVVIVGK.[I]	High	2xTMT6plex [N-Term; K23]; 1xPhospho [S6(99.5)]	S6(Phospho): 99.52	0.347883	6.00163	4.72862	0.00108082	0.0833319	-0.481275
Q9UI12	[R].LEWSPVHK.[S]	High	2xTMT6plex [N-Term; K8]; 1xPhospho [S4(100)]	S4(Phospho): 100	-0.378404	4.58225	-4.71566	0.00110064	0.0844387	-0.499019
O43379	[R].NLPTPTSAPTPGLAQGVHAPSTCSYMEATASSR.[A]	High	1xTMT6plex [N-Term]; 1xMethylthio [C23]; 1xPhospho [T4(99.4)]	T4(Phospho): 99.41	-0.334199	4.99418	-4.71788	0.00109722	0.0844387	-0.495982
Q9NXW2	[R].KAGGTDAPSANGEAGGESTK.[G]	High	3xTMT6plex [N-Term; K1; K20]; 1xPhospho [S9(100)]	S9(Phospho): 100	0.392889	4.99705	4.71523	0.00110131	0.0844387	-0.499613
O14745	[R].VIPSQEHLNGPLPVPFTNGEIQKENSR.[E]	High	2xTMT6plex [N-Term; K23]; 1xDeamidated [N18(100)]; 1xPhospho [S26(100)]	N18(Deamidated): 100; S26(Phospho): 100	0.265874	5.2346	4.71322	0.00110442	0.0845198	-0.502363
Q99584	[R].KDSLSVNEFK.[E]	High	3xTMT6plex [N-Term; K1; K10]; 1xPhospho [S3(100)]	S3(Phospho): 100	-0.502954	4.50678	-4.71158	0.00110697	0.0845583	-0.504617
P12956	[K].RLGSLVDEFK.[E]	High	2xTMT6plex [N-Term; K10]; 1xPhospho [S4(100)]	S4(Phospho): 100	-0.442073	4.32363	-4.71021	0.0011091	0.0845644	-0.506493
Q9BY89	[R].TSSPLFNK.[A]	High	2xTMT6plex [N-Term; K8]; 1xPhospho [S3(99.4)]	S3(Phospho): 99.4	-0.393976	6.30269	-4.7071	0.00111397	0.084779	-0.510771
P30622	[R].ATSPLCTSTASMVSSSPSTPSNIPQKPSQPAAK.[E]	High	3xTMT6plex [N-Term; K26; K33]; 1xMethylthio [C6]; 1xPhospho [S3(99.3)]	T2(Phospho): 98.93	-0.284547	5.11509	-4.701	0.00112357	0.0853517	-0.519144
Q4KWH8	[K].LSSSSSALLHK.[D]	High	2xTMT6plex [N-Term; K11]; 1xPhospho [S3(49.8)]	S3(Phospho): 49.79; S4(Phospho): 49.79	-0.28821	6.70946	-4.69502	0.00113305	0.0856602	-0.527356
Q13554	[K].NSAAATSPK.[G]	High	2xTMT6plex [N-Term; K9]; 1xPhospho [S7(100)]	S7(Phospho): 99.52	0.39662	7.15446	4.69499	0.0011331	0.0856602	-0.527393
Q7Z3B3	[R].QLSTSSDSPAPASSSSQVTASTSQQPVR.[R]	High	1xTMT6plex [N-Term]; 2xDeamidated [Q17(99.2); Q24(99.2)]; 1xPhospho [S3(33.2)]	S3(Phospho): 33.24; T4(Phospho): 33.24; S5(Phospho): 33.24; Q17(Deamidated): 99.18; Q24(Deamidated): 99.18	0.350636	6.0878	4.69452	0.00113386	0.0856602	-0.528047
Q9NQW6	[K].QETHCQSTPLKK.[H]	High	3xTMT6plex [N-Term; K11; K12]; 1xMethylthio [C5]; 1xDeamidated [Q6(100)]; 1xPhospho [T8(99.3)]	Q6(Deamidated): 100; T8(Phospho): 99.34	-0.268233	6.39315	-4.69057	0.00114018	0.0859804	-0.533477
P11137	[R].RLSNVSSSGSINLLESPQLATLAEDVTAALAK.[Q]	High	2xTMT6plex [N-Term; K32]; 2xPhospho [S3(100); S6(25)]	S3(Phospho): 100; S6(Phospho): 25; S7(Phospho): 25; S8(Phospho): 25; S10(Phospho): 25	-0.449938	3.47937	-4.68889	0.00114287	0.0860259	-0.535778
Q9UPQ0	[R].CSPTVAFVEFPSSPQLK.[N]	High	2xTMT6plex [N-Term; K17]; 1xMethylthio [C1]; 1xPhospho [S2(100)]	S2(Phospho): 50; T4(Phospho): 50	-0.307218	7.64468	-4.68658	0.0011466	0.0861494	-0.538959
Q09666	[K].ISMPDIDLNLTGPK.[I]	High	2xTMT6plex [N-Term; K14]; 1xPhospho [S2(100)]	S2(Phospho): 100	-0.280949	7.43729	-4.68306	0.00115231	0.0864211	-0.543811
O95218	[K].YNLDASEEEDSNKK.[K]	High	3xTMT6plex [N-Term; K13; K14]; 2xPhospho [S6(100); S11(100)]	S6(Phospho): 100; S11(Phospho): 100	0.352764	6.19172	4.67948	0.00115813	0.0867	-0.548732
Q9UKA4	[R].KPESPYGNLCDAPDSPRPVK.[A]	High	3xTMT6plex [N-Term; K1; K20]; 1xMethylthio [C10]; 1xPhospho [S4(100)]	S4(Phospho): 100	-0.27962	6.60523	-4.67648	0.00116305	0.086857	-0.55287
P48436	[K].ALQADSPHSSSGMSEVHSPGEHSGQSQGPPTPPTTPK.[T]	High	2xTMT6plex [N-Term; K37]; 1xDeamidated [Q25(50)]; 3xPhospho [S6(100); S18(99.1); T31(100)]	S6(Phospho): 100; S18(Phospho): 99.1; Q25(Deamidated): 50; Q27(Deamidated): 50; T31(Phospho): 100	0.353617	4.22806	4.67435	0.00116654	0.086857	-0.555803
Q14865	[R].RDSFSGVK.[D]	High	2xTMT6plex [N-Term; K8]; 1xPhospho [S3(100)]	S3(Phospho): 100	-0.352418	7.22567	-4.67518	0.00116518	0.086857	-0.554663
O60331	[R].GGALLAVKPLGPTAAFSASQIPSER.[E]	High	2xTMT6plex [N-Term; K8]; 1xDeamidated [Q20(100)]; 1xPhospho [T13(33.3)]	T13(Phospho): 33.26; S17(Phospho): 33.26; S19(Phospho): 33.26; Q20(Deamidated): 100	-0.284785	3.29257	-4.6709	0.00117223	0.0871231	-0.560552
Q5SYE7	[R].KNSGAEAAQLSER.[T]	High	2xTMT6plex [N-Term; K1]; 1xPhospho [S3(100)]	S3(Phospho): 100	-0.376563	7.16056	-4.66799	0.00117705	0.0871734	-0.564564
Q9NSK0	[R].RSSELLVR.[K]	High	1xTMT6plex [N-Term]; 1xPhospho [S3(50)]	S3(Phospho): 100	-0.630221	4.95758	-4.66794	0.00117713	0.0871734	-0.564631
Q9H8V3	[R].ALMTSHGSVEGR.[S]	High	1xTMT6plex [N-Term]; 1xPhospho [S8(100)]	S8(Phospho): 100	-0.37499	3.67766	-4.66036	0.00118981	0.0877967	-0.575092
P60842	[K].LQMEAPHIIVGTPGR.[V]	High	1xTMT6plex [N-Term]; 1xDeamidated [Q2(100)]; 1xPhospho [T12(100)]	Q2(Deamidated): 100; T12(Phospho): 100	-0.39497	4.90159	-4.66069	0.00118925	0.0877967	-0.574634
Q92619	[R].KSSFNVSDVARPEAAGSPPEEGGCTEGTPAK.[D]	High	3xTMT6plex [N-Term; K1; K31]; 1xMethylthio [C24]; 1xDeamidated [N5(100)]; 1xPhospho [S3(99.2)]	S3(Phospho): 99.16; N5(Deamidated): 100	-0.534139	7.31989	-4.6573	0.00119495	0.0880189	-0.579308
O60271	[R].NVSTGSAENEEKSEVQAIIESTPELDMDKDLSGYK.[G]	High	4xTMT6plex [N-Term; K12; K29; K35]; 2xDeamidated [N9(100); Q16(100)]; 2xPhospho [S3(98.6); T4(33.8)]	S3(Phospho): 98.56; T4(Phospho): 33.81; S6(Phospho): 33.81; N9(Deamidated): 100; S13(Phospho): 33.81; Q16(Deamidated): 100	-0.376992	6.01011	-4.6532	0.0012019	0.0880571	-0.584974
Q14161	[K].QATTNVYQVQTGSEYTDTSNHSSLKR.[R]	High	2xTMT6plex [N-Term; K25]; 1xDeamidated [Q10(99)]; 1xPhospho [S22(49.5)]	Q10(Deamidated): 99.98; S22(Phospho): 49.37; S23(Phospho): 49.37	0.365606	5.95636	4.65495	0.00119894	0.0880571	-0.582563
Q8TF74	[R].NGHRDSITTVR.[S]	High	1xTMT6plex [N-Term]; 1xDeamidated [N1(100)]; 1xPhospho [S6(100)]	N1(Deamidated): 100; S6(Phospho): 100	-0.422814	5.54054	-4.65196	0.00120401	0.0880571	-0.586686
Q9UPP1	[R].RPSVGSQSNQAGQGK.[R]	High	2xTMT6plex [N-Term; K15]; 1xDeamidated [N9(100)]; 1xPhospho [S3(100)]	S3(Phospho): 99.99; N9(Deamidated): 100	-0.350786	5.6314	-4.6533	0.00120173	0.0880571	-0.584833
P46937	[R].AHSSPASLQLGAVSPGTLTPTGVVSGPAATPTAQHLR.[Q]	High	1xTMT6plex [N-Term]; 1xPhospho [S3(99.5)]	S3(Phospho): 99.28	-0.316693	5.77635	-4.64897	0.00120912	0.0882744	-0.590824
B2RTY4	[K].SKLESVISDEGDLQFPSPK.[I]	High	3xTMT6plex [N-Term; K2; K19]; 1xPhospho [S8(100)]	S17(Phospho): 100	-0.220466	6.69925	-4.64221	0.00122073	0.0886511	-0.60016
Q9UKI2	[R].LSCEPVMEEK.[A]	High	2xTMT6plex [N-Term; K10]; 1xMethylthio [C3]; 1xPhospho [S2(100)]	S2(Phospho): 100	-0.328986	7.62364	-4.64463	0.00121657	0.0886511	-0.596822
O43318	[R].SIQDLTVTGTEPGQVSSR.[S]	High	1xTMT6plex [N-Term]; 1xDeamidated [Q3(99.2)]; 1xPhospho [S1(100)]	S1(Phospho): 100; Q3(Deamidated): 99.16	-0.225408	6.44411	-4.6428	0.00121971	0.0886511	-0.599344
Q8WXF7	[R].DRNSWGGFSEK.[T]	High	2xTMT6plex [N-Term; K11]; 1xPhospho [S4(100)]	S4(Phospho): 100	0.259883	7.73203	4.63972	0.00122505	0.0888083	-0.603609
Q9Y4F5	[R].QESFTKEPASGPPAPGKPPHISSHPLLQDLAATR.[A]	High	3xTMT6plex [N-Term; K6; K17]; 1xDeamidated [Q1(100)]; 2xPhospho [S3(50); T5(50)]	Q1(Deamidated): 100; S3(Phospho): 50; T5(Phospho): 50; S22(Phospho): 50; S23(Phospho): 50	0.611408	3.68278	4.63826	0.00122758	0.088815	-0.605627
P11137	[K].VAIIRTPPKSPATPK.[Q]	High	3xTMT6plex [N-Term; K9; K15]; 3xPhospho [T6(100); S10(100); T13(100)]	T6(Phospho): 100; S10(Phospho): 100; T13(Phospho): 100	-0.388738	6.80873	-4.63719	0.00122944	0.088815	-0.607112
O75363	[K].TDNVATSSPETTEISAVADANGK.[N]	High	2xTMT6plex [N-Term; K23]; 1xDeamidated [N21(100)]; 1xPhospho [S7(99)]	S7(Phospho): 98.96; N21(Deamidated): 100	0.790196	3.22257	4.63275	0.00123719	0.089098	-0.613249
Q5T2W1	[K].EAPAPTPTSLEVSSPPDTTEEVDHKPK.[L]	High	3xTMT6plex [N-Term; K25; K27]; 1xPhospho [T6(49.8)]	T6(Phospho): 49.84; T8(Phospho): 49.84	0.244248	8.14912	4.63124	0.00123984	0.089098	-0.615343
Q9Y520	[R].MLWGSDPYPHAEPQQATTPK.[A]	High	2xTMT6plex [N-Term; K20]; 1xOxidation [M1(100)]; 1xDeamidated [Q14(50)]; 1xPhospho [T18(99)]	M1(Oxidation): 100; Q14(Deamidated): 50; Q15(Deamidated): 50; T18(Phospho): 99	-0.326752	5.64877	-4.6323	0.00123799	0.089098	-0.61388
Q8IVP5	[R].NPPPQDYESDDDSYEVLDLTEYAR.[R]	High	1xTMT6plex [N-Term]; 2xDeamidated [N1(100); Q5(100)]; 1xPhospho [S9(99.3)]	N1(Deamidated): 100; Q5(Deamidated): 100; S9(Phospho): 99.29	1.01592	2.45048	4.62727	0.00124683	0.0894442	-0.620834
P98182	[R].EKSSDDDEMDSSLVSQQPPDNQEK.[E]	High	3xTMT6plex [N-Term; K2; K24]; 1xPhospho [S3(50)]	S3(Phospho): 50; S4(Phospho): 50	0.305553	4.70773	4.62027	0.00125927	0.0901799	-0.630538
O14686	[R].CPSLDNLAVPESPGVGGGK.[A]	High	2xTMT6plex [N-Term; K19]; 1xMethylthio [C1]; 2xPhospho [S3(100); S12(100)]	S3(Phospho): 100; S12(Phospho): 100	-0.373489	5.67993	-4.61714	0.00126488	0.0902838	-0.634887
Q8IWJ2	[R].EEGEGMETTDTESVSSASTYTQSLEQLLNSPETK.[L]	High	2xTMT6plex [N-Term; K34]; 2xDeamidated [Q22(100); Q26(100)]; 2xPhospho [T11(48.5); S13(48.5)]	T11(Phospho): 48.53; S13(Phospho): 48.53; S15(Phospho): 14.53; S16(Phospho): 14.53; S18(Phospho): 14.53; T19(Phospho): 14.53; Y20(Phospho): 14.53; T21(Phospho): 14.53; Q22(Deamidated): 99.98; S23(Phospho): 14.53; Q26(Deamidated): 99.98	-0.723586	2.86656	-4.6158	0.00126729	0.0902838	-0.636742
O00273	[K].WAYNNSDGGTAWISQESFDVDETDSGAGLK.[W]	High	2xTMT6plex [N-Term; K30]; 1xPhospho [S17(100)]	S17(Phospho): 99.99	-0.327549	5.9786	-4.61672	0.00126563	0.0902838	-0.635466
Q86WP2	[R].SNSSSPVDKLNQQPR.[L]	High	2xTMT6plex [N-Term; K9]; 1xDeamidated [N11(100)]; 1xPhospho [S5(99.3)]	S5(Phospho): 99.32; N11(Deamidated): 99.98	-0.342263	6.0782	-4.61316	0.00127204	0.0904665	-0.640405
Q9UID3	[R].TFSVYSSSR.[Q]	High	1xTMT6plex [N-Term]; 1xPhospho [S6(100)]	S6(Phospho): 98.96	-0.281821	7.59862	-4.61067	0.00127655	0.0906303	-0.643858
P21333	[K].SPFSVAVSPSLDLSK.[I]	High	2xTMT6plex [N-Term; K15]; 1xPhospho [S10(100)]	S10(Phospho): 100	-0.305256	6.15171	-4.60649	0.00128415	0.0909242	-0.649663
P10636	[K].VAVVRTPPKSPSSAK.[S]	High	3xTMT6plex [N-Term; K9; K15]; 1xPhospho [T6(100)]	T6(Phospho): 100	0.400461	7.42019	4.60597	0.00128509	0.0909242	-0.650382
Q9UPM8	[K].FSLTSELLDSESLTELPLVEK.[F]	High	2xTMT6plex [N-Term; K21]; 1xPhospho [S12(100)]	S12(Phospho): 100	-0.316669	7.49043	-4.60037	0.00129537	0.0909521	-0.658167
Q96GV9	[K].SLDYLNLDK.[M]	High	2xTMT6plex [N-Term; K9]; 1xPhospho [S1(100)]	S1(Phospho): 100	0.464522	5.21594	4.60289	0.00129073	0.0909521	-0.654663
Q99490	[R].SSAASVGR.[A]	High	1xTMT6plex [N-Term]; 1xPhospho [S2(100)]	S2(Phospho): 100	-0.344417	6.14863	-4.60196	0.00129243	0.0909521	-0.655947
Q9UBV2	[K].SQEGESVTEDISFLESPNPENK.[D]	High	2xTMT6plex [N-Term; K22]; 1xDeamidated [N18(100)]; 1xPhospho [S12(50)]	S12(Phospho): 50; S16(Phospho): 50; N18(Deamidated): 99.99	0.642526	4.45911	4.60322	0.00129012	0.0909521	-0.654196
Q5T6F2	[R].IPYQSPVSSSESAPGTIMNGHGGGR.[S]	High	1xTMT6plex [N-Term]; 1xOxidation [M18(100)]; 1xDeamidated [N19(100)]; 1xPhospho [S5(100)]	S5(Phospho): 100; M18(Oxidation): 100; N19(Deamidated): 100	-0.309499	5.6221	-4.59974	0.00129651	0.0909521	-0.659031
Q9NQW6	[R].AESGDSLGSEDRDLLYSIDAYR.[S]	High	1xTMT6plex [N-Term]; 1xPhospho [S3(100)]	S3(Phospho): 100	-0.248522	8.4286	-4.59639	0.00130271	0.0912316	-0.663692
O94874	[K].DDDSDDESQSSHTGK.[K]	High	2xTMT6plex [N-Term; K15]; 1xDeamidated [Q9(100)]; 1xPhospho [S4(100)]	S4(Phospho): 100; Q9(Deamidated): 100	0.482314	5.52188	4.59175	0.00131133	0.0916796	-0.67014
Q68CZ2	[R].LILELDPTFEPIPTHMNALGSQANGSVSPDSVGGGLR.[A]	High	1xTMT6plex [N-Term]; 2xDeamidated [N17(100); Q22(100)]; 1xPhospho [S28(99)]	N17(Deamidated): 100; Q22(Deamidated): 99.99; S28(Phospho): 98.97	-0.419529	5.71676	-4.58663	0.00132093	0.0921947	-0.677274
Q86VI3	[R].SLTAHSLLPLAEK.[Q]	High	2xTMT6plex [N-Term; K13]; 1xPhospho [S1(99.7)]	S1(Phospho): 50; T3(Phospho): 50	-0.247564	7.92569	-4.58135	0.00133089	0.0926965	-0.684623
Q9NVG8	[R].SGVTNMSSPHK.[N]	High	2xTMT6plex [N-Term; K11]; 1xPhospho [T4(96)]	S7(Phospho): 50; S8(Phospho): 50	0.607276	5.6467	4.57808	0.00133711	0.0926965	-0.689179
Q9P1T7	[R].KLSAPVSQK.[M]	High	3xTMT6plex [N-Term; K1; K9]; 1xPhospho [S3(100)]	S3(Phospho): 100	-0.312914	6.81535	-4.58026	0.00133296	0.0926965	-0.686137
O15085	[R].EARPSNTAEK.[A]	High	2xTMT6plex [N-Term; K10]; 1xPhospho [S5(99.4)]	S5(Phospho): 99.44	-0.620235	4.73747	-4.57919	0.00133499	0.0926965	-0.687629
Q99442	[K].AESGKEEDKK.[S]	High	4xTMT6plex [N-Term; K5; K9; K10]; 1xPhospho [S3(100)]	S3(Phospho): 100	0.378403	8.34502	4.57481	0.00134335	0.0928884	-0.693732
Q0PNE2	[R].RPSQPAVHR.[D]	High	1xTMT6plex [N-Term]; 1xPhospho [S3(100)]	S3(Phospho): 100	0.361512	6.37574	4.57427	0.00134438	0.0928884	-0.694483
Q03188	[K].IKDTCIQSPSK.[E]	High	3xTMT6plex [N-Term; K2; K11]; 1xMethylthio [C5]; 1xPhospho [S8(100)]	S8(Phospho): 100	0.300177	6.24668	4.56396	0.00136429	0.0931513	-0.708859
Q92667	[R].SESSGILPNTTDMR.[L]	High	1xTMT6plex [N-Term]; 1xPhospho [S3(100)]	S3(Phospho): 100	0.350756	7.09292	4.56063	0.00137078	0.0931513	-0.713503
Q9ULQ0	[R].AASPPSYTLDLGESQLAPPPSK.[L]	High	2xTMT6plex [N-Term; K22]; 1xPhospho [S3(99.6)]	S3(Phospho): 99.55	0.24871	6.65711	4.55828	0.00137539	0.0931513	-0.716789
Q9C0C2	[R].EEHSKTPEER.[S]	High	2xTMT6plex [N-Term; K5]; 1xPhospho [S4(50)]	T6(Phospho): 99.99	0.77566	2.73446	4.56176	0.00136858	0.0931513	-0.711933
Q6IQ22	[R].AGGGGGLGAGSPALSGGQGR.[R]	High	1xTMT6plex [N-Term]; 1xPhospho [S11(100)]	S11(Phospho): 100	-0.230977	6.35877	-4.56127	0.00136954	0.0931513	-0.712619
Q5T481	[R].QPSPFVDDCK.[T]	High	2xTMT6plex [N-Term; K10]; 1xMethylthio [C9]; 1xPhospho [S3(100)]	S3(Phospho): 100	0.469224	5.47373	4.55848	0.001375	0.0931513	-0.716513
Q13136	[R].VGSGSLDNLGR.[F]	High	1xTMT6plex [N-Term]; 1xDeamidated [N8(100)]; 1xPhospho [S3(100)]	S3(Phospho): 100; N8(Deamidated): 100	-0.344261	4.75053	-4.55855	0.00137485	0.0931513	-0.716405
Q9ULH1	[K].LALPGFSTPR.[D]	High	1xTMT6plex [N-Term]; 1xPhospho [T8(99.6)]	T8(Phospho): 99.59	-0.309365	4.51828	-4.56382	0.00136456	0.0931513	-0.709052
Q6UB99	[R].SVSVDIRRTPEEEFSVGDK.[L]	High	2xTMT6plex [N-Term; K19]; 2xPhospho [S3(100); T9(100)]	S3(Phospho): 99.99; T9(Phospho): 100	0.415796	5.14268	4.56108	0.0013699	0.0931513	-0.712876
Q9Y5Q9	[K].ALGYMER.[A]	High	1xTMT6plex [N-Term]; 1xPhospho [Y4(100)]	Y4(Phospho): 100	0.331811	5.27813	4.55718	0.00137754	0.0931513	-0.718317
Q9Y4H2	[R].VASPTSGVK.[R]	High	2xTMT6plex [N-Term; K9]; 1xPhospho [S3(100)]	S3(Phospho): 100	-0.422184	4.37821	-4.55959	0.00137282	0.0931513	-0.714956
Q15269	[R].GKATPAEEEK.[T]	High	3xTMT6plex [N-Term; K2; K10]; 1xPhospho [T4(100)]	T4(Phospho): 100	-0.248872	6.41882	-4.55779	0.00137635	0.0931513	-0.717472
Q86V15	[K].DTEHEESSNDDLVDFSALSSK.[N]	High	2xTMT6plex [N-Term; K21]; 1xDeamidated [N9(100)]; 1xPhospho [S7(99.3)]	S7(Phospho): 100; N9(Deamidated): 100	0.334596	6.54606	4.57089	0.00135087	0.0931513	-0.699193
Q9H2Y7	[K].ASSDSAASFEVVR.[Q]	High	1xTMT6plex [N-Term]; 1xPhospho [S3(100)]	S3(Phospho): 100	0.281631	5.06728	4.55439	0.00138305	0.0933705	-0.722219
Q92576	[R].MAPPVDDLSPKK.[V]	High	3xTMT6plex [N-Term; K11; K12]; 1xPhospho [S9(100)]	S9(Phospho): 100	0.325713	5.62554	4.55041	0.00139093	0.093749	-0.727776
P43007	[K].SEEETSPLVTHQNPAGPVASAPELESKESVL.[-]	High	2xTMT6plex [N-Term; K27]; 2xDeamidated [Q12(100); N13(100)]; 1xPhospho [S26(50)]	Q12(Deamidated): 100; N13(Deamidated): 100; S26(Phospho): 50; S29(Phospho): 50	0.398996	6.08957	4.54679	0.00139815	0.0940818	-0.73284
P10636	[K].TDHGAEIVYKSPVVSGDTSPR.[H]	High	2xTMT6plex [N-Term; K10]; 3xPhospho [S11(100); S15(100); T18(50)]	S11(Phospho): 100; S15(Phospho): 99.99; T18(Phospho): 50; S19(Phospho): 50	0.286581	8.16814	4.54069	0.00141039	0.0945563	-0.741371
Q9Y2Z0	[K].LEGQGDVPTPK.[Q]	High	2xTMT6plex [N-Term; K11]; 1xPhospho [T9]	T9(Phospho): 100	-0.308344	6.73638	-4.54205	0.00140765	0.0945563	-0.739467
Q09666	[K].ADIDVSGPKVDVEVPDVSLEGPEGK.[L]	High	3xTMT6plex [N-Term; K9; K25]; 1xPhospho [S6(100)]	S6(Phospho): 100	-0.297007	7.87318	-4.53986	0.00141207	0.0945563	-0.742538
O75369	[K].YGGPNHIVGSPFK.[A]	High	2xTMT6plex [N-Term; K13]; 1xPhospho [S10(100)]	S10(Phospho): 100	-0.290417	6.82499	-4.53716	0.00141754	0.0947682	-0.746316
A1L170	[K].VLPNGEVSLSVPDLIHK.[D]	High	2xTMT6plex [N-Term; K17]; 1xDeamidated [N4(100)]; 1xPhospho [S10(99.5)]	N4(Deamidated): 100; S10(Phospho): 100	0.34177	7.45163	4.53565	0.00142059	0.0948188	-0.748423
Q14980	[R].QSMAFSILNTPKK.[L]	High	3xTMT6plex [N-Term; K12; K13]; 1xPhospho [T10(100)]	T10(Phospho): 100	-0.740123	4.695	-4.52947	0.00143322	0.0955069	-0.757079
Q6IPM2	[R].SASNGHVPGTPVYR.[E]	High	1xTMT6plex [N-Term]; 1xPhospho [S3(99.2)]	S3(Phospho): 100	0.261015	6.33838	4.52785	0.00143654	0.0955742	-0.759348
Q8IWB9	[R].RLSEVIYEPFQLLSK.[I]	High	2xTMT6plex [N-Term; K15]; 1xPhospho [S3(100)]	S3(Phospho): 100	-0.792183	3.03784	-4.52159	0.00144949	0.0961252	-0.768125
Q7Z3E2	[R].SSAEDRSPENTGSSVAVDNFPQVDK.[A]	High	2xTMT6plex [N-Term; K25]; 2xDeamidated [N10(100); N19(100)]; 2xPhospho [S1(100); S7(100)]	S1(Phospho): 99.99; S7(Phospho): 100; N10(Deamidated): 100; N19(Deamidated): 100	-0.507445	4.25818	-4.52264	0.00144731	0.0961252	-0.766652
P54278	[R].GSQEHVDSQEKAPK.[T]	High	3xTMT6plex [N-Term; K11; K14]; 1xPhospho [S8(100)]	S8(Phospho): 100	-0.339773	6.64863	-4.51924	0.00145438	0.0961406	-0.771424
O95402	[R].ADSPVHMEQQSR.[T]	High	1xTMT6plex [N-Term]; 1xPhospho [S3(100)]	S3(Phospho): 100	0.34509	5.92158	4.5199	0.001453	0.0961406	-0.770498
P10586	[K].DSLLAHSSDPVEMR.[R]	High	1xTMT6plex [N-Term]; 1xPhospho [S8(99.5)]	S7(Phospho): 99.66	0.27883	7.37697	4.51677	0.00145954	0.0961731	-0.774886
Q9Y426	[K].DPGMSQSHNDLVFLEQPEGSR.[R]	High	1xTMT6plex [N-Term]; 1xPhospho [S7(100)]	S7(Phospho): 100	-0.26141	7.20902	-4.51682	0.00145942	0.0961731	-0.77481
C9J069	[R].YAALSLSETSLTEK.[G]	High	2xTMT6plex [N-Term; K14]; 2xPhospho [T9(99.5); S10(100)]	T9(Phospho): 99.54; S10(Phospho): 100	-0.233964	6.25737	-4.51341	0.00146658	0.0964318	-0.779602
P51659	[K].ICDFENASKPQSIQESTGSIIEVLSK.[I]	High	3xTMT6plex [N-Term; K9; K26]; 1xMethylthio [C2]; 1xPhospho [S16(98.8)]	T17(Phospho): 49.84; S19(Phospho): 49.84	0.28981	7.72996	4.51065	0.0014724	0.0964318	-0.783473
O76041	[R].SMQHSPNLR.[T]	High	1xTMT6plex [N-Term]; 1xPhospho [S5(100)]	S5(Phospho): 100	-0.350237	6.63611	-4.5117	0.00147017	0.0964318	-0.781993
P19013	[R].SLYNLR.[G]	High	1xTMT6plex [N-Term]; 1xPhospho [S1(100)]	S1(Phospho): 100	-0.294853	5.87914	-4.51045	0.00147281	0.0964318	-0.783749
Q9UHB6	[R].NLELPRLSETSIK.[D]	High	2xTMT6plex [N-Term; K13]; 1xPhospho [S8(100)]	S8(Phospho): 100	-0.388704	5.36895	-4.50858	0.00147677	0.0965374	-0.786372
Q9UGU0	[R].ILQLMPQLSPTPSMMPSPNSHAAGFK.[G]	High	2xTMT6plex [N-Term; K26]; 2xDeamidated [Q7(100); N19(100)]; 2xPhospho [S9(49.7); S17(100)]	Q7(Deamidated): 100; S9(Phospho): 49.68; T11(Phospho): 49.68; S17(Phospho): 99.98; N19(Deamidated): 100	-0.401515	4.10642	-4.50721	0.00147967	0.0965745	-0.788298
Q9C0A6	[R].TESQSLLQQSSSPFR.[G]	High	1xTMT6plex [N-Term]; 1xPhospho [S11(50)]	S11(Phospho): 50; S12(Phospho): 50	-0.296846	6.47894	-4.50427	0.00148593	0.0968293	-0.792424
Q5T1M5	[K].KGQGTAATGNQATPK.[T]	High	3xTMT6plex [N-Term; K1; K15]; 1xPhospho [T13(100)]	T13(Phospho): 100	-0.440599	5.24875	-4.50056	0.00149388	0.0971307	-0.797648
P13807	[R].RASCTSSTSGSK.[R]	High	2xTMT6plex [N-Term; K12]; 1xMethylthio [C4]; 1xPhospho [S3(100)]	S3(Phospho): 100	-0.306421	8.30874	-4.49991	0.00149526	0.0971307	-0.798554
P28290	[R].EASAESDVGKSSESEFTQYTTHHILK.[S]	High	3xTMT6plex [N-Term; K10; K26]; 1xDeamidated [Q18(100)]; 3xPhospho [S3(100); S6(100); S11(49.6)]	S3(Phospho): 100; S6(Phospho): 100; S11(Phospho): 49.61; S12(Phospho): 49.61; Q18(Deamidated): 100	0.35355	4.58027	4.48826	0.0015205	0.0981835	-0.814938
O96020	[K].QQPQPSQTESPQEAQIIQAK.[K]	High	2xTMT6plex [N-Term; K20]; 1xPhospho [S10(100)]	S10(Phospho): 100	0.319661	6.71621	4.48994	0.00151683	0.0981835	-0.812575
Q8IY81	[K].ALDISLSSGEEDEGDEEDSTAGTTK.[Q]	High	2xTMT6plex [N-Term; K25]; 2xPhospho [S7(99.2); S8(100)]	S7(Phospho): 99.24; S8(Phospho): 99.98	-0.940617	2.21265	-4.48804	0.00152099	0.0981835	-0.815254
Q9H4G0	[R].SLPELDRDKSDSDTEGLLFSR.[D]	High	2xTMT6plex [N-Term; K9]; 1xPhospho [S/T]	S10(Phospho): 99.99	0.326542	7.03502	4.4906	0.0015154	0.0981835	-0.811651
Q5T3I0	[K].DLESCSDDDNQGSKSPK.[I]	High	3xTMT6plex [N-Term; K14; K17]; 1xMethylthio [C5]; 1xPhospho [S15(99.5)]	S15(Phospho): 99.53	-0.257029	7.97477	-4.48649	0.00152437	0.0982479	-0.817426
Q9UKA4	[R].EDSGLFSPIR.[S]	High	1xTMT6plex [N-Term]; 1xPhospho [S7(100)]	S7(Phospho): 100	-0.437863	4.24686	-4.48533	0.00152692	0.0982588	-0.819064
Q9BR39	[R].ETPRPEGGSPSPAGTPPQPK.[R]	High	2xTMT6plex [N-Term; K20]; 2xPhospho [S11(100); T15(100)]	S11(Phospho): 100; T15(Phospho): 100	0.232954	7.60314	4.48164	0.00153505	0.0984164	-0.82426
Q6UB98	[R].RCSMPSVICEHTK.[Q]	High	2xTMT6plex [N-Term; K13]; 2xMethylthio [C2; C9]; 1xPhospho [S3(33.3)]	S3(Phospho): 100	-0.313672	5.06898	-4.48311	0.0015318	0.0984164	-0.822189
P11387	[K].HKDGSSEK.[H]	High	3xTMT6plex [N-Term; K2; K8]; 1xPhospho [S5(100)]	S5(Phospho): 99.71	0.29287	4.25505	4.47989	0.00153891	0.0984164	-0.826723
Q9NRH2	[R].RDSSEGPPGSEGDGGGQSKPSNASGGVDK.[A]	High	3xTMT6plex [N-Term; K19; K29]; 2xDeamidated [Q17(100); N22(100)]; 1xPhospho [S3(100)]	S3(Phospho): 99.99; Q17(Deamidated): 100; N22(Deamidated): 100	-0.333938	5.37312	-4.48013	0.00153837	0.0984164	-0.826379
Q66K14	[R].KASVVDPSTESSPAPQEGSEQPASPASPLSSR.[Q]	High	2xTMT6plex [N-Term; K1]; 1xDeamidated [Q16(100)]; 1xPhospho [S3(100)]	S3(Phospho): 100; Q16(Deamidated): 100	-0.300833	5.80229	-4.47471	0.00155042	0.098675	-0.834016
Q8TC05	[K].FLSPAQYLYK.[A]	High	2xTMT6plex [N-Term; K10]; 1xPhospho [S3(100)]	S3(Phospho): 100	0.241531	5.33103	4.47361	0.00155288	0.098675	-0.835571
P41227	[K].VESKGNSPPSSGEACREEK.[G]	High	3xTMT6plex [N-Term; K4; K19]; 1xMethylthio [C15]; 2xPhospho [S3(100); S7(100)]	S3(Phospho): 100; S7(Phospho): 100	-0.297786	6.33173	-4.46738	0.00156688	0.098675	-0.844355
Q12955	[R].RQSFASLALR.[K]	High	1xTMT6plex [N-Term]; 1xPhospho [S3(100)]	S3(Phospho): 100	-0.445425	4.30407	-4.47105	0.00155862	0.098675	-0.83918
Q9NQ84	[R].AEDMYSAQSHQAATPPKDGK.[N]	High	3xTMT6plex [N-Term; K17; K20]; 1xOxidation [M4(100)]; 2xDeamidated [Q8(100); Q11(100)]; 1xPhospho [T14(100)]	M4(Oxidation): 100; Q8(Deamidated): 100; Q11(Deamidated): 100; T14(Phospho): 100	0.247009	6.36617	4.46794	0.00156561	0.098675	-0.843561
Q9BPX3	[K].TLHCEGTEINSDDEQESKEVEETATAK.[N]	High	3xTMT6plex [N-Term; K18; K27]; 1xMethylthio [C4]; 1xPhospho [T7(100)]	S11(Phospho): 100	-0.226052	7.78437	-4.47248	0.00155542	0.098675	-0.83717
P13807	[R].RASCTSSTSGSK.[R]	High	2xTMT6plex [N-Term; K12]; 2xPhospho [S3(99.4); S6(49.7)]; 1xMethylthio [C4]	S3(Phospho): 100; T5(Phospho): 98.43	-0.435772	7.39393	-4.46945	0.00156222	0.098675	-0.841444
Q86VX9	[R].AESPTPGMAQGMEPGAGQEGAMFVHAR.[S]	High	1xTMT6plex [N-Term]; 1xDeamidated [Q10(100)]; 1xPhospho [S3(99.4)]	S3(Phospho): 99.37; Q10(Deamidated): 100	0.244926	5.88009	4.46899	0.00156324	0.098675	-0.842082
Q14684	[R].VAEPGAEATSSTGEESGSEHPPAVPMHNK.[R]	High	2xTMT6plex [N-Term; K29]; 1xPhospho [S16(99.2)]	S16(Phospho): 100	0.431922	6.35468	4.47251	0.00155535	0.098675	-0.837125
Q07866	[R].SRESLNVDVVK.[Y]	High	2xTMT6plex [N-Term; K11]; 2xPhospho [S1(100); S4(100)]	S1(Phospho): 100; S4(Phospho): 100	-0.310116	7.31485	-4.47421	0.00155154	0.098675	-0.834726
Q8IWE5	[R].DQPSPCLSSAEDSGVDEGQGSPSEMVHSSEFR.[V]	High	1xTMT6plex [N-Term]; 1xMethylthio [C6]; 2xDeamidated [Q2(100); Q19(100)]; 1xPhospho [S4(25)]	Q2(Deamidated): 100; S4(Phospho): 25; S8(Phospho): 25; S9(Phospho): 25; S13(Phospho): 25; Q19(Deamidated): 100	0.345184	4.98784	4.46355	0.00157555	0.0987979	-0.849758
Q7L0Y3	[K].SSVQEECVSTISSSK.[D]	High	2xTMT6plex [N-Term; K15]; 1xMethylthio [C7]; 1xPhospho [S2(99.7)]	S2(Phospho): 99.66	0.423062	5.96112	4.46335	0.00157602	0.0987979	-0.850049
Q9BQ39	[R].SGWSSGR.[S]	High	1xTMT6plex [N-Term]; 1xPhospho [S4(100)]	S4(Phospho): 100	0.377819	6.95547	4.46493	0.00157242	0.0987979	-0.847813
Q86XL3	[R].AEETSSPVIGELWSPDQTAEASHVSR.[Y]	High	1xTMT6plex [N-Term]; 1xPhospho [S6(99.2)]	S6(Phospho): 99.23	0.304901	5.24567	4.46115	0.00158102	0.0989612	-0.853153
Q6PJF5	[R].QASLSQSIR.[K]	High	1xTMT6plex [N-Term]; 1xPhospho [S3(100)]	S3(Phospho): 100	0.589035	4.19571	4.45759	0.00158915	0.0993192	-0.858175
P22455	[R].QFSLESGSSGK.[S]	High	2xTMT6plex [N-Term; K11]; 1xPhospho [S3(100)]	S3(Phospho): 100	0.486865	5.54161	4.45382	0.00159781	0.0994091	-0.863502
Q9BZL6	[R].SVVGTPAYLAPEVLLNQGYNR.[S]	High	1xTMT6plex [N-Term]; 1xDeamidated [N16(49.9)]; 1xPhospho [S1(100)]	S1(Phospho): 100; N16(Deamidated): 49.86; Q17(Deamidated): 49.86	0.385908	4.81051	4.45389	0.00159764	0.0994091	-0.863397
P38398	[K].NLLEENFEEHSMSPEREMGNENIPSTVSTISR.[N]	High	1xTMT6plex [N-Term]; 1xOxidation [M12(50)]; 2xDeamidated [N20(100); N22(100)]; 1xPhospho [S13(98.1)]	M12(Oxidation): 50; S13(Phospho): 98.11; M18(Oxidation): 50; N20(Deamidated): 100; N22(Deamidated): 100	0.240072	5.90566	4.45442	0.00159642	0.0994091	-0.862649
Q96FS4	[R].TEFLHSQNSLSPR.[S]	High	1xTMT6plex [N-Term]; 2xPhospho [S9(100); S11(100)]	S9(Phospho): 100; S11(Phospho): 100	-0.379742	5.17121	-4.45254	0.00160075	0.099442	-0.865301
P27448	[R].RYSDHAGPAIPSVVAYPK.[R]	High	2xTMT6plex [N-Term; K18]; 1xPhospho [S3(100)]	S3(Phospho): 100	-0.260662	6.6652	-4.45104	0.00160422	0.0995078	-0.867423
Q09666	[K].ISMPEIDLNLK.[G]	High	2xTMT6plex [N-Term; K11]; 1xPhospho [S2(100)]	S2(Phospho): 100	-0.457015	5.4059	-4.44839	0.00161039	0.0997402	-0.871179
P05783	[R].TVQSLEIDLDSMRNLK.[A]	High	2xTMT6plex [N-Term; K16]; 1xPhospho [S4(100)]	S4(Phospho): 100	-0.378165	5.50056	-4.4455	0.00161712	0.100007	-0.875262
Q2TAZ0	[R].RLSAQAHPAGK.[M]	High	2xTMT6plex [N-Term; K11]; 1xPhospho [S3(100)]	S3(Phospho): 100	-0.594885	3.96717	-4.43733	0.00163631	0.100838	-0.88682
Q9P1Y6	[R].ADIGAASLSLFGDPYELDPFDSSEELSANPLSPLSAK.[R]	High	2xTMT6plex [N-Term; K37]; 2xPhospho [Y15(25); S32(100)]	Y15(Phospho): 25; S22(Phospho): 25; S23(Phospho): 25; S27(Phospho): 25; S32(Phospho): 100	0.406323	3.95459	4.43666	0.00163789	0.100838	-0.887761
Q5JSZ5	[R].KVTPIDSPPVWSPEGYMALQSK.[G]	High	3xTMT6plex [N-Term; K1; K22]; 1xDeamidated [Q20(100)]; 2xPhospho [S7(100); S12(49.7)]	S7(Phospho): 100; S12(Phospho): 49.69; Y16(Phospho): 49.69; Q20(Deamidated): 100	-0.29806	6.36716	-4.43731	0.00163635	0.100838	-0.88684
Q9Y6M1	[K].ISYIPDEEVSSPSPPQR.[A]	High	1xTMT6plex [N-Term]; 1xPhospho [S10(50)]	S10(Phospho): 50; S11(Phospho): 50	0.486289	4.88371	4.43186	0.0016493	0.100929	-0.894561
Q9Y618	[R].RPSLLSEFQPGNER.[S]	High	1xTMT6plex [N-Term]; 1xDeamidated [Q9(100)]; 1xPhospho [S3(100)]	S3(Phospho): 100; Q9(Deamidated): 100	-0.290704	5.77299	-4.43261	0.00164752	0.100929	-0.893504
Q5UIP0	[R].SHSSNSSPIGK.[S]	High	2xTMT6plex [N-Term; K11]; 1xDeamidated [N5(100)]; 1xPhospho [S6(50)]	N5(Deamidated): 100; S6(Phospho): 50; S7(Phospho): 50	-0.443917	5.74743	-4.43089	0.0016516	0.100929	-0.895927
Q96JM7	[R].TDANESSSSPEIR.[D]	High	1xTMT6plex [N-Term]; 1xPhospho [S8(49.8)]	S8(Phospho): 49.77; S9(Phospho): 49.77	-0.565499	4.4798	-4.43253	0.0016477	0.100929	-0.893614
Q86VR2	[R].AMDNHSDSEEELAAFCPQLDDSTVAR.[E]	High	1xTMT6plex [N-Term]; 1xMethylthio [C16]; 2xPhospho [S6(100); S8(100)]	S6(Phospho): 100; S8(Phospho): 100	0.284562	6.20801	4.43224	0.00164838	0.100929	-0.894019
Q53ET0	[K].QFSPTMSPTLSSITQGVPLDTSK.[L]	High	2xTMT6plex [N-Term; K23]; 1xPhospho [S3(100)]	S3(Phospho): 100	-0.247462	7.19011	-4.42689	0.0016612	0.10128	-0.901604
Q8IW40	[R].TFQDVATEISPEKAPLQPETSADFYR.[D]	High	2xTMT6plex [N-Term; K13]; 1xDeamidated [Q17(100)]; 1xPhospho [S10(100)]	S10(Phospho): 99.99; Q17(Deamidated): 100	0.261054	6.70449	4.42645	0.00166226	0.10128	-0.902227
Q8WXD9	[K].VKPTPQLLPPTERPMSPR.[S]	High	2xTMT6plex [N-Term; K2]; 1xPhospho [T11(50)]	T11(Phospho): 50; S16(Phospho): 50	-0.337196	4.66146	-4.42417	0.00166775	0.101464	-0.905457
Q99708	[K].IPLRPRESLETENVLDDIK.[S]	High	2xTMT6plex [N-Term; K19]; 1xPhospho [S8(100)]	S8(Phospho): 100	0.368363	5.29637	4.41951	0.00167903	0.101851	-0.912064
P10071	[R].SPGRPTQGALGEQQDLSNTTSK.[R]	High	2xTMT6plex [N-Term; K22]; 2xDeamidated [Q13(100); Q14(100)]; 1xPhospho [S1(100)]	S1(Phospho): 100; Q13(Deamidated): 100; Q14(Deamidated): 100	0.374344	6.28247	4.41994	0.00167797	0.101851	-0.911445
P30307	[R].SQSKVQEGER.[Q]	High	2xTMT6plex [N-Term; K4]; 1xPhospho [S3(100)]	S3(Phospho): 100	-0.367634	6.52822	-4.41344	0.00169386	0.102599	-0.920677
Q96FH0	[R].SLPELAQHK.[A]	High	2xTMT6plex [N-Term; K9]; 1xPhospho [S1(100)]	S1(Phospho): 100	-0.336246	5.40366	-4.41096	0.00169994	0.102817	-0.92419
Q99758	[R].TLTELYTR.[M]	High	1xTMT6plex [N-Term]; 1xPhospho [T/Y]	T3(Phospho): 100	0.24424	8.0016	4.407	0.00170973	0.103257	-0.929814
Q9C0C2	[R].RFSEGVLQSPSQDQEK.[L]	High	2xTMT6plex [N-Term; K16]; 1xPhospho [S3(100)]	S3(Phospho): 100	-0.228225	9.41104	-4.40558	0.00171326	0.103319	-0.931833
Q8IXI2	[R].DCALSPDELKDLFK.[V]	High	3xTMT6plex [N-Term; K10; K14]; 1xMethylthio [C2]; 1xPhospho [S5(100)]	S5(Phospho): 100	0.290525	5.49063	4.4027	0.00172042	0.1036	-0.935924
Q96RT1	[R].TEDVMFISDNESFNPSLWEEQR.[K]	High	1xTMT6plex [N-Term]; 1xOxidation [M5(100)]; 2xDeamidated [N10(100); N14(100)]; 1xPhospho [S8(100)]	M5(Oxidation): 100; S8(Phospho): 100; N10(Deamidated): 100; N14(Deamidated): 100	0.304485	6.88308	4.40075	0.0017253	0.103742	-0.938696
P42684	[R].WSSKENLLGATESDPNLFVALYDFVASGDNTLSITK.[G]	High	3xTMT6plex [N-Term; K4; K36]; 2xDeamidated [N6(100); N16(100)]; 1xPhospho [S2(50)]	S2(Phospho): 50; S3(Phospho): 50; N6(Deamidated): 100; N16(Deamidated): 100	-0.761067	2.8825	-4.39879	0.00173019	0.103885	-0.941471
Q9BYG3	[K].SQVAELNDDDKDDEIVFK.[Q]	High	3xTMT6plex [N-Term; K11; K18]; 1xPhospho [S1(100)]	S1(Phospho): 100	-0.565374	5.85549	-4.39685	0.00173507	0.104026	-0.944229
Q8N9B5	[R].IKEASPESEDEEEALPCTDWEN.[-]	High	2xTMT6plex [N-Term; K2]; 1xMethylthio [C17]; 1xPhospho [S8(100)]	S8(Phospho): 100	-0.285978	4.93116	-4.39025	0.00175177	0.104875	-0.953616
Q9Y2J4	[R].QAGAPGGSSGSGGSPELSALR.[L]	High	1xTMT6plex [N-Term]; 1xPhospho [S14(99.6)]	S14(Phospho): 100	-0.263188	6.39179	-4.38856	0.00175607	0.10498	-0.95602
A2A2Y4	[R].ALSWSYDILTGHIR.[V]	High	1xTMT6plex [N-Term]; 1xPhospho [S5(100)]	S5(Phospho): 100	-0.502985	3.42012	-4.38668	0.00176089	0.105116	-0.958702
O00401	[K].VEQNSRPVSCSGR.[D]	High	1xTMT6plex [N-Term]; 1xMethylthio [C10]; 1xPhospho [S9(100)]	S9(Phospho): 50; S11(Phospho): 50	-0.33507	7.3303	-4.38313	0.00176999	0.105378	-0.963755
Q9H4G0	[K].GAPSQDDESGGIEDSPDRGACSTPDMPQFEPVK.[T]	High	2xTMT6plex [N-Term; K33]; 1xMethylthio [C21]; 2xDeamidated [Q5(100); Q28(100)]; 2xPhospho [S9(50.5); S15(98.9)]	Q5(Deamidated): 100; S9(Phospho): 50; S15(Phospho): 50; S22(Phospho): 49.99; T23(Phospho): 49.99; Q28(Deamidated): 100	0.33079	6.19813	4.38297	0.00177039	0.105378	-0.963978
Q9UI08	[R].VQRPEDASGGSSPSGTSK.[S]	High	2xTMT6plex [N-Term; K18]; 1xPhospho [S12(99.3)]	S12(Phospho): 99.32	-0.277749	6.98143	-4.37468	0.00179185	0.106074	-0.975786
P33981	[K].FKNEDLTDELSLNK.[I]	High	3xTMT6plex [N-Term; K2; K14]; 1xPhospho [T7(100)]	T7(Phospho): 100	-0.24803	6.75168	-4.37675	0.00178647	0.106074	-0.972837
Q9ULE0	[R].RISACLSDYSLASDSGVFEPLTK.[R]	High	2xTMT6plex [N-Term; K23]; 1xMethylthio [C5]; 1xPhospho [S3(100)]	S3(Phospho): 100	-0.237003	8.41845	-4.37476	0.00179166	0.106074	-0.975678
O95297	[K].SLPSGSHQGPVIYAQLDHSGGHHSDK.[I]	High	2xTMT6plex [N-Term; K26]; 2xDeamidated [Q8(100); Q15(100)]; 1xPhospho [Y13(98.1)]	Q8(Deamidated): 100; Y13(Phospho): 98.09; Q15(Deamidated): 100	0.422585	4.5038	4.37169	0.00179965	0.106074	-0.980042
P21333	[K].CSGPGLSPGMVR.[A]	High	1xTMT6plex [N-Term]; 1xMethylthio [C1]; 1xOxidation [M10(100)]; 1xPhospho [S7(100)]	S7(Phospho): 100; M10(Oxidation): 100	-0.286053	7.79724	-4.37177	0.00179945	0.106074	-0.979931
Q8IU81	[R].ATSSGRLPLPSPALEYTLGSR.[L]	High	1xTMT6plex [N-Term]; 1xPhospho [T2(33.3)]	T2(Phospho): 33.33; S3(Phospho): 33.33; S4(Phospho): 33.33	0.327359	5.46031	4.37392	0.00179383	0.106074	-0.976864
Q15678	[R].TDPPAVNGASLGPSISEPDLTSVK.[E]	High	2xTMT6plex [N-Term; K24]; 1xDeamidated [N7(100)]; 1xPhospho [S16(99.6)]	N7(Deamidated): 100; S16(Phospho): 99.58	-0.249188	9.10055	-4.37142	0.00180037	0.106074	-0.980431
Q9C0B5	[R].TKSKGSLEITESQSADAEPPPPPKPDLSR.[Y]	High	4xTMT6plex [N-Term; K2; K4; K24]; 1xDeamidated [Q13(100)]; 2xPhospho [S3(100); S6(100)]	S3(Phospho): 99.99; S6(Phospho): 100; Q13(Deamidated): 100	0.258183	5.72031	4.37054	0.00180267	0.106074	-0.981682
Q96T58	[K].SDPVDPDKEPEKEDVSASGPSPEATQLAK.[Q]	High	4xTMT6plex [N-Term; K8; K12; K29]; 1xDeamidated [Q26(100)]; 1xPhospho [S16(33.2)]	S16(Phospho): 33.16; S18(Phospho): 33.16; S21(Phospho): 33.16; Q26(Deamidated): 100	0.328685	5.68132	4.36488	0.00181758	0.106799	-0.989756
Q15678	[R].TDPPAVNGASLGPSISEPDLTSVK.[E]	High	2xTMT6plex [N-Term; K24]; 1xPhospho [S/T]	S16(Phospho): 99.62	-0.264326	7.07598	-4.36275	0.00182324	0.10698	-0.992803
Q76L83	[K].VSSSSPQSGCPSPTIPAGK.[V]	High	2xTMT6plex [N-Term; K19]; 1xMethylthio [C10]; 1xPhospho [S5(99.2)]	S5(Phospho): 99.23	0.270667	6.47764	4.36058	0.00182899	0.107099	-0.99589
Q09666	[K].ISMPDVNLNLKGPK.[V]	High	3xTMT6plex [N-Term; K11; K14]; 1xOxidation [M3(100)]; 1xDeamidated [N9(100)]; 1xPhospho [S2(100)]	S2(Phospho): 100; M3(Oxidation): 100; N9(Deamidated): 100	-0.575714	6.61019	-4.35926	0.00183252	0.107099	-0.997779
Q96R06	[K].WLETCQHESDEQPLDPIPQISSTPK.[T]	High	2xTMT6plex [N-Term; K25]; 1xMethylthio [C5]; 1xPhospho [S21(49.8)]	S21(Phospho): 49.85; T23(Phospho): 49.85	-0.299427	6.28148	-4.35906	0.00183306	0.107099	-0.998069
Q14693	[R].RKSQLDSLK.[R]	High	3xTMT6plex [N-Term; K2; K9]; 1xPhospho [S3(100)]	S3(Phospho): 100	-0.371559	4.92654	-4.35752	0.00183717	0.107188	-1.00027
Q9NW68	[K].KGSSTDISEDWEKDFDLDMTEEEVQMALSK.[V]	High	4xTMT6plex [N-Term; K1; K13; K30]; 1xOxidation [M19(50)]; 1xDeamidated [Q25(100)]; 1xPhospho [S3(99.9)]	S3(Phospho): 99.86; M19(Oxidation): 50; Q25(Deamidated): 100; M26(Oxidation): 50	-0.295454	4.56694	-4.35031	0.00185657	0.107407	-1.01056
P05783	[R].NLKASLENSLR.[E]	High	2xTMT6plex [N-Term; K3]; 1xPhospho [S5(100)]	S5(Phospho): 100	-0.246465	6.93433	-4.35108	0.00185449	0.107407	-1.00946
P37802	[R].NFSDNQLQEGK.[N]	High	2xTMT6plex [N-Term; K11]; 1xDeamidated [N5(100)]; 1xPhospho [S3(100)]	N1(Deamidated): 100; S3(Phospho): 100	0.333738	6.62768	4.35382	0.00184708	0.107407	-1.00554
P30307	[K].YLGSPITTVPK.[L]	High	2xTMT6plex [N-Term; K11]; 1xPhospho [S4(100)]	S4(Phospho): 100	-0.278384	6.46985	-4.35415	0.0018462	0.107407	-1.00507
Q16512	[K].SPLTLEDFK.[F]	High	2xTMT6plex [N-Term; K9]; 1xPhospho [S1(100)]	S1(Phospho): 100	-0.351264	5.84837	-4.35149	0.00185337	0.107407	-1.00887
P46821	[K].SDISPLTPR.[E]	High	1xTMT6plex [N-Term]; 1xPhospho [T7(100)]	T7(Phospho): 100	0.259243	6.15609	4.35269	0.00185015	0.107407	-1.00717
O75475	[K].ETSVSKEDTDHEEKASNEDVTK.[A]	High	4xTMT6plex [N-Term; K6; K14; K22]; 1xPhospho [T/S]	S16(Phospho): 99.25	0.266013	5.73601	4.34599	0.00186829	0.107812	-1.01673
Q9NQR7	[R].KSHSLDSLSR.[R]	High	2xTMT6plex [N-Term; K1]; 2xPhospho [S2(50); S7(100)]	S2(Phospho): 50; S4(Phospho): 50; S7(Phospho): 100	0.342074	5.61899	4.34581	0.00186879	0.107812	-1.01699
Q9NS37	[K].SPGGGGGGGSGNDNNQAATK.[S]	High	2xTMT6plex [N-Term; K20]; 2xDeamidated [N12(49.8); Q16(50.5)]; 1xPhospho [T19(99)]	S1(Phospho): 99.99; N12(Deamidated): 100; N14(Deamidated): 99.04	-0.402132	3.2339	-4.34363	0.00187474	0.107998	-1.02011
Q13428	[K].QEAKPQQAAGMLSPK.[T]	High	3xTMT6plex [N-Term; K4; K15]; 1xDeamidated [Q7(99.5)]; 1xPhospho [S13(100)]	Q7(Deamidated): 99.22; S13(Phospho): 100	0.380935	5.36043	4.34271	0.00187725	0.107998	-1.02142
P04150	[K].IKDNGDLVLSSPSNVTLPQVK.[T]	High	3xTMT6plex [N-Term; K2; K21]; 1xDeamidated [N4(100)]; 1xPhospho [S10(33.3)]	N4(Deamidated): 100; S10(Phospho): 33.33; S11(Phospho): 33.33; S13(Phospho): 33.33	-0.275278	5.59312	-4.33778	0.00189081	0.108347	-1.02848
Q70E73	[K].SGSSSSSIPESQSNHSNQSDSGVSDTQPAGHVR.[S]	High	1xTMT6plex [N-Term]; 1xPhospho [S7(99.3)]; 1xDeamidated [Q12(25)]	S7(Phospho): 99.34; Q12(Deamidated): 25; N14(Deamidated): 25; N17(Deamidated): 25; Q18(Deamidated): 25	0.3142	3.18881	4.33764	0.0018912	0.108347	-1.02868
Q70EL1	[R].KNSSPSDSKPPFSQGQEK.[G]	High	4xTMT6plex [N-Term; K1; K9; K18]; 1xDeamidated [Q14(100)]; 1xPhospho [S3(50)]	S3(Phospho): 50; S4(Phospho): 50; Q14(Deamidated): 99.99	-0.357565	5.23053	-4.33903	0.00188737	0.108347	-1.02669
P51610	[K].VTGPQATTGTPLVTMRPASQAGK.[A]	High	2xTMT6plex [N-Term; K23]; 1xPhospho [S19(100)]	S19(Phospho): 100	-0.360042	5.14455	-4.33642	0.00189456	0.10839	-1.03042
Q14156	[K].VPVFGTSTHTLDISQLGDLGTR.[R]	High	1xTMT6plex [N-Term]; 1xPhospho [T6(49.8)]	T6(Phospho): 49.83; S7(Phospho): 49.83	0.322564	4.23246	4.33368	0.00190216	0.108673	-1.03434
Q9UKY7	[R].VQAMQISSEKEEDDNEK.[R]	High	3xTMT6plex [N-Term; K10; K17]; 2xDeamidated [Q2(100); Q5(100)]; 1xPhospho [S7(50)]	Q2(Deamidated): 100; Q5(Deamidated): 100; S7(Phospho): 50; S8(Phospho): 50	-0.352906	7.71626	-4.3316	0.00190795	0.108853	-1.03732
Q8N6T3	[R].VSGQPQSVTASSDK.[A]	High	2xTMT6plex [N-Term; K14]; 1xPhospho [S2(100)]	S2(Phospho): 100	-0.232213	7.19592	-4.32653	0.00192211	0.109058	-1.04457
Q96C19	[R].ADLNQGIGEPQSPSR.[R]	High	1xTMT6plex [N-Term]; 1xPhospho [S12(100)]	S12(Phospho): 100	0.409594	5.90654	4.32807	0.0019178	0.109058	-1.04237
P27816	[R].ASPIKMDLAPSK.[D]	High	3xTMT6plex [N-Term; K5; K12]; 1xPhospho [S2(100)]	S2(Phospho): 100	-0.265457	7.65971	-4.32656	0.00192203	0.109058	-1.04453
P35219	[R].YDPSLLDVRLSPNYVVCR.[D]	High	1xTMT6plex [N-Term]; 1xMethylthio [C17]; 1xDeamidated [N13(100)]; 1xPhospho [S11(100)]	S11(Phospho): 100; N13(Deamidated): 100	-0.613821	4.6174	-4.3287	0.00191603	0.109058	-1.04147
Q8TCU6	[K].SINGSLYIFR.[G]	High	1xTMT6plex [N-Term]; 1xPhospho [S1(100)]	S1(Phospho): 100	-0.404391	5.33053	-4.3198	0.00194111	0.109833	-1.05422
Q9BRD0	[R].HDSPDLAPNVTYSLPR.[T]	High	1xTMT6plex [N-Term]; 1xDeamidated [N9(100)]; 1xPhospho [S3(100)]	S3(Phospho): 100; N9(Deamidated): 100	0.392836	3.31565	4.31812	0.00194589	0.109833	-1.05663
O75369	[K].APLNVQFNSPLPGDAVK.[D]	High	2xTMT6plex [N-Term; K17]; 1xDeamidated [N8(100)]; 1xPhospho [S9(100)]	N8(Deamidated): 100; S9(Phospho): 100	-0.24882	6.32641	-4.31818	0.00194572	0.109833	-1.05654
P07949	[R].NSSSLDHPDER.[A]	High	1xTMT6plex [N-Term]; 1xPhospho [S2(99)]	S2(Phospho): 99.02	0.237039	5.8005	4.31793	0.00194642	0.109833	-1.0569
Q9H8V3	[K].SSTPVPSK.[Q]	High	2xTMT6plex [N-Term; K8]; 1xPhospho [T3(100)]	T3(Phospho): 100	-0.284736	6.80398	-4.31595	0.00195207	0.110001	-1.05974
P06400	[K].TAATAAAAAAEPPAPPPPPPPEEDPEQDSGPEDLPLVR.[L]	High	1xTMT6plex [N-Term]; 1xPhospho [S29(100)]	S29(Phospho): 100	0.309312	4.63966	4.31296	0.00196062	0.110332	-1.06402
P21583	[R].AVENIQINEEDNEISMLQEK.[E]	High	2xTMT6plex [N-Term; K20]; 1xDeamidated [Q6(33.3)]; 1xPhospho [S15(100)]	Q6(Deamidated): 33.33; N8(Deamidated): 33.33; N12(Deamidated): 33.33; S15(Phospho): 100	0.432017	7.3469	4.30771	0.00197576	0.110882	-1.07157
Q96HU1	[K].STITALLFGEDDLEALK.[A]	High	2xTMT6plex [N-Term; K17]; 1xPhospho [S1(99.7)]	S1(Phospho): 99.73	-0.344875	6.25703	-4.30854	0.00197336	0.110882	-1.07038
Q8N271	[K].RLSSTSSEETQLFHIPR.[V]	High	1xTMT6plex [N-Term]; 1xDeamidated [Q11(100)]; 1xPhospho [S3(97.2)]	S3(Phospho): 97.19; Q11(Deamidated): 100	0.251965	4.57875	4.30311	0.00198911	0.111143	-1.07817
Q9Y4F1	[R].LGAPENSGISTLER.[G]	High	1xTMT6plex [N-Term]; 1xPhospho [S7(100)]	S7(Phospho): 100	0.271127	8.33301	4.29936	0.00200006	0.111143	-1.08355
P09884	[K].EPPLTPVPLKR.[A]	High	2xTMT6plex [N-Term; K10]; 1xPhospho [T5(100)]	T5(Phospho): 100	-0.331481	6.30367	-4.29928	0.0020003	0.111143	-1.08367
Q9Y3M8	[R].RDSGVGASLTRPNR.[R]	High	1xTMT6plex [N-Term]; 1xPhospho [S3(100)]	S3(Phospho): 100	-0.468409	4.51969	-4.30508	0.00198337	0.111143	-1.07534
Q13424	[R].QPSSPGPTPR.[N]	High	1xTMT6plex [N-Term]; 1xPhospho [S3(50)]	S4(Phospho): 100	0.225961	6.75329	4.29984	0.00199865	0.111143	-1.08286
P27815	[R].SDSDYDMSPK.[T]	High	2xTMT6plex [N-Term; K10]; 1xPhospho [S3(100)]	S3(Phospho): 100	0.433723	4.69602	4.29982	0.00199872	0.111143	-1.08289
Q8NC51	[K].SKSEEAHAEDSVMDHHFR.[K]	High	2xTMT6plex [N-Term; K2]; 1xPhospho [S3(99.2)]	S3(Phospho): 99.53	0.261542	7.10462	4.30132	0.00199431	0.111143	-1.08073
O60271	[K].ATTPASTANSDVATIPTDTPLKEENEGFVK.[V]	High	3xTMT6plex [N-Term; K22; K30]; 1xDeamidated [N25(100)]; 1xPhospho [T19(100)]	T19(Phospho): 99.99; N25(Deamidated): 100	-0.278326	6.31624	-4.29871	0.00200197	0.111143	-1.08449
O43379	[R].QDTYVSTPSEIHSLSPGEQTEDDLEEECEPEEMLK.[T]	High	2xTMT6plex [N-Term; K35]; 1xMethylthio [C28]; 2xDeamidated [Q1(100); Q19(100)]; 2xPhospho [T20(100); T/S/Y]	Q1(Deamidated): 100; T3(Phospho): 19.92; S6(Phospho): 19.92; T7(Phospho): 19.92; S9(Phospho): 19.92; S13(Phospho): 19.92; Q19(Deamidated): 100; T20(Phospho): 100	-0.348429	4.20285	-4.29709	0.00200672	0.111257	-1.08681
Q8IVF2	[K].MPSFGASAPGK.[S]	High	2xTMT6plex [N-Term; K11]; 1xPhospho [S3(100)]	S3(Phospho): 100	0.689256	4.56241	4.29535	0.00201183	0.111355	-1.08931
O14893	[R].LLPVEPCDLTEGFDPSVPPRTPQEYLR.[R]	High	1xTMT6plex [N-Term]; 1xMethylthio [C7]; 1xPhospho [T21(100)]	T21(Phospho): 100	-0.278347	5.83243	-4.29466	0.00201388	0.111355	-1.09031
Q9UQ35	[R].SRSTTPAPK.[S]	High	2xTMT6plex [N-Term; K9]; 2xPhospho [S1(100); S3(99.3)]	S1(Phospho): 100; S3(Phospho): 100	0.266259	6.4048	4.28931	0.00202972	0.11208	-1.09799
Q9UKV3	[R].RLSQPESAEK.[H]	High	2xTMT6plex [N-Term; K10]; 1xPhospho [S3(100)]	S3(Phospho): 100	-0.238429	8.37085	-4.28623	0.00203892	0.112438	-1.10242
Q9H4A3	[K].QSSTPGSLFLSPPAPAPK.[N]	High	2xTMT6plex [N-Term; K18]; 1xPhospho [S3(99.1)]	S11(Phospho): 100	-0.226245	7.93342	-4.28263	0.00204972	0.112674	-1.10761
Q09666	[K].VHAPGLNLSGVGGK.[M]	High	2xTMT6plex [N-Term; K14]; 1xDeamidated [N7(100)]; 1xPhospho [S9(100)]	N7(Deamidated): 100; S9(Phospho): 100	0.316319	5.5052	4.2801	0.00205733	0.112674	-1.11124
Q6FI81	[K].KSSPSVKPAVDPAAAK.[L]	High	4xTMT6plex [N-Term; K1; K7; K16]; 1xPhospho [S3(33.3)]	S3(Phospho): 99.39	-0.231201	9.06603	-4.27997	0.00205774	0.112674	-1.11144
Q09666	[K].ISMPDLDLHLK.[S]	High	2xTMT6plex [N-Term; K11]; 1xPhospho [S2(100)]	S2(Phospho): 100	-0.396447	5.36524	-4.27936	0.00205959	0.112674	-1.11232
Q9ULR3	[K].KAGAVTSTPNR.[N]	High	2xTMT6plex [N-Term; K1]; 1xPhospho [S7(49.9)]	S7(Phospho): 49.9; T8(Phospho): 49.9	-0.344777	5.53293	-4.28349	0.00204713	0.112674	-1.10636
Q6P0Q8	[R].CSGLLDAPR.[F]	High	1xTMT6plex [N-Term]; 1xPhospho [S2]; 1xMethylthio [C1]	S2(Phospho): 100	-0.290094	5.44422	-4.27941	0.00205944	0.112674	-1.11225
Q7Z2K8	[K].APSWEASAPPPPR.[E]	High	1xTMT6plex [N-Term]; 1xPhospho [S3(100)]	S3(Phospho): 100	0.22605	6.71934	4.27537	0.00207168	0.11292	-1.11806
Q9Y4C4	[R].VNVALVYPPTPTVISPCSK.[K]	High	2xTMT6plex [N-Term; K19]; 1xMethylthio [C17]; 1xPhospho [S15(100)]	S15(Phospho): 100	-0.416672	4.11916	-4.27516	0.00207231	0.11292	-1.11836
P18206	[R].GQGSSPVAMQK.[A]	High	2xTMT6plex [N-Term; K11]; 1xPhospho [S5(100)]	S5(Phospho): 100	-0.40569	6.30737	-4.27584	0.00207024	0.11292	-1.11738
O43379	[R].TRLSTASEETVQNR.[V]	High	1xTMT6plex [N-Term]; 1xPhospho [S4(99.1)]	S4(Phospho): 100	-0.260308	5.35419	-4.26933	0.00209013	0.113057	-1.12675
O75369	[K].YADEEIPRSPFK.[V]	High	2xTMT6plex [N-Term; K12]; 1xPhospho [S9(100)]	S9(Phospho): 100	-0.249694	7.87465	-4.26955	0.00208947	0.113057	-1.12644
Q8NI35	[K].QLPESESFKLAVSQMK.[Q]	High	3xTMT6plex [N-Term; K9; K16]; 1xPhospho [S5(99.5)]	S5(Phospho): 99.48	-0.327941	5.73722	-4.26859	0.00209241	0.113057	-1.12783
Q6NV74	[R].STSLSLK.[Y]	High	2xTMT6plex [N-Term; K7]; 1xPhospho [S3(100)]	S3(Phospho): 100	-0.234969	6.18598	-4.26807	0.00209401	0.113057	-1.12857
Q7LBC6	[R].RKSASDSGCDPASK.[K]	High	3xTMT6plex [N-Term; K2; K14]; 1xMethylthio [C9]; 1xPhospho [S3(100)]	S3(Phospho): 100	-0.355512	6.1947	-4.27186	0.00208239	0.113057	-1.12311
Q8N9B5	[R].RVSSPMDEVLASLK.[R]	High	2xTMT6plex [N-Term; K14]; 1xPhospho [S3(99.6)]	S3(Phospho): 99.63	-0.410068	6.50642	-4.27189	0.00208228	0.113057	-1.12307
Q9Y2K9	[R].SLSGSTNTVASEGVTK.[D]	High	2xTMT6plex [N-Term; K16]; 1xPhospho [S5(99.8)]	S5(Phospho): 99.75	0.257529	6.45773	4.2681	0.00209391	0.113057	-1.12853
Q9NYF5	[R].ASITPVLGSPSTK.[R]	High	2xTMT6plex [N-Term; K13]; 1xPhospho [S9(33.3)]	S9(Phospho): 33.33; S11(Phospho): 33.33; T12(Phospho): 33.33	-0.376228	4.9256	-4.26494	0.00210367	0.11343	-1.13309
Q96L93	[R].SFHIENK.[L]	High	2xTMT6plex [N-Term; K7]; 1xPhospho [S1(100)]	S1(Phospho): 100	-0.281418	6.99238	-4.26074	0.00211668	0.113711	-1.13913
O60216	[R].EGSAFEDDDMLVSTTTSNLLLESEQSTSNLNEK.[I]	High	2xTMT6plex [N-Term; K33]; 1xDeamidated [N18(97.2)]; 2xPhospho [S3(100); S23(32)]	S3(Phospho): 100; N18(Deamidated): 97.15; S23(Phospho): 32.03; S26(Phospho): 32.03; T27(Phospho): 32.03	-0.952801	2.31716	-4.26059	0.00211715	0.113711	-1.13935
O43752	[R].QALLGDSGSQNWSTGTTDK.[Y]	High	2xTMT6plex [N-Term; K19]; 1xPhospho [S7(100)]	S9(Phospho): 100	0.283477	8.07571	4.26062	0.00211708	0.113711	-1.13932
P17600	[R].QTSVSGPAPPK.[A]	High	2xTMT6plex [N-Term; K11]; 1xPhospho [S3(99.5)]	S3(Phospho): 99.5	0.328885	6.7816	4.25757	0.00212659	0.11407	-1.14372
P54278	[R].VLPQPTNLATPNTK.[R]	High	2xTMT6plex [N-Term; K14]; 1xPhospho [T10(100)]	T10(Phospho): 100	-0.327208	5.51449	-4.25667	0.0021294	0.114072	-1.14501
Q96NA2	[R].GKAESSEDETSSPAPSK.[L]	High	3xTMT6plex [N-Term; K2; K17]; 2xPhospho [S5(100); S6(100)]	S5(Phospho): 100; S6(Phospho): 100	-0.440464	5.75642	-4.2517	0.00214504	0.114169	-1.15219
Q14254	[K].VDYLSSLGK.[T]	High	2xTMT6plex [N-Term; K9]; 1xPhospho [S6(99.8)]	S6(Phospho): 99.76	0.30035	6.42479	4.25202	0.00214402	0.114169	-1.15172
Q86VZ5	[K].EVVYWSPK.[K]	High	2xTMT6plex [N-Term; K8]; 1xPhospho [S6(100)]	S6(Phospho): 100	0.323083	5.28055	4.25205	0.00214392	0.114169	-1.15168
Q9Y618	[K].REGTPPPPPPSR.[D]	High	1xTMT6plex [N-Term]; 1xPhospho [T4(100)]	T4(Phospho): 100	0.396334	3.52401	4.25283	0.00214147	0.114169	-1.15056
Q4FZB7	[K].SDSFSHNNPVR.[F]	High	1xTMT6plex [N-Term]; 1xPhospho [S3(100)]	S3(Phospho): 100	0.239076	6.25718	4.25227	0.00214323	0.114169	-1.15136
Q13459	[K].KYSLEGAEELENAVSGHVVLEATTMK.[K]	High	3xTMT6plex [N-Term; K1; K26]; 1xDeamidated [N12(100)]; 1xPhospho [S3(100)]	S3(Phospho): 100; N12(Deamidated): 100	0.327715	5.40528	4.24894	0.00215377	0.114486	-1.15618
Q14247	[K].TQTPPVSPAPQPTEERLPSSPVYEDAASFK.[A]	High	2xTMT6plex [N-Term; K30]; 1xDeamidated [Q11(100)]; 2xPhospho [T3(100); S19(49.7)]	T3(Phospho): 99.97; Q11(Deamidated): 100; S19(Phospho): 49.72; S20(Phospho): 49.72	-0.627661	7.3899	-4.24411	0.00216914	0.115006	-1.16315
Q9UBM7	[K].AKSLDGVTNDR.[T]	High	2xTMT6plex [N-Term; K2]; 1xPhospho [S3(100)]	S3(Phospho): 100	0.256396	8.43295	4.24457	0.00216767	0.115006	-1.16249
Q8N7X4	[R].DASVPQESQGASPTGSPDAGVSGSK.[Y]	High	2xTMT6plex [N-Term; K25]; 1xDeamidated [Q9(100)]; 1xPhospho [S12(99.6)]	Q9(Deamidated): 100; S12(Phospho): 99.59	-0.349415	4.71772	-4.24047	0.00218079	0.115476	-1.16841
Q05682	[R].INEWLTKTPDGNK.[S]	High	3xTMT6plex [N-Term; K7; K13]; 1xPhospho [T6(50)]	T6(Phospho): 50; T8(Phospho): 50	-0.34302	5.58116	-4.23488	0.00219882	0.116281	-1.17648
Q5TKA1	[R].CSSAFFEEER.[S]	High	1xTMT6plex [N-Term]; 1xMethylthio [C1]; 1xPhospho [S3(100)]	S3(Phospho): 100	0.398279	5.51235	4.23108	0.00221119	0.116731	-1.18199
Q86VX9	[R].QISQDFSELSTQLTGVAR.[D]	High	1xTMT6plex [N-Term]; 1xPhospho [S3(100)]	S3(Phospho): 100	0.303351	6.23265	4.23053	0.00221298	0.116731	-1.18278
P48729	[K].AAQQAASSSGQGQQAQTPTGK.[Q]	High	2xTMT6plex [N-Term; K21]; 1xDeamidated [Q13(50)]; 1xPhospho [T17(100)]	Q13(Deamidated): 50; Q14(Deamidated): 50; T17(Phospho): 100	-0.295052	5.86118	-4.228	0.00222124	0.117017	-1.18644
Q9P2F8	[K].LMLPDSPLVEEGR.[R]	High	1xTMT6plex [N-Term]; 1xPhospho [S6(100)]	S6(Phospho): 100	-0.345947	5.62206	-4.2211	0.00224398	0.118064	-1.19643
Q9UPT5	[K].SSSSSGVPYSPAIPNKR.[K]	High	2xTMT6plex [N-Term; K16]; 1xPhospho [S10(100)]	S10(Phospho): 100	-0.261826	7.51181	-4.21968	0.00224871	0.118162	-1.1985
P05783	[R].GGMGSGGLATGIAGGLAGMGGIQNEK.[E]	High	2xTMT6plex [N-Term; K26]; 2xOxidation [M3(100); M19(100)]; 1xDeamidated [Q23(98.5)]; 1xPhospho [S5(100)]	M3(Oxidation): 100; S5(Phospho): 100; M19(Oxidation): 100; Q23(Deamidated): 98.47	-0.380796	6.21288	-4.21834	0.00225315	0.118244	-1.20043
Q9H501	[K].ALAEEASEEELPSDVDLNDPYFAEEVK.[Q]	High	2xTMT6plex [N-Term; K27]; 1xPhospho [S7(99.2)]	S13(Phospho): 99.21	-0.638932	2.61642	-4.20756	0.00228932	0.119534	-1.21606
Q14004	[R].KDLSLGLDDSRTNTPQGVLPSSQLK.[S]	High	3xTMT6plex [N-Term; K1; K25]; 1xDeamidated [N13(99.5)]; 2xPhospho [S10(66.7); T12(66.7)]	S10(Phospho): 66.67; T12(Phospho): 66.67; N13(Deamidated): 99.47; T14(Phospho): 66.67	-0.328266	4.91415	-4.20876	0.00228526	0.119534	-1.21432
P46013	[R].RESVNLGK.[S]	High	2xTMT6plex [N-Term; K8]; 1xPhospho [S3(100)]	S3(Phospho): 100	-0.563908	4.62019	-4.20786	0.00228829	0.119534	-1.21562
Q9NYV4	[K].TQEPAGSLEENNSDKNSGPQGPR.[R]	High	2xTMT6plex [N-Term; K15]; 1xDeamidated [N12(97.3)]; 1xPhospho [S13(100)]	N12(Deamidated): 97.3; S13(Phospho): 99.96	0.31119	3.84053	4.20985	0.00228158	0.119534	-1.21274
Q15942	[R].SPGAPGPLTLK.[E]	High	2xTMT6plex [N-Term; K11]; 1xPhospho [S1(100)]	S1(Phospho): 100	-0.289061	5.97092	-4.20621	0.0022939	0.119622	-1.21802
Q13480	[R].SSSLEGFHNHFK.[V]	High	2xTMT6plex [N-Term; K12]; 1xPhospho [S2(99.3)]	S3(Phospho): 99.69	-0.244345	8.01361	-4.20152	0.00230985	0.120283	-1.22482
Q8IY33	[K].QCSCTLHSGAYK.[A]	High	2xTMT6plex [N-Term; K12]; 2xMethylthio [C2; C4]; 1xPhospho [T5(99.3)]	T5(Phospho): 99.32	-0.264722	6.19386	-4.20077	0.0023124	0.120283	-1.22591
P11137	[R].LSNVSSSGSINLLESPQLATLAEDVTAALAK.[Q]	High	2xTMT6plex [N-Term; K31]; 1xPhospho [S6(98.7)]	S6(Phospho): 98.74	-0.516505	3.8903	-4.19801	0.00232187	0.120362	-1.22992
Q9Y3X0	[R].SVEKENVAVESEK.[N]	High	3xTMT6plex [N-Term; K4; K13]; 1xPhospho [S1(100)]	S1(Phospho): 100	-0.26051	5.99395	-4.19777	0.00232268	0.120362	-1.23026
Q9Y2H0	[R].NLSYGDNSDPALEASSLPPPDPWLETSSSSPAEPAQPGACR.[R]	High	1xTMT6plex [N-Term]; 1xMethylthio [C40]; 2xPhospho [S3(100); S28(33.2)]	S3(Phospho): 100; S28(Phospho): 33.21; S29(Phospho): 33.21; S30(Phospho): 33.21	-0.461974	3.00671	-4.19888	0.00231888	0.120362	-1.22865
Q9BU23	[K].RRPASQKDSGAASEQATAAPNPCSSSSR.[T]	High	2xTMT6plex [N-Term; K7]; 1xMethylthio [C23]; 1xPhospho [S9(49.7)]	S9(Phospho): 49.68; S13(Phospho): 49.68	-0.370184	4.1857	-4.19592	0.00232906	0.120407	-1.23295
O15173	[R].GLGAGAGAGEESPATSLPR.[M]	High	1xTMT6plex [N-Term]; 1xPhospho [S12(100)]	S12(Phospho): 100	-0.398359	5.74441	-4.19582	0.00232939	0.120407	-1.23309
P49792	[R].FESPATGILSPR.[G]	High	1xTMT6plex [N-Term]; 2xPhospho [S3(100); S10(100)]	S3(Phospho): 100; S10(Phospho): 100	-0.282498	6.27102	-4.1945	0.00233395	0.120492	-1.23501
P53985	[K].KESKEEETSIDVAGKPNEVTK.[A]	High	5xTMT6plex [N-Term; K1; K4; K15; K21]; 1xDeamidated [N17(100)]; 1xPhospho [S3(100)]	S3(Phospho): 99.96; N17(Deamidated): 100	0.232773	5.32421	4.18898	0.0023531	0.121312	-1.24303
Q9P2M7	[R].SAQDPTMLQFKSTPDLLR.[D]	High	2xTMT6plex [N-Term; K11]; 1xPhospho [S12(50)]	S12(Phospho): 50; T13(Phospho): 50	-0.386687	5.62146	-4.18823	0.00235572	0.121312	-1.24412
Q5VZ89	[R].NLADEIESYMNLKSPLGSK.[S]	High	3xTMT6plex [N-Term; K13; K19]; 1xPhospho [S14(100)]	S14(Phospho): 100	-0.224346	5.65197	-4.18393	0.00237078	0.121786	-1.25037
O75376	[R].SSTSPCGTSKSPNREWEVLQPAPHQVITNLPEGVR.[L]	High	2xTMT6plex [N-Term; K10]; 1xMethylthio [C6]; 2xPhospho [S2(39.4); T3(39.4)]	S2(Phospho): 39.43; T3(Phospho): 39.43; S4(Phospho): 29.72; T8(Phospho): 30; S9(Phospho): 30; S11(Phospho): 30	0.303567	4.92893	4.18391	0.00237083	0.121786	-1.25039
Q13131	[R].VPFLVAETPR.[A]	High	1xTMT6plex [N-Term]; 1xPhospho [T8(100)]	T8(Phospho): 100	-0.414191	4.71842	-4.18205	0.0023774	0.121795	-1.25311
O15446	[R].SALAPNLLTSGKK.[K]	High	3xTMT6plex [N-Term; K12; K13]; 1xPhospho [S10(100)]	S10(Phospho): 100	-0.246199	4.96171	-4.1827	0.00237508	0.121795	-1.25215
P49023	[K].TGSSSPPGGPPKPGSQLDSMLGSLQSDLNK.[L]	High	3xTMT6plex [N-Term; K12; K30]; 1xOxidation [M20(100)]; 1xPhospho [S4(96.2)]	S4(Phospho): 97.74; M20(Oxidation): 100	-0.285009	7.80787	-4.18135	0.00237986	0.121795	-1.25412
Q3KQU3	[R].SSQPSPTAVPASDSPPTK.[Q]	High	2xTMT6plex [N-Term; K18]; 1xDeamidated [Q3(100)]; 1xPhospho [S14(100)]	Q3(Deamidated): 100; S14(Phospho): 99.99	0.267485	6.09766	4.18005	0.00238443	0.121804	-1.25601
P50552	[R].KVSKQEEASGGPTAPK.[A]	High	4xTMT6plex [N-Term; K1; K4; K16]; 1xDeamidated [Q5(100)]; 1xPhospho [S3(99)]	S3(Phospho): 99; Q5(Deamidated): 100	-0.66817	5.17135	-4.17962	0.00238594	0.121804	-1.25663
Q9UGU0	[R].SPSQYHDFAEK.[L]	High	2xTMT6plex [N-Term; K11]; 1xPhospho [S1(100)]	S1(Phospho): 100	-0.486321	7.21776	-4.17801	0.00239165	0.121945	-1.25898
Q12888	[R].TSSGTSLSAMHSSGSSGK.[G]	High	2xTMT6plex [N-Term; K18]; 1xPhospho [S2(49.5)]	S3(Phospho): 100	0.246711	9.22948	4.17233	0.00241189	0.122133	-1.26725
Q8NHQ8	[K].SLTFTGGAK.[G]	High	2xTMT6plex [N-Term; K9]; 1xPhospho [T3(98.2)]	S1(Phospho): 100	0.429299	6.60919	4.17119	0.00241595	0.122133	-1.2689
P40763	[K].FICVTPTTCSNTIDLPMSPR.[T]	High	1xTMT6plex [N-Term]; 2xMethylthio [C3; C9]; 1xPhospho [S18(100)]	S18(Phospho): 100	-0.284737	5.56612	-4.17323	0.00240868	0.122133	-1.26594
Q9H0D6	[R].MQNNSSPSISPNTSFTSDGSPSPLGGIK.[R]	High	2xTMT6plex [N-Term; K28]; 2xPhospho [T13(33.1); S14(33.1)]; 1xDeamidated [N3(25)]	S6(Phospho): 99.26; S8(Phospho): 99.99; N12(Deamidated): 100	0.223596	6.96061	4.17246	0.0024114	0.122133	-1.26705
P05787	[R].AEAESMYQIK.[Y]	High	2xTMT6plex [N-Term; K10]; 1xPhospho [S5(100)]	S5(Phospho): 100	-0.217572	7.56089	-4.1749	0.00240271	0.122133	-1.2635
Q02790	[K].AKESWEMNSEEK.[L]	High	3xTMT6plex [N-Term; K2; K12]; 1xPhospho [S4(100)]	S4(Phospho): 100	-0.289844	7.20923	-4.17607	0.00239856	0.122133	-1.26181
Q8N612	[R].RPSLGELLLR.[H]	High	1xTMT6plex [N-Term]; 1xPhospho [S3(100)]	S3(Phospho): 100	-0.682926	3.66622	-4.17116	0.00241608	0.122133	-1.26895
Q4ZG55	[K].GWSPESPSAPDGGCPQGGGNR.[A]	High	1xTMT6plex [N-Term]; 1xMethylthio [C14]; 1xDeamidated [Q16(100)]; 1xPhospho [S6(99.1)]	S6(Phospho): 99.14; Q16(Deamidated): 99.99	0.232807	6.6349	4.16835	0.00242617	0.122194	-1.27304
Q9BZD4	[K].IVDSPEKLK.[N]	High	3xTMT6plex [N-Term; K7; K9]; 1xPhospho [S4(100)]	S4(Phospho): 100	-0.29016	7.41426	-4.16925	0.00242291	0.122194	-1.27172
Q12968	[R].KTSEDQAAILPGKLELCSDDQGSLSPAR.[E]	High	3xTMT6plex [N-Term; K1; K13]; 1xMethylthio [C17]; 1xPhospho [T2(50)]	T2(Phospho): 50; S3(Phospho): 50	-0.472267	5.61439	-4.16902	0.00242373	0.122194	-1.27205
Q562E7	[R].DRPVAGEDDLEQATEALDSISLAGK.[A]	High	2xTMT6plex [N-Term; K25]; 1xPhospho [S21(100)]	S21(Phospho): 100	0.292114	6.01531	4.1644	0.00244044	0.122315	-1.2788
P49023	[K].SAEPSPTVMSTSLGSNLSELDR.[L]	High	1xTMT6plex [N-Term]; 2xPhospho [S1(100); S12(97.8)]	S1(Phospho): 100; S5(Phospho): 100	-0.246668	6.01802	-4.16484	0.00243883	0.122315	-1.27815
Q92598	[R].TPNGPNIDKK.[E]	High	3xTMT6plex [N-Term; K9; K10]; 1xDeamidated [N3(100)]; 1xPhospho [T1(100)]	T1(Phospho): 100; N3(Deamidated): 100	0.23577	7.88593	4.16457	0.00243981	0.122315	-1.27854
P17174	[K].NTPVYVSSPTWENHNAVFSAAGFK.[D]	High	2xTMT6plex [N-Term; K24]; 1xPhospho [S7(49.8)]	S7(Phospho): 49.84; S8(Phospho): 49.84	0.885151	2.44836	4.16511	0.00243784	0.122315	-1.27775
Q99708	[R].ESLETENVLDDIK.[S]	High	2xTMT6plex [N-Term; K13]; 1xPhospho [S2(100)]	S2(Phospho): 100	0.368286	5.48141	4.16042	0.0024549	0.122593	-1.28459
O75363	[K].KDPEDTGAEKSPTTSADLK.[S]	High	4xTMT6plex [N-Term; K1; K10; K19]; 1xPhospho [S15(98.1)]	S15(Phospho): 98.12	0.233602	6.25546	4.16073	0.00245376	0.122593	-1.28414
P17600	[R].QSRPVAGGPGAPPAARPPASPSPQR.[Q]	High	1xTMT6plex [N-Term]; 1xDeamidated [Q24(100)]; 2xPhospho [S20(100); S22(100)]	S20(Phospho): 100; S22(Phospho): 100; Q24(Deamidated): 100	0.387386	4.14746	4.16084	0.00245336	0.122593	-1.28398
P18433	[K].VVQEYIDAFSDYANFK.[-]	High	2xTMT6plex [N-Term; K16]; 1xPhospho [Y12(100)]	S10(Phospho): 50; Y12(Phospho): 50	0.250091	7.59529	4.15259	0.0024836	0.123328	-1.29601
Q9UJY1	[R].FGVPAEGRTPPPFPGEPWK.[V]	High	2xTMT6plex [N-Term; K19]; 1xPhospho [T9(100)]	T9(Phospho): 100	-0.28132	6.1214	-4.15152	0.00248755	0.123328	-1.29756
Q13177	[R].SVIDPVPAPVGDSHVDGAAK.[S]	High	2xTMT6plex [N-Term; K20]; 1xPhospho [S1(100)]	S1(Phospho): 100	-0.795256	4.81845	-4.15228	0.00248475	0.123328	-1.29646
Q99959	[R].YARSEIVGVSR.[A]	High	1xTMT6plex [N-Term]; 1xPhospho [S4(100)]	S4(Phospho): 100	-0.297112	6.75128	-4.15554	0.00247273	0.123328	-1.2917
Q5SW79	[R].CSTGSPSKDVTK.[S]	High	3xTMT6plex [N-Term; K8; K12]; 1xMethylthio [C1]; 1xPhospho [S5(100)]	S5(Phospho): 100	-0.32258	7.2062	-4.15225	0.00248484	0.123328	-1.29649
O95297	[R].DYTGCSTSESLSPVK.[Q]	High	2xTMT6plex [N-Term; K15]; 1xMethylthio [C5]; 1xPhospho [S8(99.7)]	S12(Phospho): 100	0.262935	8.55063	4.15468	0.00247591	0.123328	-1.29296
Q12791	[R].AFEDEQPSTLSPK.[K]	High	2xTMT6plex [N-Term; K13]; 1xPhospho [S11(99.6)]	S11(Phospho): 99.65	0.306319	6.1535	4.15016	0.00249257	0.123429	-1.29954
Q96AD5	[R].NNLSLGDALAK.[W]	High	2xTMT6plex [N-Term; K11]; 1xPhospho [S4(100)]	S4(Phospho): 100	0.478132	6.73779	4.14786	0.00250112	0.123704	-1.30291
Q8IYB3	[R].APQTSSSPPPVRR.[G]	High	1xTMT6plex [N-Term]; 2xPhospho [S5(50); S6(50)]	S6(Phospho): 95.84; S7(Phospho): 95.84	0.250491	6.78141	4.14671	0.00250541	0.123767	-1.30459
P27816	[K].STSTSSMKK.[T]	High	3xTMT6plex [N-Term; K8; K9]; 1xPhospho [S5(49.5)]	S6(Phospho): 100	0.30733	5.66516	4.14584	0.00250863	0.123778	-1.30585
Q9UJU6	[R].AMSTTSISSPQPGK.[L]	High	2xTMT6plex [N-Term; K14]; 1xOxidation [M2(100)]; 2xPhospho [S3(100); S9(99)]	M2(Oxidation): 100; S3(Phospho): 99.99; T5(Phospho): 99	-0.232445	6.88046	-4.14457	0.00251337	0.123864	-1.3077
Q4V328	[R].SLSSSPQAQPPRPAELSDEEVAELFQR.[L]	High	1xTMT6plex [N-Term]; 1xDeamidated [Q7(50)]; 2xPhospho [S1(100); S3(98.2)]	S1(Phospho): 100; S3(Phospho): 98.19; Q7(Deamidated): 50; Q9(Deamidated): 50	-0.310859	5.94235	-4.14217	0.00252237	0.124159	-1.31121
Q9UQ49	[R].EILSHLQGDCTSPGR.[N]	High	1xTMT6plex [N-Term]; 1xMethylthio [C10]; 1xPhospho [T11(50)]	T11(Phospho): 50; S12(Phospho): 50	0.314184	5.97361	4.14042	0.00252894	0.124317	-1.31376
Q8WWN8	[K].SLDQPFLSK.[S]	High	2xTMT6plex [N-Term; K9]; 1xPhospho [S1(100)]	S1(Phospho): 100	0.306451	5.35781	4.13971	0.0025316	0.124317	-1.3148
Q14684	[R].VFCVEEEDSESSLQK.[R]	High	2xTMT6plex [N-Term; K15]; 1xMethylthio [C3]; 1xPhospho [S9(100)]	S9(Phospho): 100	0.234674	7.17556	4.12863	0.00257371	0.124452	-1.33099
P46100	[K].IKPVTENLVLSSHTGFCQSSGDEALSK.[S]	High	3xTMT6plex [N-Term; K2; K27]; 1xMethylthio [C17]; 1xDeamidated [Q18(100)]; 2xPhospho [S11(98.6); S20(97.3)]	S11(Phospho): 98.62; Q18(Deamidated): 100; S20(Phospho): 97.34	0.279949	5.5068	4.1276	0.00257766	0.124452	-1.3325
Q7L7X3	[K].EQLKEELNENQSTPK.[K]	High	3xTMT6plex [N-Term; K4; K15]; 1xPhospho [T13(99.5)]	T13(Phospho): 99.48	-0.33086	5.78415	-4.11756	0.00261652	0.124452	-1.34718
Q8IU60	[K].QYQDSPNQK.[K]	High	2xTMT6plex [N-Term; K9]; 1xPhospho [S5(100)]	S5(Phospho): 100	-0.338446	6.6591	-4.11823	0.0026139	0.124452	-1.3462
Q12834	[K].ENQPENSQTPTKK.[E]	High	3xTMT6plex [N-Term; K12; K13]; 1xDeamidated [N6(100)]; 1xPhospho [T9(100)]	N6(Deamidated): 100; T9(Phospho): 100	-0.357406	7.50635	-4.12139	0.00260161	0.124452	-1.34158
Q14004	[R].KDLSLGLDDSRTNTPQGVLPSSQLK.[S]	High	3xTMT6plex [N-Term; K1; K25]; 2xDeamidated [N13(100); Q16(100)]; 2xPhospho [S10(66.7); T12(66.7)]	S10(Phospho): 66.66; T12(Phospho): 66.66; N13(Deamidated): 100; T14(Phospho): 66.66; Q16(Deamidated): 100	-0.26534	6.78247	-4.1247	0.0025888	0.124452	-1.33673
Q8IVT2	[R].QGVSYSVHAYTGQPSPR.[G]	High	1xTMT6plex [N-Term]; 1xDeamidated [Q]; 1xPhospho [S6(99.5)]	T11(Phospho): 99.5; Q13(Deamidated): 100	-0.358167	4.13057	-4.13098	0.00256472	0.124452	-1.32756
Q13118	[R].SQPAPVSPQQK.[S]	High	2xTMT6plex [N-Term; K11]; 1xPhospho [S7(100)]	S7(Phospho): 100	0.282129	5.70363	4.12679	0.00258076	0.124452	-1.33367
Q14004	[K].DLSLGLDDSR.[T]	High	1xTMT6plex [N-Term]; 1xPhospho [S9(100)]	S9(Phospho): 100	-0.458866	4.47374	-4.12947	0.00257051	0.124452	-1.32977
P49023	[R].VTSTQQQTR.[I]	High	1xTMT6plex [N-Term]; 1xPhospho [S3(100)]	S3(Phospho): 100	-0.439123	6.61885	-4.11814	0.00261426	0.124452	-1.34634
Q12959	[K].HVTSNASDSESSYR.[G]	High	1xTMT6plex [N-Term]; 1xDeamidated [N5(100)]; 1xPhospho [S7(100)]	N5(Deamidated): 100; S7(Phospho): 100	0.242518	8.38134	4.11797	0.00261491	0.124452	-1.34658
O43281	[R].KGSIQDRPLPPPPPR.[L]	High	2xTMT6plex [N-Term; K1]; 1xPhospho [S3(100)]	S3(Phospho): 100	-0.328015	5.07607	-4.13443	0.00255157	0.124452	-1.32251
P29536	[R].RDSDLGKEPK.[R]	High	3xTMT6plex [N-Term; K7; K10]; 1xPhospho [S3(100)]	S3(Phospho): 100	-0.357502	5.95753	-4.12356	0.00259323	0.124452	-1.33841
P11137	[K].SGTSTPTTPGSTAITPGTPPSYSSR.[T]	High	1xTMT6plex [N-Term]; 1xPhospho [T18(100)]	T18(Phospho): 100	-0.28411	7.97392	-4.13467	0.00255066	0.124452	-1.32216
P02545	[R].TALINSTGEEVAMR.[K]	High	1xTMT6plex [N-Term]; 1xOxidation [M13(100)]; 1xDeamidated [N5(100)]; 1xPhospho [S6(50)]	N5(Deamidated): 100; S6(Phospho): 50; T7(Phospho): 50; M13(Oxidation): 100	0.29888	4.32388	4.12303	0.00259528	0.124452	-1.33918
Q9H270	[R].LTSSLEAGLQR.[D]	High	1xTMT6plex [N-Term]; 1xPhospho [S4(100)]	S4(Phospho): 100	-0.278205	6.42706	-4.11744	0.002617	0.124452	-1.34736
P46937	[R].QSSFEIPDDVPLPAGWEMAK.[T]	High	2xTMT6plex [N-Term; K20]; 1xDeamidated [Q1(100)]; 1xPhospho [S2(50)]	Q1(Deamidated): 100; S2(Phospho): 50; S3(Phospho): 50	-0.253927	7.73947	-4.12699	0.00258	0.124452	-1.33339
Q96F86	[K].KPASSSSAPQNIPK.[R]	High	3xTMT6plex [N-Term; K1; K14]; 1xPhospho [S4(99.4)]	S4(Phospho): 99.37	0.240506	5.27639	4.13519	0.0025487	0.124452	-1.3214
Q9P1Y5	[K].IYSQSTLSLSTVANEAHNNLGVK.[R]	High	2xTMT6plex [N-Term; K23]; 1xPhospho [S8(99.6)]	S5(Phospho): 99.35	-0.389586	5.93944	-4.12562	0.00258527	0.124452	-1.33539
Q8N118	[K].FSPPLLGK.[G]	High	2xTMT6plex [N-Term; K8]; 1xPhospho [S2(100)]	S2(Phospho): 100	0.327796	4.80025	4.12308	0.00259509	0.124452	-1.33911
P21333	[K].SSFTVDCSK.[A]	High	2xTMT6plex [N-Term; K9]; 1xMethylthio [C7]; 1xPhospho [S2(99.6)]	S2(Phospho): 99.58	-0.281566	5.64397	-4.13134	0.00256335	0.124452	-1.32703
Q7Z2W4	[K].ATDLGGTSQAGTSQR.[F]	High	1xTMT6plex [N-Term]; 1xPhospho [T/S]	S13(Phospho): 99.53	-0.624062	3.52089	-4.1177	0.00261595	0.124452	-1.34697
Q5VV41	[K].GSFKDDPQLYQEIQER.[G]	High	2xTMT6plex [N-Term; K4]; 1xDeamidated [Q8(49.8)]; 1xPhospho [S2(100)]	S2(Phospho): 100; Q8(Deamidated): 49.81; Q11(Deamidated): 49.81	0.343186	7.15899	4.12107	0.00260285	0.124452	-1.34204
O95833	[R].FLDGDRLTLADCSLLPK.[L]	High	2xTMT6plex [N-Term; K17]; 1xMethylthio [C12]; 1xPhospho [T8(100)]	T8(Phospho): 100	-0.554674	3.69054	-4.12493	0.00258795	0.124452	-1.33641
Q8N4C8	[R].QNSDPTSEGPGPSPNPPAWVRPDNEAPPK.[V]	High	2xTMT6plex [N-Term; K29]; 1xDeamidated [N15(100)]; 1xPhospho [S3(100)]	S3(Phospho): 100; N15(Deamidated): 100	0.355859	6.3234	4.1182	0.00261401	0.124452	-1.34624
Q92797	[R].RLSAQGQAISVVGSLSSMSPLEEEAPQAK.[R]	High	2xTMT6plex [N-Term; K29]; 1xPhospho [S3(100)]	S3(Phospho): 100	-0.339439	5.19223	-4.11731	0.00261749	0.124452	-1.34755
Q9Y6K5	[R].AGCSGLGHPIQLDPNQKTPENSK.[S]	High	3xTMT6plex [N-Term; K17; K23]; 1xMethylthio [C3]; 1xDeamidated [Q11(98.4)]; 1xPhospho [T18(100)]	T18(Phospho): 99.98; N21(Deamidated): 99.96	-0.256579	6.59657	-4.13279	0.00255782	0.124452	-1.32491
A1L170	[K].LSLSPISLAESWEDGSPPPQAR.[T]	High	1xTMT6plex [N-Term]; 2xPhospho [S11(98.5); S16(98.5)]	S11(Phospho): 100; S16(Phospho): 100	0.220125	6.87255	4.11696	0.00261884	0.124452	-1.34806
Q14766	[K].GFVPAGESSSEAGGENYK.[D]	High	2xTMT6plex [N-Term; K18]; 1xDeamidated [N16(100)]; 1xPhospho [S9(99.4)]	S9(Phospho): 99.42; N16(Deamidated): 100	-0.4131	6.85513	-4.1156	0.00262416	0.124561	-1.35005
Q96KR6	[R].GHQDPSQATGTTGSSVSCTEEK.[K]	High	2xTMT6plex [N-Term; K22]; 1xMethylthio [C18]; 1xPhospho [S17(99.3)]	S17(Phospho): 99.33	0.34627	5.20501	4.1132	0.00263359	0.124729	-1.35357
Q8NE71	[K].QQPPEPEWIGDGESTSPSDK.[V]	High	2xTMT6plex [N-Term; K20]; 1xPhospho [S16(99.2)]	S14(Phospho): 33.22; T15(Phospho): 33.22; S16(Phospho): 33.22	-0.277659	2.99859	-4.11316	0.00263374	0.124729	-1.35363
Q13796	[K].ADTSSAENILYTVGLWEAPR.[Q]	High	1xTMT6plex [N-Term]; 1xPhospho [S5(100)]	S5(Phospho): 99.46	-0.283102	7.14049	-4.10668	0.0026593	0.125795	-1.36311
Q14934	[R].FGLGSPLPSPR.[A]	High	1xTMT6plex [N-Term]; 1xPhospho [S5(100)]	S5(Phospho): 100	-0.212157	6.30861	-4.10388	0.00267046	0.126074	-1.36722
[truncated: 40,372 more rows]

## Sheet: MDA-MB-468 Phospho
Table S2: Differential changes in phosphosites in MDA-MB-468 cancer cell lines. Related to Figure 5.
[truncated: 40,752 more rows]
